# Supplementary material for: Impact of structural prior knowledge in SNV prediction: Towards causal variant finding in rare disease
Source: PLoS One. 2018 Sep 28;13(9):e0204101. doi: 10.1371/journal.pone.0204101 (PMC6161878; doi:10.1371/journal.pone.0204101)
Supplement: S1 File — List of HumVar-HumDiv training set features and meta data. (CSV) [file pone.0204101.s004.csv]

KDmean	RSAmax	Bstddev	nRSA	nB	nKD	nSC	nNum	nBinding	Binding	Mapreg	PSIC	Nobs	SeqCons	MinDJxn	CodPos	dScore	Score2	Transv	CpG	IdPmax	IdQmin	Label1
-0.4	0.02273	2.7635	0.224247368	22.67347368	-0.094736842	0.622466	19	2	0	0	-0.921	28	0.639689	-34	1	2.283	-3.204	0	0	?	?	1
-0.8	0.51493	0	0.634695	0	-1.25	0.77164	8	0	0	0	-1.195	30	0.787599	-271	1	2.107	-3.302	0	1	1.309	35.66	1
-4.5	1.02893	33.85353658	0.487906	100.3184	-2.78	0.3887728	5	0	0	0	-1.494	89	0.401897	?	?	2.637	-4.131	?	?	1.928	60.19	0
-3.5	0.00595	0	0.154462778	39.20094444	0.611111111	0.391039167	18	0	0	1	-0.922	94	0.49309	436	1	1.923	-2.845	0	0	?	?	1
2.8	0	0	0.077484211	46.43147368	-0.663157895	0.409260263	19	2	0	0	-1.028	81	0.265432	-71	0	1.148	-2.176	0	0	8.902	23.71	1
-3.057142857	0.95588	24.511434	0.397025556	112.5364444	-2.688888889	0.579725222	9	0	0	0	-2.015	143	0.573959	-4	2	-0.333	-1.682	1	0	35.865	90.4	0
3.8	0.54598	3.951	0.562738889	29.01577778	-1.066666667	0.366715444	9	1	1	0	-1.062	293	0.385521	254	0	1.914	-2.976	1	2	5.602	78.31	1
-3.5	0.52941	5.865	0.21526	34.11716667	-0.85	0.1992175	12	0	0	0	-2.351	62	0.18771	-61	1	-0.359	-1.992	1	0	19.16	93.82	0
-0.7	0.56944	19.23924783	0.349235556	69.85522222	0.722222222	0.500273111	9	0	0	1	-1.756	39	0.382302	-161	1	2.645	-4.401	0	1	3.339	90.42	0
3.8	0.86286	0	0.745055	169.5166667	-0.933333333	0.356229667	6	1	1	0	-0.915	464	0.382705	19	1	3.183	-4.098	0	2	0.824	40.99	1
-1.6	0.32061	123.0091784	0.443915385	218.47	-0.330769231	0.705697231	13	2	2	1	-1.049	150	0.718294	33	1	1.554	-2.603	0	0	32.113	85.52	1
-3.44	0.77333	13.16346099	0.68189	10.47585714	-1.585714286	0.580568429	7	0	0	1	-1.982	20	0.693851	-16	0	1.261	-3.243	1	0	7.744	94.29	0
-3.5	0.27749	12.93793228	0.184678	39.53166667	0.6	0.4645794	15	1	1	0	-0.878	139	0.598975	-50	1	1.996	-2.874	0	0	?	?	1
2.5	0.10377	0	0.282903333	22.47005556	0.955555556	0.543043611	18	0	0	1	-1.412	25	0.566131	-27	0	1.709	-3.121	1	0	?	?	1
-3.4125	0.27564	5.325256615	0.074992308	6.882692308	0.461538462	0.410194462	13	2	3	0	-1.145	208	0.488342	-43	1	2.868	-4.013	1	2	1.562	58.85	1
0.62027027	0.7561	12.58101923	0.3326775	14.05125	0.241666667	0.295256583	12	1	2	1	-1.679	361	0.316048	-62	1	0.578	-2.257	1	1	24.685	84.51	1
4.5	0.01316	34.64630376	0.044961579	174.6733684	0.557894737	0.567553632	19	1	0	0	-1.215	186	0.599916	-61	0	2.392	-3.607	1	0	2.168	61.35	1
-4.5	0.85496	0	0.615068	0	-0.56	0.2375128	5	0	0	0	-2.56	178	0.223714	-187	0	2.593	-5.153	0	1	0.932	52.63	1
-3.5	0.34463	14.2135	0.295194	25.36813333	-0.453333333	0.268290333	15	0	0	0	-1.388	112	0.246093	79	1	2.133	-3.521	1	0	5.835	81.57	1
-1.6	0.47692	1.4345	0.273772	21.7228	0.2	0.516495733	15	0	0	1	-1.748	56	0.55955	-310	1	1.783	-3.531	0	1	4.094	69.2	1
2.5	0.08108	0	0.310136471	24.47035294	0.935294118	0.551355941	17	0	0	1	-1.412	29	0.60746	-33	0	1.907	-3.319	1	0	?	?	1
1.8	0.30631	72.67066397	0.225406429	59.52057143	-1.014285714	0.395878071	14	0	1	1	-1.575	160	0.314045	39	0	0.436	-2.011	1	0	19.755	89.83	0
-3.5	0.27211	7.008	0.127326667	17.53713333	-0.666666667	0.528203333	15	1	1	0	-1.39	56	0.50059	-124	1	2.486	-3.876	1	0	1.89	85.31	1
4.42	0.45385	41.71407214	0.164168947	65.76536842	-0.215789474	0.347432263	19	0	0	0	-1.872	95	0.339653	-42	0	1.922	-3.794	1	0	4.734	93.7	0
-1.3	0.47872	0.882	0.325049167	15.79325	0.558333333	0.4663525	12	2	1	1	-1.657	124	0.495064	19	1	3.462	-5.119	0	0	0.946	63.45	1
4.5	0.10638	16.93956559	0.091173158	58.29305263	0.115789474	0.835025632	19	0	1	1	-1.399	215	0.854882	111	0	0.507	-1.906	0	0	24.697	91.73	0
3.8	0.02139	0.785	0.1118	23.02616667	0.677777778	0.467620389	18	1	0	1	-1.286	57	0.53816	4	0	0.984	-2.27	0	0	19.064	49.46	1
4.5	0.47059	0.599155146	0.332839	131.8088	1.55	0.6575106	10	1	0	1	-1.692	120	0.618763	-455	0	0.177	-1.869	0	2	25.017	92.92	0
1.8	0.26549	3.603	0.553248889	70.69988889	-0.955555556	0.216500111	9	2	2	0	-1.266	94	0.193175	-23	1	1.592	-2.858	1	0	2.694	73.7	1
-0.4	1	25.96108013	0.480015	99.7595	0.2625	0.69670175	8	0	1	0	-1.008	28	0.688712	1	0	3.761	-4.769	1	1	?	?	1
-3.26	0.84545	11.34924398	0.417428889	17.15688889	-0.766666667	0.451763444	9	0	0	1	-2.697	214	0.391534	-151	1	-0.654	-2.043	1	1	25.774	93.02	0
3.2	0.20395	28.0035	0.257725714	40.24064286	-0.135714286	0.190437929	14	1	1	0	-1.635	66	0.157801	29	1	2.512	-4.147	1	0	1.608	90.08	1
-4.5	0.51562	0	0.455619167	39.87316667	-1.975	0.60545875	12	2	1	0	-1.002	367	0.681	-279	1	2.265	-3.267	1	1	?	?	1
4.2	0.23704	28.40676512	0.394603333	55.05616667	1.283333333	0.691441917	12	0	2	0	-1.304	19	0.586848	-5	1	2.096	-3.4	1	0	?	?	1
-4.5	0.52675	14.99207136	0.224379167	147.8033333	-1.458333333	0.467632833	12	0	0	0	-1.101	39	0.473923	-25	0	2.113	-3.214	0	2	?	?	1
4.2	0.05333	0	0.049299412	40.94958824	2.452941176	0.531384471	17	1	0	1	-1.687	82	0.500721	?	?	2.468	-4.155	?	?	3.574	92.93	0
-0.7	0.40789	3.639976679	0.123343077	25.85223077	-1.123076923	0.644219615	13	0	0	0	-2.424	218	0.602645	39	0	-0.101	-2.323	1	0	19.182	93.09	0
-3.5	0.09677	0	0.119885294	47.24558824	-0.264705882	0.537402647	17	0	0	1	-0.764	462	0.518153	-81	0	2.436	-3.2	0	0	?	?	1
-1.3	0.10638	0	0.181602105	22.55121053	-0.126315789	0.489534684	19	1	0	1	-0.935	61	0.518261	8	1	3.836	-4.771	0	0	?	?	1
3.423287671	0.96124	27.23973878	0.376064167	14.42316667	-1.55	0.503314583	12	1	1	1	-2.41	372	0.467197	-506	0	-1.081	-1.329	0	2	24.05	89.33	0
-0.4	0	0	0	10	-0.44	0.5293002	5	2	1	0	-0.921	24	0.609478	?	?	1.975	-2.896	?	?	?	?	1
3.8	0	13.3760096	0.03441875	37.054	2.59375	0.547972	16	1	0	1	-1.334	137	0.540235	69	1	2.481	-3.815	1	2	6.918	68.25	1
4.5	0.07051	46.92612774	0.102761111	137.0300556	1.161111111	0.426041	18	0	0	1	-1.119	88	0.427929	7	1	2.248	-3.367	0	0	3.382	83.72	1
4.5	0.42857	1.491179026	0.345568889	23.10144444	-0.177777778	0.336523222	9	1	1	1	-3.128	324	0.328394	-192	0	-0.076	-3.052	1	0	26.962	83.95	1
2.5	0.30894	18.88368393	0	57.380625	-0.9625	0.394604375	16	0	0	0	-1.01	30	0.387411	-17	2	3.996	-5.006	1	0	?	?	1
-0.8	0.28455	50.8808881	0.364379286	176.2817857	-1.3	0.356257643	14	0	0	0	-2.302	397	0.316381	-63	0	0.399	-2.701	0	0	33.265	78.66	0
-0.4	0	1.203	0.27196	26.73417647	0.382352941	0.504598529	17	1	1	0	-0.84	55	0.378742	-33	0	3.073	-3.913	1	3	1.096	68.76	1
3.8	0.01734	0	0.16742	0	0.995	0.2844045	20	2	1	0	-2.099	17	0.243358	-914	1	1.23	-3.329	0	1	6.087	91.58	1
-4.5	0.98739	26.11378978	0.7706775	80.17275	-3.525	0.48363775	4	1	1	1	-1.234	159	0.419261	4	0	2.104	-3.338	0	2	0.952	45.11	1
-3.5	0.94792	132.9614717	0.550434286	269.463	-2.5	0.155428143	7	0	0	1	-2.072	85	0.170665	-228	1	0.413	-2.485	0	2	14.737	74.12	1
-1.6	0.95862	0	0.85999	0	-2.1	0.5536668	5	0	0	1	-1.871	26	0.513468	-429	0	1.445	-3.316	1	0	6.303	77.52	1
-0.7	0.12583	0	0.188522667	21.38686667	-0.573333333	0.339001467	15	2	1	1	-1.669	71	0.361722	-69	0	0.393	-2.062	0	0	22.492	77.65	0
-0.4	0.25275	38.89300051	0.162080625	175.762125	0.41875	0.525513938	16	0	0	0	-0.881	370	0.442659	-2	1	2.697	-3.578	0	0	1.655	80.52	1
3.8	0.08571	38.30345211	0.129022222	42.8645	1.466666667	0.696488389	18	1	1	1	-1.196	277	0.69458	-406	1	2.805	-4.001	0	2	1.572	84.72	1
3.8	0.03306	9.630237809	0.168030909	13.68613636	1.427272727	0.595374	22	1	1	1	-1.061	96	0.615745	-69	0	1.692	-2.753	1	2	7.467	46.9	1
4.5	0.16547	23.82154849	0.358335294	37.05747059	-0.611764706	0.766568118	17	0	1	0	-1.436	19	0.816872	-194	1	2.422	-3.858	1	0	?	?	1
-3.888888889	0.76256	6.774522516	0.451315714	10.11885714	-1.928571429	0.348278429	7	1	2	1	-2.229	182	0.291761	-18	0	0.05	-2.279	0	0	26.05	87.69	1
-0.4	0	0	0	10	-0.1	0.4893368	5	2	1	0	-0.861	36	0.565111	36	0	4.003	-4.864	1	0	?	?	1
0.133333333	0	3.216575232	0.108089444	32.75977778	2.133333333	0.480339611	18	2	0	0	-1.33	183	0.507805	29	1	1.17	-2.5	0	0	24.814	91.69	0
-2.96	0.46392	33.61027564	0.1627675	40.4335625	0.45	0.372031188	16	0	1	0	-1.603	91	0.366127	-25	0	1.376	-2.979	1	0	6.92	90.96	1
-0.8	0.6791	6.0785	0.392801111	32.268	-0.866666667	0.165781222	9	0	0	0	-1.699	57	0.163531	20	1	0.7	-2.399	0	0	29.294	92.49	0
-0.8	0	0.5785	0.106012632	23.40652632	-0.010526316	0.278675526	19	1	0	1	-1.811	61	0.269665	-22	1	0.454	-2.265	0	1	22.821	79.98	1
-0.4	0	0.46666	0.148017619	28.82961905	0.223809524	0.710942333	21	0	0	0	-0.835	57	0.734589	-34	1	2.662	-3.497	0	0	0.823	28.18	1
-0.8	0.05674	0	0.075429412	24.28870588	-1.605882353	0.251442941	17	1	1	0	-1.18	51	0.243429	-51	1	2.028	-3.208	0	0	3.418	52.33	1
-2.642647059	0.5	11.79672817	0.308605556	23.84294444	-0.761111111	0.510975778	18	1	1	1	-1.732	99	0.465281	5	1	0.576	-2.308	1	0	30.968	82.47	1
2.1	0.22603	23.87454987	0.083685263	23.36778947	-0.673684211	0.472753053	19	1	0	1	-1.267	210	0.503715	-25	0	1.866	-3.133	1	0	15.533	84.03	1
-0.4	0.04396	11.48190135	0.194651111	34.699	0.238888889	0.600896	18	1	1	0	-0.793	134	0.601109	-9	0	3.111	-3.904	0	0	1.358	54.64	1
2.8	0	0	0	0	0.290909091	0.321778091	11	0	0	0	-1.82	56	0.266748	73	0	0.445	-2.265	0	0	27.501	73.24	1
4.491891892	0.75401	16.33841981	0.296021429	31.24692857	-0.235714286	0.594685214	14	2	3	1	-1.032	240	0.621306	33	0	1.456	-2.488	0	2	1.902	46.15	1
3.35	0.475	21.0565	0.298229	39.9181	-0.23	0.1601748	10	0	1	0	-2.145	79	0.2026895	-12	0	0.134	-2.279	1	1	33.454	89.09	0
-3.5	0.6087	200.5490124	0.386706364	589.46	0.154545455	0.295251818	11	1	1	1	-1.645	68	0.290308	-57	0	0.241	-1.886	0	0	23.937	60.34	0
-0.4	0	0.202703944	0.052932857	118.2280714	1.792857143	0.687038286	14	1	0	1	-1.601	117	0.641057	-611	0	2.306	-3.907	1	2	3.078	77.74	1
4.48627451	0.22941	25.3890084	0.213926923	45.69430769	-0.684615385	0.813006615	13	0	1	1	-1.605	215	0.79797	-211	0	0.524	-2.129	0	0	23.764	93.33	0
2.5	0.2197	0	0.385676923	23.81446154	-0.484615385	0.542799692	13	1	0	1	-1.412	25	0.573973	-13	1	2.486	-3.898	0	0	?	?	1
-2.15	0.53676	34.5975	0.407786364	79.90636364	-2.954545455	0.424369545	11	0	1	0	-2.379	86	0.391035	54	1	0.284	-2.663	0	0	24.466	91.01	0
-3.5	0.57542	1.3305	0.569953	24.4818	-0.98	0.4578955	10	0	1	0	-0.922	105	0.532791	752	1	1.923	-2.845	0	0	?	?	1
-0.4	0	0	0	16.71627778	0.772222222	0.371536056	18	1	0	0	-0.571	249	0.467302	70	0	2.449	-3.02	0	1	9.166	26.64	1
-3.9	0.11795	11.517	0.222568125	29.298875	-0.19375	0.606596625	16	2	1	1	-0.767	116	0.605532	59	1	2.294	-3.061	0	0	?	?	1
-4.41875	0.78462	61.79028911	0.192558333	45.226	-0.666666667	0.345163083	12	0	2	1	-1.571	166	0.34777	-19	1	1.226	-2.797	0	1	13.133	79.53	1
-3.5	0.14194	14.57539563	0.151064615	54.76292308	-1.638461538	0.302270077	13	2	1	1	-1.147	41	0.332761	34	1	1.966	-3.113	1	0	2.674	47.6	1
-3.5	0.19487	25.20534813	0.273636429	143.9209286	0.121428571	0.388673357	14	1	1	0	-1.288	75	0.337965	-101	2	1.836	-3.124	1	0	2.785	51.38	1
4.5	0	5.102242666	0.12029	22.48523529	0.311764706	0.619172529	17	1	0	0	-1.682	51	0.596825	-305	2	2.41	-4.092	0	0	4.054	84.13	1
-1.6	0	0	0.073438667	19.1744	0.033333333	0.435405667	15	1	0	1	-1.747	246	0.675714	-35	1	1.327	-3.074	1	0	17.004	75.05	1
-0.4	0.06522	0	0.213634444	14.82155556	0.316666667	0.458209444	18	0	0	0	-0.837	62	0.500607	-69	0	1.662	-2.499	0	0	30.813	89.56	1
-3.5	0.34031	0.01	0.25459	83.46133333	-0.616666667	0.492434417	12	0	0	0	-2.048	102	0.533501	-8	1	1.953	-4.001	1	0	3.63	90.53	1
1.8	0.01802	3.026698036	0.144788333	13.15077778	-0.066666667	0.537602611	18	2	1	1	-0.805	107	0.547419	-37	1	2.847	-3.652	1	0	?	?	1
-0.9	0.18009	0	0.306524118	82.17070588	-0.841176471	0.574126294	17	0	0	0	-1.284	25	0.727132	?	2	3.499	-4.783	1	0	0.792	76.29	1
-0.309090909	0.24786	21.24826679	0.247242778	79.95211111	-0.238888889	0.266491	18	0	0	0	-2.124	109	0.264072	-62	0	-0.721	-1.403	0	0	27.293	94.22	0
1.8	0.10924	9.919	0.167624118	64.29923529	0.658823529	0.360185529	17	2	1	0	-1.088	40	0.370229	35	0	1.885	-2.973	0	0	?	?	1
-0.7	0	0	0	10	-0.64	0.5564048	5	2	1	0	-2.176	24	0.499142	-7	0	-0.164	-2.012	1	0	23.57	90.38	0
-4.5	0.32479	12.22387762	0.27327375	44.353375	0.05625	0.378278188	16	1	1	1	-1.184	53	0.322266	-66	0	1.991	-3.175	1	3	?	?	1
1.8	0.01681	10.80413101	0.088612632	16.63921053	-0.242105263	0.562162158	19	1	0	1	-1.042	227	0.605754	-10	1	2.54	-3.582	1	0	4.09	83.49	1
2	0.82407	20.01282556	0.767513333	78.80183333	1.75	0.434373	6	1	1	1	-1.426	60	0.410835	-38	1	0.863	-2.289	0	0	23.674	88.58	1
-0.744444444	0.65541	12.57554984	0.280513	10	-0.67	0.4805049	10	1	1	1	-1.994	170	0.374127	-80	0	0.496	-2.49	1	0	17.338	84.66	0
3.8	0.45614	27.78632382	0.237327143	127.5407143	0.785714286	0.508215286	14	0	0	1	-1.039	28	0.539934	153	1	2.883	-3.922	0	2	?	?	1
-3.336842105	0.92901	28.17922008	0.05161	18.57186364	-0.795454545	0.467973818	22	1	1	1	-1.289	206	0.318655	-63	0	1.243	-2.532	0	0	4.992	52.09	1
-0.4	0	0	0	10	-1.2	0.551046	3	1	1	0	-0.861	37	0.572263	-20	1	1.769	-2.63	1	0	?	?	1
-0.4	0	0	0	10	-1.725	0.612678	4	2	1	0	-1.185	21	0.660455	36	0	1.073	-2.258	1	0	38.657	79.99	1
-0.4	0.30769	17.47415895	0.1376325	53.8228125	0.1125	0.759951313	16	1	2	0	-1.008	28	0.717055	-61	0	2.607	-3.615	1	3	?	?	1
-3.5	0.13146	4.09277456	0.236622667	27.41333333	-1.093333333	0.539822733	15	1	1	1	-1.917	31	0.535502	-83	1	0.207	-2.124	0	2	31.384	91.22	0
1.749019608	0.00926	15.76286842	0.141901579	53.12852632	0.773684211	0.512296158	19	3	1	1	-1.375	222	0.506476	69	0	0.856	-2.231	1	0	19.134	89.39	0
-1.550537634	0.48227	12.24677803	0.254229286	14.893	-0.55	0.425426	14	2	2	1	-0.811	468	0.64202	14	1	2.799	-3.61	0	0	3.117	73.47	1
1.8	0.72115	44.60765376	0.199960667	146.1923333	0.006666667	0.7974616	15	0	1	1	-1.378	49	0.796467	62	1	1.799	-3.177	1	1	4.85	93.97	1
-0.8	0.52941	22.21687507	0.296423636	79.728	-1.345454545	0.476709455	11	0	0	1	-1.91	128	0.461298	6	0	1.285	-3.195	0	2	5.308	82.89	0
-3.5	0.46471	19.9804178	0.089718095	34.78947619	-0.033333333	0.487523762	21	1	0	1	-1.586	94	0.463263	-43	1	0.619	-2.205	0	0	16.628	79.48	1
1.8	0.03448	24.25277921	0.178339412	17.21152941	1.882352941	0.516949176	17	0	1	1	-1.482	209	0.469056	-18	0	1.186	-2.668	0	0	21.378	86.93	0
-4.011764706	0.13103	11.60233064	0.098807778	21.73944444	-0.161111111	0.471129389	18	1	1	0	-1.503	230	0.557376	-66	1	1.192	-2.695	1	1	5.628	35.83	1
-3.5	0.90055	32.08075014	0.498597	109.0205	-0.21	0.7829129	10	0	1	1	-1.404	28	0.793213	82	0	1.285	-2.689	0	1	?	?	1
4.2	0.13699	0	0.303443125	34.35375	0.33125	0.469621688	16	2	1	1	-1.893	43	0.416714	-63	0	-0.248	-1.645	1	0	31.697	86.02	0
1.8	0.85714	22.5483128	0.195922	24.67773333	-0.673333333	0.272913267	15	2	1	1	-0.83	407	0.262458	45	0	2.364	-3.194	0	1	1.541	18.76	1
-0.8	0.29545	15.94984634	0.0936245	49.1214	1.06	0.7619332	20	3	1	1	-1.864	15	0.745368	28	0	1.394	-3.258	0	0	?	?	0
4.26	0.20126	6.477303223	0.121168125	12.55125	0.0125	0.647406188	16	1	0	1	-1.998	234	0.711412	45	0	-0.738	-1.26	0	2	25.045	93.02	0
4.5	1.00685	23.545	0.524515556	62.10411111	-1.533333333	0.261716333	9	1	2	0	-1.833	92	0.2976725	-10	0	-0.207	-1.626	1	0	33.02	87.93	0
2.8	0.0289	40.93168839	0.209175556	35.39922222	0.366666667	0.598808667	18	1	0	0	-0.872	73	0.615565	42	0	2.013	-2.885	0	0	?	?	1
2.8	0.01571	0	0.068845238	17.60247619	0.057142857	0.453296952	21	0	0	0	-1.035	53	0.534035	-45	1	3.702	-4.737	1	0	?	?	1
-0.4	0.01124	6.562	0.149276316	27.18368421	0.757894737	0.322598368	19	0	0	0	-0.927	40	0.182482	-1068	0	4.114	-5.041	1	0	0.018	3.5	1
-3.7	1.04	13.715	0.705821111	0	-0.833333333	0.437183556	9	1	1	0	-0.768	313	0.4190245	54	0	1.691	-2.459	0	0	7.693	27.77	1
-3.5	0.23316	20.34502911	0.228518667	144.2768	-0.586666667	0.4159022	15	0	0	0	-1.005	39	0.401402	21	0	1.858	-2.863	0	0	?	?	1
-0.4	0.17204	7.5035	0.206866429	38.21335714	-0.857142857	0.387848143	14	2	1	0	-1.443	49	0.389673	1	0	0.717	-2.16	0	0	9.568	43.5	1
-0.8	0.25874	57.14278558	0.399275	124.7	-1.55	0.441470214	14	1	0	0	-1.071	105	0.46825	19	0	2.529	-3.6	0	0	0.13	4.88	1
-0.4	0	0	0.217337895	33.63184211	-0.657894737	0.591592	19	1	1	1	-0.741	83	0.667669	27	1	2.888	-3.629	1	0	?	?	1
1.8	0.20661	0	0.291151176	0	0.188235294	0.441828353	17	0	0	0	-1.683	24	0.449464	19	0	0.379	-2.062	0	0	23.116	94	1
-0.4	0.20988	44.36456575	0.208629333	147.5846	1.133333333	0.686979133	15	0	0	1	-1.903	49	0.699883	96	1	1.828	-3.731	0	0	1.522	93.39	1
1.8	0.04255	0	0.167717368	40.32073684	1.536842105	0.429400895	19	2	2	1	-1.327	89	0.431269	19	1	1.131	-2.458	0	1	14.629	87.76	1
-1.2125	0.57202	24.69764997	0.32513	51.63308333	0.541666667	0.351394333	12	0	0	0	-1.843	32	0.340562	-134	1	2.01	-3.853	1	3	1.596	87.56	1
-3.167567568	0.91371	22.69454434	0.451012857	17.47071429	-0.342857143	0.345506286	7	2	2	1	-1.679	361	0.358468	-42	1	2.033	-3.712	0	2	6.694	92.25	1
-3.5	0.18235	0	0.172456429	9.867357143	0.314285714	0.491764857	14	0	0	1	-0.81	63	0.494624	-49	1	2.262	-3.072	0	0	?	?	1
3.8	0.49367	19.4885	0.273816667	49.434	0.566666667	0.361066	9	0	0	0	-1.807	46	0.327466	-154	1	2.191	-3.998	0	0	1.207	80.15	1
4.2	0.55652	16.52281856	0.199388333	52.34075	-0.033333333	0.57965725	12	1	2	1	-1.465	25	0.506503	?	?	0.877	-2.342	?	?	?	?	0
-4.5	0.09251	7.44	0.115627391	25.33926087	-0.769565217	0.627198	23	1	2	1	-1.312	37	0.661287	-246	1	0.93	-2.242	0	1	19.741	92.28	1
-1.9	0.46411	25.38900813	0.31098	22.88044444	-0.866666667	0.291475889	9	0	1	1	-1.364	216	0.339761	55	1	1.855	-3.219	1	2	4.024	71.65	1
-4.5	0.40977	39.30718441	0.369976923	142.7536923	-1.284615385	0.477845538	13	1	1	1	-0.807	153	0.558129	-11	0	4.558	-5.365	0	1	?	?	1
1.8	0.48182	43.81166694	0.301679231	132.5993846	0.284615385	0.514300462	13	0	1	1	-1.438	123	0.537149	-79	0	1.859	-3.297	0	1	5.365	92.99	1
-3.833333333	0.34783	27.85883124	0	0	-1.114285714	0.466311	14	0	0	0	-1.184	30	0.256163	-71	0	3.956	-5.14	0	1	?	?	1
-0.8	0.52941	0	0.729508333	50.11983333	-1.383333333	0.2880815	6	0	0	0	-2.072	41	0.215452	-125	1	2.143	-4.215	0	0	2.226	82.92	0
1.8	0.0381	0	0.247794118	55.62588235	-0.064705882	0.286606412	17	1	0	0	-1.043	143	0.228155	-2	0	2.826	-3.869	1	0	1.333	60.19	1
-0.8	0.09023	0	0.289633333	53.05477778	-0.416666667	0.466964111	18	1	1	1	-1.549	185	0.459855	-5	1	2.651	-4.2	0	0	2.162	63.71	1
-3.472857143	0.72619	18.18785109	0.209850909	14.785	0.727272727	0.702900091	11	0	1	1	-1.472	344	0.758592	-645	1	2.023	-3.495	1	2	2.111	80.63	1
-0.4	0.82105	10.228	0.381873333	17.55077778	-1.366666667	0.485002444	9	0	1	0	-0.883	47	0.44234	-20	1	2.595	-3.478	0	0	2.279	46.05	1
-2.8125	0.34146	23.04559592	0.345103077	86.61638462	-0.946153846	0.527021538	13	0	2	0	-1.778	117	0.425938	123	0	0.32	-2.098	1	0	21.448	87.22	0
-0.4	0.88462	13.86319944	0.404175714	35.97328571	0.085714286	0.603940143	7	1	0	0	-1.258	52	0.433922	0	1	2.29	-3.548	1	0	3.333	48.81	1
-1.6	0.22314	3.0515	0.202458571	34.82935714	-0.242857143	0.358909143	14	0	0	0	-1.063	46	0.344987	43	1	2.421	-3.484	0	1	2.355	76.8	1
-3.9	0.24775	14.4495	0.220163571	69.821	-1.021428571	0.545888	14	2	1	0	-1.083	39	0.602449	71	2	2.182	-3.265	1	2	?	?	1
4.5	0.2349	18.51770513	0.259068235	62.35658824	-0.105882353	0.546079588	17	1	2	1	-1.732	120	0.511366	23	1	1.716	-3.448	0	0	3.628	72.67	0
-0.272463768	0.4086	13.78069745	0.348604	24.22166667	-0.32	0.5508876	15	0	2	0	-1.246	112	0.590902	-42	1	1.697	-2.943	1	0	7.733	71.43	1
-1.6	0.32847	49.90619867	0.276091538	55.705	0.984615385	0.187386692	13	0	1	1	-1.536	149	0.166816	-42	1	1.175	-2.711	0	1	19.287	78.04	1
1.8	0.15094	6.195235165	0.067147619	32.53966667	1.971428571	0.692284905	21	2	1	1	-1.507	205	0.71773	-19	0	2.071	-3.578	0	1	4.181	60.61	1
1.8	0.94286	65.47885197	0.437377	248.8387	-1.15	0.6390612	10	0	0	0	-1.352	278	0.579547	-570	0	0.993	-2.345	1	0	19.62	89.21	0
4.152941176	0.98039	26.30450594	0.36759625	50.793125	1.05	0.301132625	8	1	2	1	-1.149	389	0.281935	88	1	1.8	-2.949	0	2	8.844	82.99	1
3.765277778	0.12329	5.291069122	0.213153333	28.05386667	0.006666667	0.480135667	15	0	2	1	-2.044	67	0.473784	-18	0	-0.892	-1.152	0	0	31.797	84.67	0
-0.5	0.46512	16.04519498	0.222112308	43.37492308	0.292307692	0.374463308	13	1	0	0	-2.628	132	0.349269	27	0	-0.586	-2.042	0	0	25.383	88.25	0
-3.229411765	0.29677	20.60047849	0.127885	35.72	0.3875	0.789165	16	0	1	1	-1.354	215	0.814818	-23	2	2.191	-3.545	1	1	3.126	91.2	0
-3.575	0.71958	18.97229617	0.287326364	0.559090909	-0.245454545	0.280446364	11	0	0	1	-2.626	79	0.264648	78	0	2.288	-4.914	0	1	1.142	62.65	1
-3.5	0.49215	48.74857833	0.374059091	29.97381818	-0.163636364	0.413354182	11	1	3	0	-1.731	211	0.3565	34	0	3.335	-5.066	0	1	0.413	47.91	1
-4.5	0.39474	7.256581988	0.168463077	13.18007692	-0.576923077	0.625369154	13	0	0	1	-2.727	424	0.598458	59	1	1.524	-4.251	1	1	1.989	93.46	1
-3.5	0.57368	0.42652185	0.406776364	0.674090909	-0.445454545	0.642973182	11	0	0	0	-2.025	65	0.522659	?	0	0.48	-2.505	0	1	5.306	43.35	1
-3.9	0.65278	25.62436183	0.237043846	52.21207692	-1.807692308	0.219224538	13	1	1	1	-1.281	62	0.139128	-28	0	1.748	-3.029	0	0	4.238	82.11	1
-0.85	0.81905	40.665	0.401427273	20	-1.118181818	0.136591818	11	1	1	0	-2.054	94	0.1213505	4	0	0.151	-2.205	0	0	23.041	93.7	0
-3.5	0.66092	0	0.300693	18.2639	-0.41	0.3437325	10	0	0	0	-2.852	65	0.189428	?	?	-0.366	-2.486	?	?	17.669	93.69	0
-0.7	1.35333	10.0595	0.5569	87.04466667	-2.066666667	0.348749167	6	1	1	0	-2.286	81	0.271988	-19	0	-0.027	-2.259	1	0	20.509	93.25	0
3.8	0.04651	19.57126982	0.225431579	25.67178947	0.694736842	0.387415895	19	0	0	1	-0.827	192	0.515692	-223	0	2.994	-3.821	0	0	0.396	8.31	1
-0.8	0.50526	0	0.268036154	27.93615385	-0.576923077	0.521134462	13	1	1	0	-1.471	138	0.519695	-14	0	0.545	-2.016	0	0	16.609	75.52	0
-3.2	0.59893	0	0.356923333	51.39811111	-0.733333333	0.512428667	9	0	0	0	-1.136	87	0.570668	-144	0	2.031	-3.167	0	0	4.543	50.82	1
-3.2	0.34969	7.793	0.149175833	58.52575	0.075	0.654006083	12	3	2	0	-1.311	38	0.688776	82	1	1.949	-3.26	0	2	?	?	1
-0.21	0.45926	20.93979327	0.38813	41.74007692	-0.953846154	0.433834615	13	0	0	1	-1.146	60	0.621067	-18	2	2.518	-3.664	1	0	0.651	28.02	1
-1.6	0.54615	0	0.275948	89.0265	-2.05	0.3243199	10	0	0	1	-0.833	64	0.219608	-61	1	2.659	-3.492	0	1	?	?	1
-0.4	0.24731	25.00611853	0.295944706	48.72241176	1.164705882	0.414961353	17	1	1	0	-0.809	61	0.461347	101	0	2.169	-2.978	0	1	?	?	1
3.823076923	0.43333	35.294269	0.150678824	44.62723529	-0.235294118	0.673503824	17	0	1	1	-1.448	277	0.704448	-10	0	0.702	-2.15	0	0	24.712	91.01	0
3.6	0.47879	32.85978199	0.591304	96.9998	-1.69	0.419906	10	1	1	0	-1.736	51	0.390495	-55	0	2.008	-3.744	1	0	1.492	87.35	1
4.5	0.00585	0	0.093310667	38.85233333	-0.226666667	0.3347148	15	0	0	0	-1.348	57	0.381631	-72	0	0.638	-1.986	0	0	15.184	56.4	0
4.2	0	2.232	0.012256316	39.62542105	1.684210526	0.320520474	19	0	0	0	-1.399	225	0.101643	-61	0	0.167	-1.566	1	0	21.431	79.6	0
-4.2	0.5991	6.5725	0.39532625	15.059	-1.225	0.733614625	8	0	0	1	-2.561	74	0.736244	-78	1	-0.63	-1.931	0	0	25.323	91.39	0
2.5	0.00943	6.723	0.098634737	49.94205263	0.094736842	0.706146789	19	1	0	1	-1.294	133	0.712945	-51	0	2.162	-3.456	1	2	4.396	66.67	1
4.2	0	11.2203273	0.118418824	40.75547059	1.770588235	0.366178765	17	1	1	1	-1.88	134	0.292138	-38	1	2.038	-3.918	1	0	3.234	87.63	1
-0.8	0.34091	21.51690748	0.395265455	33.158	-0.454545455	0.779182818	11	0	2	0	-1.348	19	0.771806	-128	1	2.455	-3.803	0	0	?	?	1
3.760810811	0.06915	12.76384796	0.271486471	23.68464706	0.705882353	0.371574353	17	2	2	1	-1.01	361	0.536649	59	1	2.947	-3.957	1	2	2.784	86.62	1
-3.5	0.32298	6.377236235	0.199497059	22.82170588	0.552941176	0.380868588	17	1	1	1	-1.843	268	0.411321	-133	0	0.826	-2.669	0	1	13.06	44.69	1
4.2	0.12264	2.902717249	0.207858889	30.49711111	0.472222222	0.482822222	18	1	1	1	-1.417	323	0.523897	42	0	1.643	-3.06	1	0	10.786	53.15	1
4.2	0.00714	0	0.1079195	54.40005	1	0.5037317	20	1	0	1	-1.406	92	0.557189	?	?	0.302	-1.708	?	?	21.927	85.79	0
4.2	0.05556	0.173948268	0.216513333	122.0875	0.883333333	0.700036889	18	1	1	1	-1.004	122	0.739903	-266	0	1.531	-2.535	0	0	?	?	1
-3.2	0.60116	14.2985	0.418021111	63.57288889	-0.2	0.159948333	9	0	0	1	-3.071	62	0.141789	-61	1	-0.223	-2.848	0	2	30.982	90.05	0
-3.5	0.94393	43.02206755	0.4063175	30	-1.1375	0.38433275	8	1	2	0	-1.887	22	0.352423	?	?	1.331	-3.218	?	?	4.932	93.87	0
3.762745098	0.20805	19.67244692	0.110283	41.3537	1.035	0.65138805	20	1	1	0	-1.347	25	0.609438	-175	0	2.14	-3.487	1	0	?	?	0
-3.475	0.9071	13.93326154	0.291202308	20.65315385	-0.746153846	0.570769846	13	0	1	0	-1.584	86	0.554605	31	0	0.248	-1.832	0	0	28.733	90.72	0
3.8	0.17241	0	0.083887857	49.24007143	1.664285714	0.507333429	14	0	0	1	-2.068	82	0.478786	-32	1	1.869	-3.937	1	0	3.935	87.56	0
-3.5	0.5241	0	0.392473333	27.56866667	-1.2	0.33301425	12	1	1	1	-1.7	129	0.245152	85	2	-0.095	-1.605	1	0	26.992	90.86	0
-3.2	0.48876	21.21363169	0.2495425	54.0005	-0.825	0.466939583	12	1	2	0	-1.362	89	0.409171	-36	0	1.927	-3.289	0	0	0.783	45.57	0
2.5	0	0	0.283865882	41.96364706	0.341176471	0.200657059	17	2	0	1	-1.355	57	0.229206	50	0	1.841	-3.196	1	0	0.928	17.41	1
4.5	0.10667	2.9175	0.193534	45.38813333	-1.526666667	0.556906333	15	1	1	1	-1.216	117	0.498643	-57	1	2.808	-4.024	1	0	0.248	15.06	1
3.8	0.0884	0	0.204552353	68.20482353	1.817647059	0.297149176	17	0	0	1	-1.208	31	0.303897	-64	1	2.632	-3.84	0	2	?	?	1
3.5	0.56354	71.64199083	0.396567273	259.0054545	0.136363636	0.314284182	11	0	0	0	-2.471	126	0.258137	46	0	-0.148	-2.323	0	0	21.055	83.59	0
1.64375	0.04505	65.87091956	0.114366111	43.49894444	0.338888889	0.382553611	18	0	0	1	-2.079	162	0.338758	-70	0	-0.799	-1.28	0	0	22.089	89.83	0
-3.5	0.77419	9.980710429	0.545141111	41.07477778	0.822222222	0.595449889	9	1	2	0	-1.282	281	0.632853	42	2	1.875	-3.157	1	0	2.287	54.4	1
4.484210526	0.17877	19.51347195	0.145780625	100.1565625	1.8125	0.421526625	16	1	2	1	-1.396	29	0.463256	64	1	2.567	-3.963	1	0	1.268	76.93	1
1.8	0.85859	0	0.816733333	45.28816667	-1.65	0.411141667	6	1	1	1	-1.756	23	0.33969	?	0	2.017	-3.773	1	0	0.907	61.21	1
-0.4	0	0	0	10	-2.08	0.5329598	5	2	1	0	-0.921	23	0.57318	-47	1	2.568	-3.489	1	0	?	?	1
-0.4	0	0	0	10	-1.54	0.54128	5	1	1	0	-0.861	35	0.630419	-11	1	2.385	-3.246	0	0	?	?	1
3.8	0.54913	10.54416439	0.172671765	29.50070588	-1.4	0.618914235	17	1	3	0	-0.941	111	0.655908	-23	1	2.545	-3.486	0	2	?	?	1
-3.2	0.18713	17.37816321	0.059547778	39.39633333	0.594444444	0.463797778	18	1	1	0	-0.821	237	0.583661	-8	1	2.704	-3.525	0	2	?	?	1
2.8	0.00962	8.052764164	0.046266316	19.97815789	1.031578947	0.513080842	19	1	0	1	-1.07	62	0.640211	54	0	1.694	-2.764	0	0	?	?	1
3.8	0.04348	1.3915	0.285615625	39.941375	0.1375	0.249152375	16	1	0	0	-1.753	33	0.251375	90	1	1.606	-3.359	1	0	5.687	80.89	1
-3.5	0.19126	11.18833628	0.224522143	45.06671429	-0.078571429	0.361764571	14	1	1	0	-0.924	54	0.484581	-63	2	1.697	-2.621	1	0	?	?	1
-3.9	0.47706	11.94231354	0.248372	23.8248	-2.05	0.5088317	10	0	0	0	-2.512	197	0.457346	-536	1	-0.781	-1.731	0	0	24.962	90.09	0
1.8	0.125	69.81810065	0.229787778	229.8494444	1.633333333	0.423705222	18	0	0	0	-1.363	175	0.469474	?	?	0.994	-2.357	?	?	7.848	68.72	0
-0.7	0.47651	50.74282458	0.239179091	50.08681818	-1.527272727	0.412409273	11	0	0	1	-2.147	271	0.328339	-2	1	1.125	-3.272	0	1	15.162	93.61	0
-3.5	0.41975	0	0.25801	51.63472727	-2.563636364	0.433834727	11	0	0	0	-2.253	94	0.412707	86	1	-0.315	-1.938	0	0	29.542	93.27	0
-4.5	0.32653	17.1175	0.252406923	16.40792308	-0.430769231	0.567476846	13	1	0	1	-1.185	48	0.588456	18	1	2.049	-3.234	1	0	3.434	41.81	1
-1.3	0.52841	15.28498299	0.31351	177.622	-0.561538462	0.352473923	13	1	1	0	-1.096	45	0.216113	70	1	3.583	-4.679	0	0	?	?	1
0.066666667	0.9781	27.39231823	0.370868182	71.71309091	-1.427272727	0.385807545	11	0	1	1	-1.998	221	0.429201	-109	0	-0.2	-1.798	1	0	20.534	93.37	0
-3.5	0.54762	19.0295	0.360638333	47.10633333	-0.691666667	0.588003833	12	0	0	1	-1.897	37	0.579345	298	0	0.043	-1.94	1	0	25.568	92.28	0
0.641176471	0.87209	48.33642475	0.291655	28.3979	-1.45	0.6568266	10	0	1	0	-2.416	106	0.688117	68	1	-0.088	-2.328	0	0	18.755	85.28	0
-0.8	0.54918	0.0505	0.366392727	49.31663636	-0.863636364	0.340152364	11	0	0	1	-1.646	55	0.331626	-232	1	0.388	-2.034	0	0	12.409	93.21	1
-0.8	0.07895	12.36418078	0.329341053	38.50236842	-1.910526316	0.577921	19	3	1	1	-1.032	106	0.573213	-47	1	2.066	-3.098	0	0	?	?	1
-0.4	0	0	0	10	0.62	0.5806524	5	2	1	0	-0.921	24	0.62155	-11	1	2.568	-3.489	1	0	?	?	1
-1.6	0.10714	42.95014878	0.109635	169.7498182	0.631818182	0.492136636	22	0	0	1	-0.878	365	0.646497	-16	1	2.768	-3.646	0	0	2.775	75.24	1
-0.4	0.02273	18.28606573	0.160120625	30.7471875	0.74375	0.41733025	16	0	0	1	-0.835	176	0.491942	-129	0	3.033	-3.868	0	1	1.917	60.63	1
-3.5	0.52663	0.651833482	0.452973333	0.726555556	0.022222222	0.411471	9	0	0	0	-0.924	52	0.404884	-100	1	2.685	-3.609	1	0	?	?	1
-3.5	0	5.255623034	0.122330435	23.25882609	-0.2	0.570139435	23	1	1	1	-1.112	161	0.62862	-51	1	3.011	-4.123	1	0	1.275	27.01	1
1.9	0.59124	29.03771388	0.215326429	51.33928571	-0.685714286	0.472719429	14	0	0	0	-2.601	48	0.394966	-183	1	-0.365	-2.236	0	2	20.93	85.11	0
-3.5	0.6699	5.836060543	0.312957778	64.39233333	-0.233333333	0.577343444	9	0	0	0	-3.212	209	0.575914	-27	1	-0.152	-3.06	0	0	8.462	93.61	0
-0.4	0.3871	36.40966691	0.254442667	189.6879333	-1.16	0.569511667	15	0	0	0	-0.893	186	0.567744	-44	1	2.493	-3.386	0	0	1.835	57.15	1
4.5	0.57895	0	0.535063333	116.7306667	-0.922222222	0.596073333	9	0	0	0	-2.111	208	0.587198	-13	0	0.1	-2.211	0	0	23.483	87.22	0
2.8	0	11.4585	0.01757	55.07111111	2.011111111	0.721778111	18	1	0	1	-0.951	123	0.74912	35	1	3.916	-4.867	1	0	0.654	60.98	1
-3.5	0.53398	0	0.333908462	36.337	0.438461538	0.456395923	13	0	0	1	-2.387	51	0.410885	-28	0	-0.035	-2.352	0	1	25.778	93.04	0
-0.7	0.08	3.009792352	0.098661	26.56845	-0.315	0.6509244	20	0	0	0	-1.886	219	0.641698	36	0	-0.25	-1.636	1	0	22.892	93.09	0
4.5	0.01351	3.711293515	0.181734706	28.966	0.864705882	0.836377706	17	1	0	0	-1.732	115	0.83768	70	0	-0.087	-1.645	0	2	20.034	74.41	1
-1.6	0.81481	17.86168865	0.44887	38.54614286	-0.714285714	0.627990571	7	0	1	1	-0.879	78	0.740343	-675	0	2.417	-3.296	1	0	?	?	1
-4.453846154	1.00442	41.32945204	0.252503636	77.82472727	-0.481818182	0.725887909	11	0	1	1	-1.942	758	0.580439	-682	1	0.695	-2.637	1	1	44.086	89.11	0
4.5	0.48649	119.6021927	0.271052	236.2519	1.1	0.3603782	10	1	0	1	-2.052	81	0.262428	36	0	-0.363	-1.689	0	2	22.615	86.4	0
-3.5	0.39011	0	0.323803333	66.83833333	0.933333333	0.514744083	12	0	0	1	-1.457	49	0.494047	61	0	0.407	-1.864	0	1	25.208	79.59	0
-3.5	0.21667	2.012	0.285889333	23.1376	-0.746666667	0.604978467	15	0	0	1	-1.128	35	0.688086	-91	0	2.016	-3.144	0	0	2.773	68.15	1
-3.5	0.90533	84.17724116	0.72696625	0	0.575	0.251821875	8	0	1	0	-1.37	78	0.198281	-55	1	2.079	-3.449	0	0	0.462	15.74	1
3.8	0.00524	2.269334313	0.073033158	12.31878947	-1.1	0.272307421	19	0	0	1	-0.89	75	0.147172	-50	1	3.124	-4.014	0	2	?	?	1
3.8	0.62308	26.0105	0.308197692	56.14261538	-1.215384615	0.597736077	13	0	0	1	-1.783	37	0.510625	262	0	0.159	-1.942	1	0	24.427	89.96	0
-1.3	0.29839	6.022766492	0.224592308	44.57984615	-0.930769231	0.508084923	13	1	1	1	-2.551	82	0.441022	-20	1	-0.323	-2.228	1	0	35.365	91.75	0
-3.5	0.90533	84.135179	0.72696625	0	0.575	0.251821875	8	0	1	0	-1.241	80	0.198281	44	1	2.047	-3.288	0	0	0.407	15.74	1
-2.95	0.90533	84.50800752	0.72696625	0	0.575	0.251821875	8	0	1	1	-1.418	81	0.198281	6	1	3.423	-4.841	0	0	0.248	15.74	1
-3.566666667	0.43627	20.16341088	0.248546364	36.914	-1.463636364	0.440881	11	0	0	1	-2.284	266	0.310961	-19	0	0.048	-2.332	1	0	15.281	82.14	0
3.8	0	18.6795004	0.038420952	59.17057143	0.966666667	0.609309619	21	2	1	1	-0.998	343	0.579022	60	1	4.185	-5.183	1	0	0.544	76.96	0
-4.5	0.12134	0	0.083264615	42.08453846	-2.323076923	0.585429615	13	1	0	1	-0.984	464	0.574866	71	1	2.548	-3.532	0	1	0.906	79.2	1
4.2	0	5.354351464	0.006813478	18.252	2.039130435	0.550943696	23	1	0	1	-1.169	44	0.526435	60	1	1.663	-2.832	0	0	3.979	84.76	0
-3.9	0.70813	25.60376213	0	57.37285714	-0.271428571	0.522283857	14	1	1	0	-1.038	205	0.522303	-45	2	2.418	-3.456	1	0	1.182	55.81	1
4.2	0.16429	0.4675	0.33736	49.4376	0.61	0.4449002	10	1	1	0	-2.492	115	0.573587	15	0	-1.171	-1.321	1	0	32.855	85.24	0
-0.4	0.07692	0	0.112325	35.912	0.055555556	0.540915833	18	1	1	0	-0.819	468	0.509696	-24	1	2.911	-3.73	1	0	2.819	68.4	1
-2.175	0.64286	20.27185997	0.192364118	47.53429412	0.670588235	0.381654647	17	3	1	0	-0.949	132	0.415673	11	1	1.985	-2.934	0	1	?	?	1
-1.6	0.4863	13.99324902	0.277379167	48.87158333	-1.291666667	0.466753917	12	2	1	1	-1.217	37	0.667342	-22	1	3.277	-4.494	1	0	1.401	72.52	1
-4.5	0.16538	2.922490414	0.197703333	26.50553333	0.353333333	0.380714867	15	0	0	1	-1.43	75	0.44074	-62	0	1.939	-3.369	0	0	2.147	60.16	1
1.6	0.58788	21.54428215	0.39699	64.459625	-0.5375	0.155848625	8	0	0	0	-2.168	58	0.153381	146	1	0.133	-2.301	1	2	30.148	88.25	0
-3.2	0.3865	24.70570461	0.212392667	63.20533333	-0.433333333	0.324994067	15	1	2	0	-1.311	94	0.314512	-149	1	1.949	-3.26	0	2	?	?	1
-4.5	0.24206	42.95968415	0.206832353	0	0.235294118	0.434058706	17	0	0	1	-1.435	108	0.565404	-31	1	0.926	-2.361	0	1	14.944	69.85	1
-0.8	0.08661	15.4045	0.050016316	65.04694737	0.705263158	0.630035	19	2	0	0	-1.146	38	0.646685	-38	1	3.308	-4.454	1	0	?	?	1
3.275	0.625	24.05728223	0.235924	26.79606667	-0.473333333	0.648557533	15	1	1	1	-0.989	107	0.670961	-43	0	1.847	-2.836	0	1	9.309	58.62	1
-3.9	0.32075	0	0.252479286	1.113142857	2.221428571	0.356264143	14	0	0	1	-1.317	153	0.430999	-48	1	0.777	-2.094	0	0	20.971	78.98	0
-4.5	1.02521	0	0.666184	0	-1.68	0.6289704	5	0	0	0	-1.582	20	0.658338	-1143	1	1.549	-3.131	0	1	?	?	1
-0.8	0.72441	13.934	0.458836667	29.82877778	0.333333333	0.712894	9	2	2	1	-1.348	40	0.678601	68	2	2.095	-3.443	1	0	?	?	1
2.5	0.41085	0	0.326219	0	-0.37	0.5772743	10	1	1	0	-1.253	189	0.679908	-64	1	2.758	-4.011	1	0	1.336	73.99	1
-3.2	0.39744	65.09437525	0.339168333	59.31333333	0.941666667	0.306524667	12	0	0	1	-2.551	28	0.278863	195	1	-0.462	-2.089	0	2	31.655	92.01	0
-4.5	0.76856	0	0.475645	0	-2.4	0.303645125	8	1	0	1	-1.402	62	0.314194	-43	1	2.248	-3.65	1	1	0.444	16.35	1
-3.5	0.60588	0	0.228327	57.1713	0.17	0.2628634	10	1	0	0	-1.023	81	0.26694	-490	1	3.695	-4.718	0	0	?	?	1
-0.7	0.21854	0	0.26901	55.16063636	-0.072727273	0.280648091	11	2	1	0	-1.725	101	0.281546	-50	0	1.395	-3.12	0	0	8.891	81.38	0
-0.7	0.45912	7.427974352	0.045428235	34.83788235	0.241176471	0.338347706	17	1	1	1	-1.411	176	0.313192	-81	1	2.458	-3.869	0	0	2.043	51.59	1
-0.594623656	0.07386	11.2379593	0.1571665	0	1.055	0.39059855	20	1	1	1	-1.64	118	0.517552	-76	0	1.771	-3.411	1	2	5.333	89.12	1
4.204285714	0.46528	16.32534854	0.137115556	12.30672222	1.122222222	0.691746611	18	1	0	1	-1.453	354	0.68184	-638	0	1.29	-2.743	0	0	8.87	77.08	1
-0.9	0.01087	16.45423055	0.171994167	40.77425	0.625	0.797216875	24	0	1	1	-1.284	214	0.871885	-36	2	1.131	-2.415	1	0	44.979	93.07	0
-0.9	0.34518	10.28870556	0.431702	71.3436	-1.886666667	0.434871867	15	1	0	1	-1.07	57	0.476137	75	2	3.697	-4.767	1	2	1.365	90.47	1
-3.5	0.02516	21.436	0.046215263	64.33894737	1.389473684	0.332991632	19	0	0	1	-1.412	58	0.418644	54	1	2.33	-3.742	1	2	2.404	91.83	1
-4.5	0.39914	4.6715	0.286303125	63.87675	-1.2125	0.550910938	16	1	1	0	-1.281	39	0.612879	7	1	2.376	-3.657	1	1	?	?	1
-0.8	0.55556	23.76236868	0.324636	44.07766667	0.98	0.786130867	15	1	2	1	-1.146	215	0.798394	-59	1	2.029	-3.175	0	1	?	?	0
1.415384615	0.05357	36.86450981	0.085189412	51.09617647	2.164705882	0.740257412	17	1	1	1	-2.305	758	0.710315	-666	0	-0.754	-1.551	0	2	25.812	89.11	0
1.904347826	0.81818	9.936275811	0.222297059	19.23070588	1.558823529	0.544192882	17	1	1	1	-1.18	93	0.541981	59	1	1.971	-3.151	0	0	3.078	74.68	1
-3.5	0.05051	6.559442066	0.121450625	178.34175	-0.40625	0.444751813	16	0	0	0	-1.008	40	0.459761	11	2	2.08	-3.088	1	0	?	?	1
-3.9	0.75829	18.66393729	0.284387143	21.23642857	-0.264285714	0.307674429	14	2	2	1	-1.158	482	0.338991	68	1	3.506	-4.664	1	0	1.351	88.44	1
-3.9	0.56545	43.20111778	0.246484167	32.74733333	0.158333333	0.55811475	12	0	0	1	-2.479	73	0.545988	-70	0	0.79	-3.269	0	2	4.487	85.99	1
2.026666667	0.39437	23.01982108	0.074387647	49.01535294	1.064705882	0.351167647	17	0	1	1	-1.541	95	0.357809	-47	1	1.657	-3.198	0	2	?	?	1
-3.5	0.62136	0	0.501676667	40.45016667	0.116666667	0.367456833	6	1	0	1	-1.898	89	0.330772	9	0	0.7	-2.598	1	0	13.894	93.93	0
-0.4	0.40964	0	0.575687	101.4193	-1.74	0.4402293	10	1	1	0	-3.483	48	0.399778	-131	0	-1.587	-1.896	0	0	27.714	80.56	0
-0.4	0.71739	7.8635	0.443884444	21.61844444	-0.855555556	0.461908667	9	0	1	0	-0.921	24	0.410673	105	0	1.975	-2.896	0	0	?	?	0
-3.5	0.47561	3.1905	0.333554167	27.06683333	-0.583333333	0.597054917	12	0	0	1	-1.78	35	0.632601	97	0	1.628	-3.408	0	0	3.225	73.39	1
-3.5	0.57692	21.59268407	0.364501	0	-0.79	0.5163106	10	1	1	0	-1.454	117	0.439306	38	1	1.18	-2.634	0	0	17.857	74.64	1
1.8	0	0	0.064748571	16.24028571	-0.047619048	0.394428667	21	1	0	0	-1.038	57	0.442325	-11	0	2.075	-3.113	0	1	3.252	65.13	1
-0.7	0.7451	18.49033516	0.199720909	53.67909091	0.090909091	0.723422909	11	1	2	1	-1.391	25	0.681044	-107	1	1.226	-2.617	1	0	?	?	0
1.8	0.02083	8.187	0.069337	17.22555	0.125	0.54684385	20	2	1	1	-1.393	72	0.625361	-49	0	1.857	-3.25	0	1	1.038	26.15	1
-3.5	0.86111	4.0405	0.67738	66.22316667	0.883333333	0.470639167	6	1	1	0	-1.667	286	0.5144705	24	0	1.796	-3.463	0	1	2.449	60.19	0
-1.3	0.48673	1.261	0.177492222	43.27066667	0.155555556	0.173119333	9	0	0	0	-2.734	220	0.041226	-29	1	-0.354	-2.38	0	2	30.867	92.04	0
-0.7	0.64029	23.47894184	0.268091	66.3704	0.55	0.3893776	10	0	0	1	-1.535	91	0.376446	-38	0	2.179	-3.714	1	0	1.886	64.77	1
0.9	0.84459	26.52883296	0.438855556	60.75511111	-0.155555556	0.449877556	9	1	0	1	-2.37	118	0.476605	-22	0	-0.431	-1.939	0	2	25.762	92.62	0
1.8	1	20.72260574	0.450445556	92.638	-0.877777778	0.289654333	9	1	1	0	-2.255	36	0.259367	9	0	0.194	-2.449	0	1	22.404	91.76	0
4.5	0.14737	8.422729352	0.112017333	39.82686667	-1.18	0.615188867	15	0	0	1	-1.345	123	0.568084	-86	0	0.721	-2.066	0	2	14.399	53.71	0
2.5	0.07692	7.166001479	0.105799048	20.582	0.880952381	0.537715238	21	1	1	0	-1.111	44	0.635814	-32	1	2.907	-4.018	0	0	?	?	1
-3.5	0.37356	5.858762921	0.218453077	37.33192308	-0.869230769	0.224597846	13	1	0	1	-2.664	51	0.098584	-46	0	0.318	-2.982	0	1	13.431	85.6	1
-1.95	0.53333	2.7545	0	28.4425	-0.158333333	0.34540025	12	1	1	0	-1.486	9	0.344417	54	0	0.571	-2.057	0	0	19.599	89.12	0
2.8	0.01579	20.33704197	0.050034444	19.90777778	1.705555556	0.612253222	18	0	0	1	-1.089	102	0.71741	-71	0	1.724	-2.813	0	0	7.865	60.5	1
1.8	0	12.186	0.157510556	56.94077778	-0.461111111	0.692927111	18	1	0	1	-0.89	129	0.710519	-11	1	2.007	-2.897	1	0	4.046	60.39	1
-0.4	0.49474	37.32559772	0.50461	67.096375	0.9	0.175746875	8	0	1	0	-0.711	288	0.178575	62	1	2.784	-3.495	0	0	2.664	71.49	1
-4.5	0.44177	21.59328845	0.310055385	106.0176923	0.192307692	0.531722769	13	0	2	1	-1.435	26	0.524082	22	0	1.763	-3.198	1	3	2.4	55.87	1
-0.850980392	0.87943	36.77112563	0.53263875	54.1115	0.0875	0.710934875	8	0	1	0	-1.667	215	0.713296	103	0	0.488	-2.155	1	0	23.017	93.6	0
1.8	0.52991	4.658512355	0.445678333	28.08066667	0.066666667	0.356169583	12	1	1	1	-2.205	124	0.313813	-127	1	-0.024	-2.181	1	0	36.733	92.59	0
4.2	0.80645	25.29814549	0.521668571	77.56285714	-0.885714286	0.512025143	7	0	0	0	-2.846	308	0.533248	38	1	-0.689	-2.157	0	0	25.595	88.36	0
-2.233333333	0.65354	5.938682065	0	35.86272727	0.172727273	0.366988364	11	0	0	0	-1.035	24	0.368604	-11	1	2.325	-3.36	0	0	?	?	1
3.8	0.15882	0	0.251795	29.4465625	-0.85625	0.595829875	16	0	0	1	-0.88	131	0.564587	14	1	3.223	-4.103	0	2	1.017	59.55	1
2.5	0.05217	4.9335	0.172642	0.208266667	0.246666667	0.6305318	15	2	2	1	-1.355	33	0.62211	12	2	3.663	-5.018	1	0	0.285	60.94	1
-0.4	0.17949	0	0.215432308	20.024	-0.761538462	0.559483231	13	0	0	1	-0.829	67	0.590962	-29	0	3.008	-3.837	0	1	1.89	59.76	1
-1.5	0.90533	84.21023669	0.72696625	0	0.575	0.251821875	8	0	0	0	-1.227	65	0.198281	36	1	2.285	-3.512	1	0	2.137	87.07	1
-4.5	0.61607	14.13325766	0.263527273	18.24336364	-1.145454545	0.537244273	11	0	1	1	-1.442	98	0.537027	10	0	3.589	-5.031	0	1	1.016	60.5	1
4.2	0	5.7	0.192798947	15.32815789	0.942105263	0.511143211	19	1	1	1	-1.493	121	0.492717	-80	0	0.034	-1.527	1	0	23.567	67.59	0
-0.85	0.75833	10.06	0.528603333	38.17344444	-0.255555556	0.494395333	9	0	0	1	-1.96	28	0.44071	-235	1	0.125	-2.085	1	2	27.062	93.43	0
3.8	0.08673	14.8745	0.259131333	52.08453333	0.56	0.4318132	15	0	0	0	-1.501	115	0.39873	15	0	0.535	-2.036	0	0	30.578	85.24	0
2.5	0.35135	36.10383025	0.187420714	133.6214286	1.178571429	0.725831143	14	0	1	1	-1.412	49	0.840235	-58	1	1.709	-3.121	1	0	?	?	1
-4.5	0.97266	10.37283597	0.535701429	15.53185714	0.742857143	0.468152143	7	0	0	0	-2.715	131	0.443595	-108	1	-0.389	-2.326	0	1	29.703	83.9	0
4.038709677	0.36486	12.5242688	0.255993846	0	0.607692308	0.372849846	13	1	2	1	-1.173	148	0.352038	-110	0	2.866	-4.039	0	0	0.825	65.99	1
4.5	0.32168	0	0.230419375	79.7703125	-0.15625	0.37506775	16	0	0	0	-2.632	82	0.251389	-16	0	0.023	-2.655	1	0	26.525	83.75	0
1.9	0.07643	0	0.046386957	13.67252174	0.939130435	0.452603174	23	1	0	0	-1.499	52	0.48229	-26	1	2.183	-3.682	1	0	3.036	86.78	1
-3.425	0.90533	84.1813762	0.72696625	0	0.575	0.251821875	8	0	2	1	-1.424	80	0.198281	81	1	2.056	-3.48	1	0	3.444	72.95	1
-0.4	0.53684	0	0.3667475	64.56416667	-0.883333333	0.262702917	12	0	0	0	-1.643	49	0.25512	-37	0	2.024	-3.667	0	0	6.046	92.93	1
2.5	0.04545	0	0.290370556	28.039	-0.305555556	0.514056278	18	0	0	0	-1.111	68	0.510527	198	1	2.907	-4.018	0	0	?	?	1
-1.3	0.87156	0	0.786406	0	-2.14	0.3686716	5	1	1	0	-1.096	33	0.388473	-316	0	2.501	-3.597	0	0	?	?	1
2.5	0.44186	0	0.447137857	0	0.135714286	0.590559357	14	1	0	0	-1.412	30	0.643664	-12	0	2.481	-3.893	0	2	?	?	1
4.2	0.06618	14.56733429	0.21869	173.2435263	-0.215789474	0.396067105	19	2	0	0	-1.246	75	0.424418	-52	1	2.518	-3.764	1	0	1.438	79.07	1
4.5	0.69048	29.23038345	0.580115556	86.599	0.444444444	0.507771	9	1	1	0	-1.741	25	0.502395	248	0	0.21	-1.951	1	0	17.615	65.29	0
-0.7	0.44444	6.821962295	0.223716667	88.96183333	-0.083333333	0.435473833	12	0	1	0	-1.391	29	0.39281	25	0	1.226	-2.617	1	0	?	?	0
-3.5	0.48571	10.8045	0.510744444	85.51044444	-0.955555556	0.176387333	9	0	0	0	-2.015	48	0.175817	176	2	-0.555	-1.46	1	0	36.996	93.25	0
-2.924731183	1.01914	19.52455152	0.414226667	16.67855556	-0.055555556	0.347459111	9	1	2	1	-1.176	146	0.326868	-38	0	2.058	-3.234	0	0	3.211	78.91	1
0.1	0.63208	10.2225	0.43418	58.30428571	-1.771428571	0.700257	7	0	0	0	-1.434	123	0.658662	9	0	1.003	-2.437	0	0	11.622	80.08	1
-0.7	0.20988	256.7444652	0.219941875	589.46	0.775	0.391289188	16	0	0	1	-2.733	65	0.386334	60	1	0.428	-3.161	0	1	9.042	88.35	0
-0.7	0.01361	9.5235	0.073445333	83.89206667	1	0.359951467	15	0	0	0	-1.203	63	0.423694	81	1	3.235	-4.438	0	1	4.338	87.04	1
-3.5	0	0	0.0319015	22.54335	-0.16	0.2671641	20	1	0	0	-1.16	59	0.284889	-38	1	1.954	-3.114	0	2	?	?	1
4.375	0.07143	27.27945911	0.10693125	75.578375	0.9375	0.580817375	16	0	1	1	-1.977	126	0.515086	30	0	-0.398	-1.579	1	2	23.347	87.22	0
4.2	0	0	0.036896842	41.51257895	3.152631579	0.478153263	19	0	0	1	-1.503	464	0.466109	-50	1	2.469	-3.972	1	0	2.228	68.4	1
4.2	0.13333	0	0.182056875	96.313	0.7875	0.336365063	16	0	0	0	-1.52	139	0.414976	62	1	1.624	-3.144	0	2	4.077	91.27	1
-0.4	0	0.845	0.10398375	4.12075	2.3	0.496402	16	1	1	1	-0.809	30	0.423177	-217	0	2.941	-3.75	0	0	?	?	1
-0.4	0	0	0	10	-2.52	0.5357502	5	2	1	0	-0.861	36	0.596754	26	1	2.385	-3.246	0	0	?	?	1
-3.9	0.87379	4.17969555	0.29126	37.22277778	-1.266666667	0.466316556	9	0	0	0	-1.308	191	0.412212	1	2	2.357	-3.665	1	2	3.718	91.38	1
-4.5	0.67094	0	0.370183077	36.12223077	-0.238461538	0.677401308	13	1	1	0	-5.015	63	0.541433	-67	0	-3.2	-1.815	1	0	28.792	87.23	0
4.2	0.77037	8.953	0.6433	30.44355556	0.5	0.227709778	9	1	1	1	-2.665	112	0.212627	-59	0	0.321	-2.986	0	0	15.112	93.3	0
-1.547058824	0.80833	16.41187722	0.350765714	33.09357143	-0.528571429	0.709957286	7	1	1	1	-1.717	179	0.666307	-73	0	0.476	-2.193	1	0	21.341	86.78	0
-0.7	0.02963	19.67774293	0.093869444	105.8133889	1.016666667	0.431133556	18	0	0	1	-1.391	27	0.424573	24	1	1.851	-3.242	0	0	?	?	1
4.2	0.10791	38.93325874	0.146716111	138.5941111	1.5	0.666573111	18	0	0	1	-1.304	49	0.72064	102	1	2.35	-3.654	1	0	?	?	1
1.8	0.48649	6.254	0.34625	35.4906	0.1	0.1787475	10	0	0	0	-2.793	55	0.181825	-49	0	-1.402	-1.391	0	0	23.071	93.82	0
-0.8	0.53731	28.61711698	0.07947381	115.037	0.047619048	0.51902781	21	1	1	1	-1.312	374	0.631903	25	1	2.251	-3.563	0	1	6.905	60.56	1
-3.5	0.43429	33.71829114	0.284813333	43.71641667	-1.233333333	0.379051333	12	0	1	0	-1.261	211	0.449875	-62	1	2.639	-3.9	1	0	2.268	54.81	1
4.5	0.00625	14.56722509	0.1016625	21.8955	0.63	0.47680355	20	2	1	1	-1.337	174	0.445319	47	1	0.887	-2.224	0	0	15.637	83.62	1
4.227272727	0.06154	13.12472228	0.154614211	18.39363158	0.494736842	0.302352947	19	0	1	1	-1.67	63	0.268548	-266	0	0.649	-2.319	1	0	14.257	85.07	1
4.5	0.24706	4.414907155	0.129265294	15.24105882	-0.141176471	0.602828647	17	2	1	0	-1.768	119	0.573743	10	0	0.209	-1.977	0	0	23.623	87.4	0
1.8	0.59406	17.12199001	0.373612857	41.48221429	0.65	0.355154071	14	1	0	1	-1.154	55	0.307534	45	0	2.421	-3.575	1	0	0.841	45.73	1
-3.5	0.32432	10.5245	0.340069167	0	0.075	0.611441333	12	0	1	1	-1.158	45	0.707615	-19	1	1.977	-3.135	0	0	?	?	1
-3.5	0.73585	3.2945	0.297173	15.1763	-0.71	0.5354744	10	1	0	0	-1.877	121	0.510535	34	0	0.369	-2.246	0	0	15.133	66.49	1
-0.4	0.62121	14.83426258	0.380183333	0	-0.633333333	0.18906125	12	0	0	0	-1.142	90	0.150037	-81	0	2.694	-3.836	1	3	1.457	91.37	1
-0.4	0	3.86	0.130788182	6.424863636	0.804545455	0.742695636	22	1	0	1	-1.1	74	0.743818	53	1	2.462	-3.562	0	0	1.425	39.34	1
-3.5	0.43333	22.2746074	0	17.43727273	-0.254545455	0.420241364	11	0	1	0	-2.362	27	0.319552	67	0	-0.314	-2.048	1	0	23.77	80.02	0
1.8	0.00909	0	0.059774706	41.71	2.188235294	0.484362765	17	0	0	1	-2.02	464	0.455456	-46	0	0.92	-2.94	0	0	22.853	92.93	0
-4.5	0.53257	0	0.258684545	108.1691818	-0.563636364	0.570278364	11	1	1	0	-2.391	400	0.488749	33	1	0.561	-2.952	0	1	14.521	87.53	1
4.5	0	0	0.039864118	19.97688235	1.105882353	0.361098059	17	1	0	1	-2.121	73	0.35427	31	0	0.048	-2.169	0	0	23.707	91.52	0
-1.6	0.62857	29.65708497	0	0	0.957142857	0.508296714	7	0	0	0	-1.519	31	0.370268	54	1	0.885	-2.404	0	0	34.909	92.96	0
-0.4	0	0	0	10	-0.44	0.5842556	5	2	1	0	-0.921	27	0.678523	18	0	2.747	-3.668	0	0	?	?	1
-4.403225806	0.64143	12.90121099	0.263241538	0	-0.115384615	0.332510462	13	2	2	1	-1.626	131	0.290788	1	2	1.864	-3.49	1	2	3.442	89.8	1
-1.3	0.1105	8.171996145	0.361408	0.845	-1.166666667	0.546238667	15	0	1	0	-1.181	141	0.550569	?	1	2.207	-3.388	1	0	?	?	1
-0.4	0.15625	12.16006876	0.236077647	165.3922353	0.652941176	0.396773059	17	1	1	0	-0.763	48	0.425321	-52	1	2.561	-3.324	0	0	?	?	1
1.8	0.3964	0	0.28707	44.57381818	-1.109090909	0.298808727	11	0	0	0	-2.321	88	0.329986	-4	1	0.072	-2.393	0	2	20.656	93.92	0
-4	0.53535	0	0.306254286	0	-0.935714286	0.648178929	14	0	0	0	-2.553	51	0.611568	93	1	-0.301	-2.252	0	2	31.474	91.48	0
4.35	0.00694	24.9325	0.177601053	138.5016842	1.042105263	0.393511737	19	1	1	0	-1.899	30	0.391662	-145	0	-0.249	-1.65	0	1	25.521	93.99	0
-3.9	0.33649	7.375017394	0.14759125	28.470125	1.05625	0.440750125	16	1	0	1	-1.557	141	0.493709	29	0	1.741	-3.298	0	0	5.126	60.71	1
-1.3	0.3379	34.9297697	0.187548462	93.33830769	-2.061538462	0.400575154	13	0	0	1	-1.392	89	0.370793	-41	0	2.529	-3.921	0	0	0.863	86.5	1
-3.8	0.9638	13.72821546	0.55961	58.97983333	-2.783333333	0.295375333	6	1	0	0	-1.166	30	0.310802	-85	0	1.601	-2.767	0	0	?	?	1
2.557142857	0.77885	37.61549671	0.367735556	39.186	0.022222222	0.193353222	9	0	1	0	-2.144	88	0.133555	38	1	1.129	-3.273	0	0	7.11	91.42	1
-0.4	0.03614	0	0.087586667	21.2442	0.313333333	0.660617533	15	2	0	0	-0.809	74	0.658293	-48	0	2.941	-3.75	0	1	?	?	1
4.2	0	0	0.127617222	57.29122222	0.477777778	0.385271722	18	1	0	0	-1.623	142	0.432057	-9	1	2.066	-3.689	1	0	1.902	93.25	1
-1.3	0.31897	0	0.384826429	70.19957143	0.464285714	0.564125429	14	2	1	0	-1.023	34	0.603986	68	0	2.613	-3.636	0	0	?	?	1
3.8	0.05405	0.56097138	0.368998	173.0730667	-0.146666667	0.660607133	15	1	0	1	-1.076	121	0.630162	-408	1	2.878	-3.954	0	2	0.722	44.17	1
3.8	0.00685	13.80252969	0.180740588	80.08905882	1.252941176	0.385119941	17	0	0	1	-1.252	30	0.385309	-32	1	2.623	-3.875	0	0	1.588	93.02	1
4.2	0.65079	0	0.29722	6.660272727	-0.354545455	0.185501455	11	1	1	1	-1.488	16	0.163212	-189	0	0.344	-1.832	0	0	24.604	90.61	0
-0.4	0	4.7985	0.227810556	0.094055556	1.083333333	0.552855056	18	1	0	0	-0.809	32	0.641114	59	0	2.169	-2.978	0	0	?	?	1
2.8	0.51685	21.39792334	0.288571538	54.49576923	1.115384615	0.559557923	13	1	1	0	-1.241	32	0.602868	98	0	1.444	-2.685	0	0	?	?	1
-4.5	0.03139	0	0.102905909	10.71740909	-0.159090909	0.489088455	22	1	1	1	-1.046	65	0.519559	-16	0	4.211	-5.257	0	1	0.594	89.56	1
1.428571429	0.49123	72.22229428	0.129958	44.5576	-0.526666667	0.5880076	15	2	0	1	-2.008	243	0.496753	-85	0	-0.421	-1.587	1	2	26.921	92.94	0
2.8	0.02235	15.72269246	0.067048889	28.611	0.705555556	0.410561833	18	0	0	1	-0.976	64	0.391676	141	0	1.841	-2.817	0	0	?	?	1
-0.8	0.78417	0	0.611864	28.7574	1.06	0.4686328	5	1	1	0	-2.062	35	0.453221	712	0	-0.708	-1.354	1	2	23.111	79.79	0
2.8	0.44286	0	0.314653636	31.24381818	0.190909091	0.520085455	11	1	1	1	-1.301	102	0.596127	12	0	0.865	-2.166	0	0	12.541	42.21	0
-3.5	0.73939	21.3878762	0.297855455	14.84090909	-1.472727273	0.379322455	11	1	0	1	-2.074	143	0.393264	45	1	0.431	-2.505	0	0	43.702	85.71	0
-0.4	0	0	0.225039048	21.32190476	1.538095238	0.58413219	21	1	1	1	-0.557	174	0.596429	-18	1	3.187	-3.744	0	0	?	?	1
1.9	0.07237	22.44064507	0.207857647	68	1.388235294	0.423953353	17	0	0	1	-1.483	187	0.246988	61	2	1.593	-3.076	1	0	6.198	53.86	0
2.5	1.125	26.55214884	0.438401	30.5952	-1.1	0.4369674	10	0	2	0	-0.759	306	0.424327	-13	1	2.74	-3.499	1	0	3.506	37.96	1
2.5	0.11278	15.53930004	0.131905714	52.45761905	0.047619048	0.538453381	21	2	2	1	-0.929	272	0.679588	-34	0	3.188	-4.117	0	2	?	?	1
4.2	0.46766	0	0.265033571	40.82971429	-1.1	0.4651025	14	0	0	1	-2.275	53	0.452114	3	0	-0.157	-2.118	0	0	15.07	93.04	0
-4.5	0.54701	13.13339196	0.325564	44.9953	-0.37	0.4354707	10	0	1	1	-1.064	88	0.412703	-73	0	4.133	-5.197	0	1	?	?	1
-0.7	0.52	0	0.291553077	29.07230769	0.246153846	0.303422077	13	0	0	1	-2.584	318	0.249656	-36	0	-0.241	-2.343	1	0	17.099	82.98	1
1.9	0.93782	10.82531755	0.806002	25	-0.76	0.4823744	5	0	0	0	-2.137	364	0.483982	-344	0	-0.75	-1.387	0	2	23.943	88.93	0
4.2	0.08333	0	0.242532632	45.02168421	0.673684211	0.554096105	19	1	0	1	-0.948	61	0.505122	24	1	1.814	-2.762	0	0	?	?	1
-0.9	0.40611	0	0.169626667	68.40733333	-0.955555556	0.585826	9	1	1	0	-1.188	31	0.642859	-57	0	2.759	-3.947	1	0	1.447	41.37	1
-1.6	0.06207	47.2038418	0.121646316	143.8657895	-0.036842105	0.427140684	19	1	0	0	-1.146	84	0.455504	42	1	1.183	-2.329	0	0	33.622	89.53	1
-4.5	0	0	0.0877516	42.66128	-0.584	0.37947608	25	1	0	0	-1.141	79	0.352511	12	1	3.043	-4.184	0	1	3.154	66.93	1
-3.5	0.01875	5.641639557	0.051884737	22.84831579	-1.521052632	0.460364	19	1	0	1	-1.084	153	0.409204	4	0	3.16	-4.244	1	0	1.024	53.03	1
2.5	0.08633	16.19180736	0	26.289	-0.085	0.3704724	20	0	1	0	-1.073	30	0.41239	45	1	2.188	-3.261	1	0	?	?	1
-4.5	0.46753	8.716885542	0.212365833	30.31141667	0.058333333	0.374521	12	1	1	1	-3.041	144	0.36945	72	0	2.494	-5.535	0	1	0.563	77.99	0
-0.4	0.09589	0	0.184413333	40.84775	0.491666667	0.509716583	12	0	0	1	-1.202	464	0.445777	14	1	2.353	-3.555	0	0	4.141	84.53	1
4.184057971	0.7594	11.15251548	0.26272	22.98413333	1.34	0.533455733	15	1	2	1	-1.552	113	0.473334	-53	0	2.492	-4.044	0	0	3.366	71.43	1
-3.9	0.27189	0	0.174982857	26.46514286	-0.878571429	0.391978643	14	0	0	1	-1.623	97	0.400385	37	2	0.601	-2.224	1	0	21.539	71.76	0
-4.5	0.29921	11.5178197	0.214320625	29.9516875	-0.875	0.4736085	16	0	0	0	-1.052	198	0.477166	-147	0	4.088	-5.14	0	1	0.562	79.63	1
-4.5	0.14453	5.57594012	0.203896471	26.92952941	-1.935294118	0.300293529	17	1	1	1	-1.418	144	0.230514	-23	1	2.25	-3.668	0	1	1.867	41.36	1
-0.4	0.23377	16.1035	0.20882	59.5905625	-0.09375	0.714595313	16	1	0	0	-0.982	124	0.702554	23	1	2.524	-3.506	0	0	5.59	80.08	1
-1.05	0.75	8.7245	0.129029444	47.84755556	0.233333333	0.481484444	18	0	2	0	-1.589	75	0.414089	6	1	0.395	-1.984	1	0	20.513	93.27	0
-3.9	0.27962	14.60034051	0.262766111	186.3326667	0.788888889	0.355429833	18	0	0	0	-1.142	56	0.457576	-58	1	2.068	-3.21	1	2	1.293	15.74	1
1.8	0.12871	6.730321148	0.245052308	11.95707692	-1.292307692	0.633556692	13	1	1	1	-1.581	241	0.602401	18	1	1.975	-3.556	1	0	0.756	15.43	1
4.5	0.6087	6.5425	0.309946154	35.00638462	-0.230769231	0.332772769	13	2	1	0	-1.874	116	0.257959	41	1	0.472	-2.346	0	0	17.669	85.24	0
-0.9	0.71429	0	0.257212	50.3181	0.31	0.2785688	10	1	0	0	-2.854	46	0.329794	-4	0	-0.323	-2.531	1	0	24.305	82.68	0
-2.77254902	0.71765	32.00717766	0.349333636	107.9420909	-0.072727273	0.655509091	11	0	1	1	-1.881	12	0.666654	?	?	1.81	-3.691	?	?	1.204	91.78	0
-3.2	0.42077	21.1085	0.103566957	18.02834783	-1.030434783	0.49569987	23	2	1	1	-1.21	57	0.540395	48	1	2.09	-3.3	0	2	?	?	1
-3.5	0.31515	0.397	0.29827	34.17925	-1.975	0.084169	12	1	0	1	-1.417	214	0.06581	-31	0	0.797	-2.214	0	1	18.856	59.54	1
-0.9	0	0	0.012253478	14.26443478	-0.286956522	0.454374478	23	1	0	0	-1.002	53	0.561993	2	0	3.031	-4.033	1	0	?	?	1
2.789247312	0.2638	13.74640261	0.376941538	22.90815385	-0.384615385	0.457676846	13	2	2	1	-0.94	480	0.446602	-45	1	1.776	-2.716	0	0	14.512	65.99	1
-0.4	0	0	0	10	-2.32	0.4890482	5	1	1	0	-0.921	28	0.557304	-10	0	1.975	-2.896	0	0	?	?	1
-3.5	0.57143	26.92940859	0.537913333	14.97055556	-1.322222222	0.396205778	9	1	1	0	-1.2	64	0.3977585	19	0	1.77	-2.97	0	0	1.937	42.48	1
1.55	0.42636	9.508461521	0.285776667	42.29025	0.208333333	0.2644475	12	1	1	0	-1.184	32	0.2483125	66	1	2.082	-3.266	0	1	?	?	1
2.5	0	0.96	0.102730526	17.84357895	0.910526316	0.617045474	19	2	0	1	-1.16	113	0.676405	-12	1	3.011	-4.171	0	0	0.925	44.33	1
-0.8	0.47857	0	0.458914444	33.022	-0.577777778	0.305800889	9	0	0	0	-1.965	25	0.268864	-706	2	0.926	-2.891	1	1	19.535	81.07	1
3.8	0	0	0.28706	23.82357143	0.071428571	0.442419071	14	1	0	1	-1.165	64	0.400595	-20	1	2.914	-4.079	0	0	1.019	65.78	1
-3.5	0.22619	15.14564814	0.097642105	43.31426316	0.331578947	0.512065895	19	1	0	1	-1.797	96	0.527434	-29	1	1.334	-3.131	0	0	7.819	85.63	1
-0.4	0.41758	143.0376542	0.626714	0	3.26	0.7057555	10	0	1	0	-0.861	31	0.743021	19	0	2.849	-3.71	0	0	?	?	1
-0.7	0.55556	6.965647581	0	32.33	-0.252941176	0.397175706	17	0	0	0	-1.149	24	0.566522	14	1	2.188	-3.337	0	0	?	?	1
-0.8	0.42254	0	0.625167	0	0.48	0.2328548	10	0	0	0	-1.718	23	0.218333	-281	1	0.481	-2.199	0	0	14.077	58.7	1
-1.6	0.97183	27.87799877	0.285109091	35.69118182	0.890909091	0.355996727	11	0	0	0	-1.059	49	0.346646	-69	1	2.724	-3.783	1	3	2.736	69.09	1
-3.2	0.55195	11.52732343	0.330745385	60.20007692	-1.269230769	0.605845846	13	1	2	1	-1.613	56	0.569766	-26	0	0.546	-2.159	1	0	22.733	71.78	0
-3.5	0.04403	0	0.392655455	119.8370909	0.136363636	0.550064182	11	0	0	0	-1.427	29	0.510022	420	1	0.529	-1.956	0	0	25.473	80.43	0
-0.4	0	0	0	10	-0.48	0.5342338	5	1	1	0	-0.861	33	0.6178	-1	0	2.849	-3.71	1	2	?	?	1
-4.5	0.73568	31.749	0.13313	134.2004375	-0.5	0.247910563	16	0	0	0	-1.184	87	0.302554	205	0	1.991	-3.175	0	0	?	?	1
1.9	1.22	0	0.83181	37.5966	-0.54	0.4190944	5	0	0	0	-3.197	19	0.441147	-220	0	-1.848	-1.349	0	0	44.001	88.94	0
4.2	0.01316	3.1305	0.116845556	16.73744444	1.938888889	0.473047056	18	0	0	1	-1.685	45	0.48471	-10	0	0.243	-1.928	1	0	21.852	87.01	1
-4.5	0.38153	40.44535395	0.531090909	44.42054545	-1.009090909	0.215211636	11	1	2	1	-2.751	126	0.181765	38	0	2.736	-5.487	0	1	0.579	86.93	1
3.8	0.38068	30.30630643	0.049616667	38.32872222	1.061111111	0.408025611	18	0	0	1	-1.362	92	0.445349	-40	0	1.335	-2.697	1	0	13.328	75.61	1
-0.4	0	13.45101836	0.058872632	51.11542105	0.757894737	0.484058684	19	1	0	0	-0.931	44	0.561984	68	0	2.946	-3.877	1	2	0.985	61.77	1
4.2	0.00606	0	0.1227568	16.6402	-0.168	0.48215464	25	0	0	1	-1.398	66	0.557941	-14	0	2.664	-4.062	0	1	2.456	81.55	1
3.066666667	0.04202	2.489237768	0.217188	30.7062	0.875	0.5009496	20	1	0	1	-0.993	190	0.571148	-24	1	3.175	-4.168	0	0	1.32	73.54	1
-3.2	0.56923	0	0.226739	27.4501	-2.31	0.6374584	10	1	1	0	-1.311	31	0.685718	-25	1	1.949	-3.26	0	2	?	?	1
-4.5	0.55274	0	0.240008	37.9662	-0.053333333	0.433553133	15	1	0	1	-3.877	98	0.56529	77	1	-1.372	-2.505	0	1	19.701	92.09	0
2.8	0.14045	10.38793155	0.207002353	14.09670588	0.252941176	0.417156353	17	2	2	1	-0.805	467	0.418216	6	0	2.131	-2.936	0	0	?	?	1
-4.5	0.21399	13.76197579	0.194305833	43.85808333	-0.716666667	0.50643175	12	1	3	0	-1.637	92	0.40437	58	0	3.664	-5.301	0	1	0.763	66.94	1
4.203921569	0.79032	29.91843441	0.395812727	64.37990909	-0.227272727	0.635974455	11	0	1	1	-1.465	24	0.547921	64	0	0.877	-2.342	0	0	?	?	0
-0.4	0	1.507322866	0.127966522	18.37704348	-0.526086957	0.840864609	23	1	1	0	-0.676	116	0.820068	-24	0	3.196	-3.872	0	0	?	?	1
4.2	0	10.5275	0.120858095	17.90657143	-0.061904762	0.538955476	21	2	1	1	-1.256	56	0.527215	-66	0	2.695	-3.951	0	1	2.141	85.31	1
0.066666667	0.54737	34.15994961	0.306969	27.1229	0.68	0.2389154	10	1	1	0	-2.581	95	0.10674	53	1	0.337	-2.918	0	0	11.268	90.4	0
-1.733333333	0.61111	2.252375092	0.128683	34.2633	-0.3	0.4539682	10	1	1	0	-1.324	137	0.468642	-44	0	1.636	-2.96	0	0	7.322	81	1
-3.2	0.52326	12.211	0.451492222	59.305	-0.333333333	0.647578778	9	1	2	1	-0.982	291	0.666486	23	1	2.948	-3.93	1	0	2.353	84	1
-0.8	0.13235	5.063531716	0.111936316	26.28615789	-0.542105263	0.460903	19	0	0	1	-1.685	54	0.375845	-36	1	2.5	-4.185	1	0	0.978	55.82	1
3.8	0.02105	26.856	0.020316111	35.25183333	1.588888889	0.334376722	18	2	0	0	-0.981	70	0.375181	39	0	2.582	-3.563	0	0	1.135	25.3	1
-1.175	0.45238	7.543919617	0.167244167	38.88475	-0.766666667	0.49756675	12	1	0	1	-2.57	177	0.411094	-30	1	-0.085	-2.485	0	0	18.108	87.18	0
-0.8	0.25	10.44944551	0.197921875	58.5319375	-0.33125	0.42956475	16	1	1	1	-1.583	35	0.463456	-24	0	1.937	-3.52	0	0	1.93	72.69	1
-4.5	0.2	13.4221403	0.212711176	14.66805882	0.576470588	0.456644059	17	0	1	1	-0.998	215	0.351589	1	1	1.144	-2.142	0	0	14.362	51.83	1
2.5	0	0	0.116861111	0	0.722222222	0.715999	18	0	0	0	-1.293	51	0.709411	57	1	2.551	-3.844	1	0	?	?	1
2.8	0.34896	3.246	0.273127333	19.25613333	-0.813333333	0.546952867	15	1	1	1	-1.689	120	0.519041	-16	0	1.056	-2.745	0	0	30.319	80.74	1
2.8	0.18878	28.63663385	0.171636875	99.609625	0.6375	0.456320938	16	0	1	1	-1.404	88	0.441816	-9	0	1.927	-3.331	1	0	0.842	18.08	1
-3.5	0.29858	23.77974326	0.305186429	69.02907143	-0.757142857	0.413816714	14	0	0	1	-1.191	87	0.439678	-37	0	1.778	-2.969	1	0	2.752	36.17	1
4.2	0.44444	0	0.649355	0	-0.65	0.673081333	12	0	0	1	-1.753	29	0.628893	-375	0	-0.046	-1.707	0	1	21.68	79.84	1
-3.5	0.01	6.4165	0.16982875	43.2388125	-0.65	0.623792813	16	1	1	0	-0.996	294	0.738437	3	1	2.404	-3.4	0	2	2.841	81.2	1
-4.5	0.15748	12.55300153	0.24096375	25.119875	-0.43125	0.477193938	16	0	1	1	-1.909	85	0.332238	-246	0	3.112	-5.021	0	1	1.12	56.99	1
-3.5	0.04433	7.65796264	0.191300435	21.59565217	-0.5	0.616022739	23	0	0	1	-1.39	61	0.675805	48	1	0.694	-2.084	1	0	15.18	40.43	1
1.8	0.01	16.3808657	0.070332105	14.91526316	1.405263158	0.535078789	19	2	0	1	-1.299	225	0.550177	5	0	1.618	-2.917	1	1	9.685	73.39	1
-2.1	0.8439	51.37418977	0.366014444	184.9244444	-0.022222222	0.375275222	9	0	0	0	-1.94	168	0.357306	-11	1	0.841	-2.781	0	0	24.039	77.69	0
-3.5	0.5	0	0.284959	69.8742	0.55	0.4528702	10	0	0	0	-1.817	204	0.432173	28	2	0.773	-2.59	0	0	13.628	84.49	1
-3.5	0.52381	62.07111752	0.396976667	209.2054444	-1.544444444	0.330871556	9	0	0	1	-1.877	244	0.291663	-25	0	1.028	-2.905	1	0	33.175	93.71	0
-0.8	0.51261	30.19	0.70407875	75.267	-1.325	0.53073675	8	1	1	1	-0.958	229	0.645931	7	2	2.974	-3.932	1	0	2.176	68.81	1
-0.7	0.54386	19	0.208394615	50.16415385	-0.761538462	0.376657154	13	0	0	1	-1.88	131	0.30979	-19	1	1.95	-3.83	0	0	8.422	92.49	0
-3.5	0.02273	22.74409211	0.088198333	109.7050556	-0.705555556	0.569357778	18	1	0	0	-0.748	155	0.650958	-26	0	2.313	-3.061	0	0	?	?	1
-4.5	0.22131	4.615104212	0.219866429	30.82285714	-0.392857143	0.306683	14	1	0	1	-2.758	145	0.246124	-64	0	0.728	-3.486	0	1	32.196	77.99	0
-3.5	0.92896	35.60622764	0.486926	58.2456	-3.14	0.4197624	5	0	0	0	-2.421	212	0.314443	23	1	0.278	-2.699	1	0	36.853	92.89	0
-0.328571429	0	15.93737389	0.067934211	14.55257895	1.794736842	0.547677	19	1	0	1	-1.72	224	0.549427	0	2	1.384	-3.104	1	0	29.038	84.4	1
-3.9	0.76329	19.0737786	0.4298875	27.7135	-0.8625	0.374545	8	0	0	1	-1.899	227	0.367859	-22	1	0.74	-2.639	0	0	32.157	93.47	0
-1.2	0.6063	26.8615	0.390134	70.0098	0.86	0.1736284	10	0	0	1	-1.716	51	0.132864	49	0	0.279	-1.995	0	0	20.553	93.46	0
-3.5	0.61582	14.994	0.318276364	63.94918182	0.590909091	0.167431727	11	0	0	1	-2.824	63	0.197044	-70	1	-0.406	-2.418	0	2	20.777	89.7	0
1.8	0.16379	12.59143439	0.165070588	15.79329412	-0.794117647	0.515709529	17	1	0	1	-1.545	225	0.455491	67	1	0.344	-1.889	0	1	16.595	75.89	1
1.8	0.4359	0	0.446550909	47.69781818	-1.754545455	0.321009727	11	0	0	1	-1.976	81	0.147289	29	1	0.736	-2.712	0	0	25.047	93.03	0
-2.872972973	0.63107	13.22568645	0.229218571	22.20228571	1.142857143	0.296479429	14	1	2	1	-2.099	359	0.279518	94	2	0.187	-2.286	1	1	24.78	92.96	1
3.281818182	0.75	17.8950089	0.584499	0	-1.6	0.2727374	10	1	1	0	-1.733	108	0.272701	12	2	0.488	-2.221	0	0	14.393	93.4	0
-3.5	0.39873	30.62616165	0.284616	144.2019	-1.66	0.3893863	10	1	1	0	-1.346	48	0.306983	-109	1	2.529	-3.875	1	0	1.547	51.38	1
-3.5	0	89.712	0.138822353	239.5603529	0.358823529	0.558832882	17	0	0	0	-0.851	122	0.55867	-54	0	3.511	-4.362	1	1	0.641	40.83	1
3.8	0.24204	0	0.273139444	94.51622222	2.533333333	0.527656389	18	1	0	0	-1.289	115	0.49365	-46	1	2.71	-3.999	0	2	1.036	63.39	1
-4.5	0.27755	5.272	0.247962353	94.40488235	-0.141176471	0.553355235	17	2	1	0	-1.582	45	0.590237	-2224	1	2.33	-3.912	0	1	?	?	1
2.5	0.79856	0	0.614045714	0	-1.214285714	0.569116429	7	0	0	0	-2.372	34	0.569259	-794	0	1.277	-3.649	0	2	3.62	81.15	0
-0.4	0	4.955821246	0.098118333	31.82488889	-0.161111111	0.714031778	18	0	0	0	-0.676	49	0.723219	50	0	3.196	-3.872	1	3	?	?	1
2.5	0.59459	58.78414374	0.56716	124.7	-0.222222222	0.399082222	9	2	0	0	-1.467	102	0.415135	9	1	2.474	-3.941	0	0	6.06	67.79	1
-3.5	0.45545	7.963623641	0.365065	28.11791667	-0.616666667	0.453565333	12	1	1	0	-2.275	94	0.370614	36	1	-0.397	-1.878	1	0	19.312	90.27	0
-0.4	0.44086	0	0.486519167	193.5791667	0.5	0.68065725	12	1	1	0	-0.915	117	0.6653	-50	0	2.095	-3.01	0	0	3.959	47	1
-3.5	0.59429	0	0.616298	15.5926	-0.06	0.324289	5	1	1	0	-1.686	28	0.339859	-159	2	0.063	-1.749	1	0	27.595	92.89	0
-1.6	0.03053	0	0.137735882	37.75588235	0.158823529	0.299863294	17	0	0	0	-0.906	56	0.31341	71	1	2.533	-3.439	0	0	?	?	1
-0.4	0	0	0	10	-1.433333333	0.581169333	6	1	1	0	-0.861	36	0.617302	45	0	2.849	-3.71	1	2	?	?	1
-3.5	0.66292	0	0.210918	25.4625	-0.12	0.4440293	10	0	0	0	-1.876	64	0.467391	7	2	0.306	-2.182	1	0	27.587	92.87	0
1.8	0.48333	54.87175445	0.270516	169.5510667	-1.466666667	0.727268667	15	0	1	0	-1.175	49	0.712619	?	?	2.268	-3.443	?	?	?	?	0
-3.2	0.02367	2.242670908	0.016939474	34.70521053	-0.757894737	0.475167947	19	2	0	1	-1.322	53	0.502034	-1	0	2.085	-3.407	0	0	0.821	41.62	1
-4.5	0.04979	0	0.206472727	71.45481818	-0.936363636	0.608163545	11	0	0	1	-1.336	23	0.620816	?	0	1.943	-3.279	1	3	0.708	28.02	1
-0.4	0.08989	9.9335	0.129700714	83.48385714	0.828571429	0.345419643	14	0	0	0	-1.159	63	0.43594	73	0	1.664	-2.823	1	3	32.083	93.25	0
-3.5	0.08019	19.62942517	0.111181111	25.84766667	0.194444444	0.519939944	18	3	2	1	-0.983	169	0.573373	23	0	2.07	-3.053	0	0	1.501	60.28	1
4.2	0.0068	0	0.219831111	36.45366667	-0.472222222	0.346723611	18	1	1	0	-1.619	84	0.35262	-36	0	2.718	-4.337	0	1	3.713	74.5	1
-3.5	0.90094	5.273425737	0.418611667	25.12133333	-1.533333333	0.379244667	6	0	1	1	-1.005	68	0.345561	1	0	2.075	-3.08	1	2	?	?	1
4.175268817	0.17188	15.89213372	0.298843333	19.6835	0.633333333	0.42700575	12	1	2	1	-1.227	468	0.538478	38	0	1.383	-2.61	0	0	12.561	79.59	1
-1.6	0.49306	43.3330608	0.310245	103.3833571	-0.671428571	0.544825071	14	1	0	1	-0.833	153	0.492657	-773	1	2.659	-3.492	0	0	?	?	1
-1.3	0.68063	2.6315	0.303576364	29.61363636	0.345454545	0.587210909	11	0	0	0	-2.036	35	0.617652	93	1	2.75	-4.786	0	0	1.338	73.39	1
1.8	0.22951	26.09330408	0.272488571	21.21721429	0.878571429	0.611888	14	1	1	1	-2.049	217	0.683471	114	1	0.391	-2.44	0	1	21.646	80.4	0
-0.8	0	11.833627	0.105484118	169.2111765	-0.6	0.410674941	17	1	0	0	-1.371	72	0.422468	36	1	1.806	-3.177	0	0	4.515	75.84	1
-0.4	0	0	0	10	-0.433333333	0.592829667	6	2	1	0	-0.921	24	0.614809	27	0	2.747	-3.668	1	2	?	?	1
1.8	0.05455	0	0.356850714	53.00992857	0.328571429	0.568674714	14	1	1	1	-1.132	80	0.541159	-4	0	2.035	-3.167	0	1	6.903	84.04	1
-4.5	0.33486	13.70700763	0.259454167	13.70775	0.041666667	0.53745425	12	0	1	1	-1.002	103	0.567877	20	0	4.229	-5.231	0	1	?	?	1
-3.644444444	0.71859	41.7836765	0.3950325	45.25166667	-0.891666667	0.347231667	12	1	1	1	-1.342	180	0.377164	13	0	1.125	-2.467	1	0	14.055	65.7	1
-0.4	0.35714	3.2635	0.203897857	35.45992857	-0.671428571	0.615562143	14	2	1	0	-1.047	138	0.552062	0	1	2.628	-3.675	0	0	4.523	51.31	1
-3.5	0.52514	11.5725	0.21279	54.12866667	-0.488888889	0.718391111	9	1	0	1	-2.498	134	0.719985	-31	1	1.06	-3.558	0	0	5.727	93.9	1
-0.72	0.11976	56.87322853	0.139745263	137.8368421	-0.031578947	0.520617474	19	0	1	0	-1.135	213	0.503794	8	0	1.745	-2.88	1	0	3.605	66.28	0
-2.825	0.90533	84.09583313	0.72696625	0	0.575	0.251821875	8	0	0	1	-1.356	69	0.198281	29	1	2.059	-3.415	0	0	0.292	13.78	1
-0.757575758	0.61494	15.85560577	0.270033571	15.08357143	-0.35	0.542602143	14	0	2	1	-2.352	73	0.547038	-14	0	1.633	-3.985	0	0	2.221	87.07	1
3.8	0.14045	0	0.218189286	47.42535714	1.507142857	0.311764857	14	0	0	0	-1.434	53	0.327897	62	1	2.56	-3.994	0	2	1.29	75.55	1
4.2	0	11.92905936	0.1721375	33.177	0.935	0.46343085	20	0	0	1	-1.38	194	0.465906	-472	0	0.062	-1.442	0	1	24.064	88.62	0
4.5	0.14151	6.37747065	0.178924118	16.43605882	0.435294118	0.814683471	17	0	1	1	-1.713	131	0.826746	276	1	2.435	-4.148	1	0	1.679	51.33	1
4.2	0.09231	7.879152785	0.073800588	37.02447059	0.482352941	0.557737882	17	0	1	1	-1.444	124	0.558623	17	1	2.265	-3.709	1	0	3.633	75.77	1
-3.9	0.31507	0	0.53399	49.891	-1.6875	0.6037345	8	2	1	0	-0.751	139	0.597581	-43	0	2.281	-3.032	0	0	?	?	1
-0.7	0.01198	0	0.045448889	29.54033333	0.222222222	0.380704444	18	0	0	0	-0.966	63	0.344655	77	1	2.469	-3.435	0	0	?	?	1
-4.5	0.2287	0	0.306173333	23.70793333	0.22	0.324682133	15	0	0	0	-2.076	42	0.353982	-22	0	2.898	-4.974	0	1	0.51	46.8	1
-3.6	0.40331	9.964515251	0.366978182	50.15754545	0.645454545	0.217746	11	0	1	1	-2.053	79	0.236616	-22	0	-0.009	-2.044	0	0	27.047	91.05	0
-3.242857143	0.64171	30.01160572	0.508396364	29.21845455	-2	0.525972455	11	1	0	0	-2.376	37	0.490925	12	2	-0.078	-2.298	1	1	18.554	91.67	0
-0.8	0.65414	2.47	0.73153	82.80455556	-0.844444444	0.784546444	9	1	2	1	-1.796	41	0.813552	-276	1	1.604	-3.4	0	0	3.153	81.76	0
-3.038461538	0.14474	30.00070714	0.222938571	58.28228571	-1.664285714	0.719456929	14	1	0	0	-1.471	758	0.790511	-19	1	2.233	-3.704	0	1	3.441	87.56	1
1.8	0.03191	0.09805214	0.22901	98.396125	0.21875	0.781927563	16	1	1	0	-2.316	120	0.691105	-525	1	-0.288	-2.028	0	0	22.518	93.29	0
2.5	0.0283	1.0125	0.237402941	21.50176471	0.582352941	0.591834059	17	0	0	0	-1.412	28	0.636391	-19	1	2.391	-3.803	1	0	?	?	1
4.2	0.11842	43.09850971	0.194281429	40.26585714	0.242857143	0.670747429	14	2	2	1	-1.46	278	0.649518	?	?	1.008	-2.468	?	?	43.985	91.01	0
-3.5	0.46354	0	0.328061	37.9378	-0.31	0.3317081	10	0	0	0	-1.589	49	0.345067	-419	0	1.252	-2.841	1	0	8.839	73.19	0
3.8	0	20.0771513	0.0165655	8.6453	1.93	0.37119875	20	1	0	1	-0.918	100	0.398073	25	0	3.032	-3.95	1	0	1.292	39.67	1
-2.725	0.90533	84.1285484	0.72696625	0	0.575	0.251821875	8	0	0	1	-0.883	83	0.198281	-29	1	2.595	-3.478	0	0	0.812	15.74	1
-0.4	0.09756	0	0.2122665	1.2309	1.045	0.4573718	20	0	0	0	-0.793	151	0.577219	-49	1	2.799	-3.592	1	0	5.649	78.98	1
-0.4	0.63265	17.49682276	0.465706667	47.68411111	-0.344444444	0.426470778	9	1	0	0	-0.809	51	0.436156	-50	1	2.762	-3.571	1	0	?	?	1
-4.5	0.52708	10.24110202	0.277426667	36.2252	-0.8	0.637927667	15	0	0	0	-2.055	220	0.625666	31	1	0.176	-2.231	0	0	25.937	93.61	0
-0.9	0.00926	13.41025444	0.0924305	70.6026	-0.715	0.46453685	20	0	0	1	-1.198	36	0.480733	10	0	2.737	-3.935	1	0	?	?	1
4.44	0.51299	2.435022415	0.238219167	15.46016667	0.475	0.606512	12	1	0	1	-1.744	235	0.572972	-45	0	0.082	-1.826	0	1	25.258	93.02	0
-1.6	0.65035	17.388	0.574143333	0	-0.688888889	0.264825111	9	0	0	0	-0.962	46	0.302961	-10	1	1.377	-2.339	0	1	22.787	60.68	1
-0.9	0.05714	25.292	0.212644706	49.95264706	0.758823529	0.686177765	17	1	0	1	-1.301	40	0.734399	28	0	2.592	-3.893	1	0	?	?	1
-1.6	0.56098	5.303384597	0.419967273	16.19827273	0.409090909	0.547768636	11	1	1	0	-0.932	122	0.610133	-38	1	2.642	-3.574	0	0	2.679	66.2	0
1.9	0.91262	26.5251103	0.410040714	63.13385714	-0.05	0.559959786	14	0	1	0	-2.007	94	0.623059	-184	0	0.882	-2.889	0	2	9.684	54.93	1
4.2	0.38889	0	0.387922308	59.62469231	-1.092307692	0.240752308	13	0	0	1	-2.429	59	0.038262	1	0	1.837	-4.266	1	0	1.972	89.43	1
-3.5	0.5814	95.73291863	0.365133571	242.4068571	0.357142857	0.429697929	14	0	0	0	-1.052	86	0.450973	-37	1	2.115	-3.167	0	2	?	?	1
-0.5	1	36.49806112	0.456464286	53.98314286	-1.5	0.604907	7	0	1	1	-1.519	25	0.556058	100	0	0.79	-2.309	1	0	?	?	0
2.286956522	1.24242	9.156087388	0.169111765	17.12535294	2.229411765	0.585891765	17	1	1	1	-1.073	93	0.571435	53	1	2.869	-3.942	1	0	?	?	1
4.2	0	8.959	0.179532632	47.94678947	0.257894737	0.385977316	19	1	0	0	-1.462	49	0.429953	-50	0	0.103	-1.565	0	0	18.047	66.47	0
-3.2	0.5202	10.95947474	0.212816364	26.74081818	1.036363636	0.489122636	11	0	0	0	-2.898	201	0.458569	-682	0	-0.15	-2.748	1	0	24.657	88.99	0
-4.5	0.42169	0.474258251	0.277463077	0	-1.023076923	0.726735462	13	1	1	0	-1.582	68	0.779855	?	0	3.187	-4.769	0	1	?	?	1
-0.7	0.10596	16.17529805	0.116646364	38.49622727	-0.445454545	0.808865273	22	1	1	1	-1.548	215	0.840578	77	1	0.208	-1.756	1	0	20.643	93.87	0
-0.8	0	5.001301407	0.038667083	18.67304167	1.658333333	0.56866475	24	1	0	0	-1.371	44	0.621963	57	1	2.609	-3.98	0	0	1.466	64.16	1
-4.5	0.33333	0	0.529178182	0	0.454545455	0.630774909	11	0	0	1	-1.579	28	0.628837	-342	0	3.694	-5.273	0	1	0.21	45.74	1
1.796551724	0.01493	4.709833494	0.01938	15.8406087	1.660869565	0.540711696	23	1	1	1	-1.142	137	0.599334	13	0	2.264	-3.406	0	1	7.344	89.42	1
2.5	0.13274	10.10331806	0.270347143	21.685	0.628571429	0.470398929	14	2	2	1	-1.073	50	0.620061	-304	1	2.869	-3.942	1	0	?	?	1
-0.4	0.07527	32.48333017	0.146816316	79.64189474	1.752631579	0.435972526	19	1	0	0	-0.854	399	0.463009	33	0	1.931	-2.785	0	1	6.75	42.07	1
-4.5	0.72917	0.143	0.519027778	57.36344444	-1.211111111	0.347423556	9	1	1	0	-1.426	86	0.3984245	54	0	3.501	-4.927	0	1	0.697	79.48	1
-0.8	0	2.641078862	0.023786667	23.98811111	0.511111111	0.513028167	18	1	0	1	-0.871	195	0.510213	-41	1	3.269	-4.14	1	0	?	?	1
3.8	0.49112	0	0.502806667	43.937	-0.511111111	0.318379222	9	1	1	0	-1.117	34	0.352242	34	0	2.277	-3.394	0	0	?	?	1
-0.6	0.21053	30.26842054	0.16641625	44.2251875	-0.3125	0.690385	16	1	0	1	-2.087	271	0.619925	-93	0	-0.434	-1.653	1	0	26.362	91.01	0
3.8	0.32022	0	0.348966364	109.7323636	1.336363636	0.336148545	11	0	0	1	-1.604	38	0.306382	?	?	0.184	-1.788	?	?	24.357	89.7	0
-4.5	0.33191	11.93379443	0.2591175	14.9905	-0.18125	0.591909063	16	1	2	1	-1.481	84	0.694916	81	1	0.883	-2.364	0	1	31.163	88.02	1
-3.5	0.77301	12.72950932	0.397782727	12.13618182	-0.018181818	0.308887727	11	1	2	1	-1.385	118	0.275278	-49	0	1.86	-3.245	0	0	3.536	77.55	1
1.8	0.01923	0	0.153039474	25.96057895	0.210526316	0.154690263	19	0	0	0	-2.063	25	0.145468	-83	0	0.111	-2.174	0	1	16.339	92.29	1
-3.5	0	0	0	0	0.9875	0.328376	8	0	0	0	-1.463	56	0.334864	7	0	1.679	-3.142	0	1	5.689	84.26	1
-3.2	0.87654	11.0725	0.57773875	78.0815	0.225	0.432975375	8	1	1	0	-2.172	82	0.39721	-58	1	1.54	-3.712	0	2	6.829	65.31	1
4.03	0.00654	9.287741472	0.065038421	61.93221053	0.952631579	0.691464158	19	1	0	1	-1.201	60	0.671095	36	0	2.606	-3.807	0	0	?	?	1
-3.9	0.23478	4.3915	0.235980667	15.14253333	0.306666667	0.4507962	15	2	1	1	-1.611	123	0.476262	-71	0	-0.076	-1.535	0	0	20.077	67.59	1
-3.5	0.65909	10.65018097	0.336698889	25.25144444	-1.533333333	0.543432778	9	0	0	1	-1.859	293	0.504606	87	1	1.133	-2.992	0	0	20.526	93.33	0
-0.8	0.87313	0	0.845064	0	-1.88	0.2399234	5	0	0	0	-1.986	63	0.191672	111	0	0.132	-2.118	1	0	20.171	91.72	0
-4.5	0.31496	50.873	0.22344	33.83933333	0.293333333	0.299683067	15	2	1	0	-1.475	73	0.159234	74	1	0.434	-1.909	0	1	14.763	41.7	1
4.2	0.78519	22.7155	0.387859	51.4104	-0.54	0.3780265	10	1	0	1	-1.757	49	0.386378	-318	0	0.1	-1.857	0	1	17.314	66.45	1
-3.5	0.16292	21.67317768	0.113997647	55.965	-0.694117647	0.488152765	17	0	1	1	-1.176	97	0.488725	158	0	2.812	-3.988	1	1	0.73	45.57	1
3.8	0.60674	45.68616752	0.276533077	55.69769231	0.284615385	0.680742385	13	0	0	0	-1.528	278	0.584351	-573	0	1.685	-3.213	1	0	14.906	90.79	0
4.5	0.03012	12.84784273	0.200684375	25.779875	-0.0875	0.430385313	16	0	0	0	-1.313	93	0.412128	457	0	0.55	-1.863	0	1	24.512	90.27	0
-1.3	0.23418	5.034936904	0.065545882	17.28923529	-0.570588235	0.677060941	17	2	1	1	-1.231	61	0.705531	28	0	2.547	-3.778	0	0	0.626	36.64	1
-2.1	0.86667	18.091	0.398067143	59.08214286	-0.971428571	0.435830143	7	1	1	0	-2.391	95	0.425409	29	2	-0.263	-2.128	1	0	17.812	71.18	0
-0.4	1.2987	41.6	0	10	0.033333333	0.547337833	6	2	2	0	-1.185	21	0.48951	8	1	2.223	-3.408	0	0	1.501	83.2	1
-3.5	0.06667	0	0.293637333	55.26093333	0.046666667	0.397481067	15	1	0	0	-0.977	86	0.409937	-38	2	2.256	-3.233	1	0	2.238	49.4	1
4.5	0.15686	22.90144078	0.158620526	56.29984211	1.336842105	0.568863474	19	1	1	1	-1.212	218	0.589097	-45	0	1.009	-2.221	0	2	?	?	0
-4.5	0.46383	8.770068597	0.156836316	0.454736842	-0.110526316	0.277044105	19	0	1	1	-1.295	58	0.212623	-13	0	2.148	-3.443	1	1	1.321	39.91	1
4.5	0.11189	0.4435	0.155698889	18.96394444	2.161111111	0.429882556	18	1	1	0	-1.134	58	0.374918	-50	1	2.233	-3.367	0	0	1.586	45.99	1
-3.5	0.04762	3.0225	0.256179231	79.039	-2.023076923	0.299774077	13	0	0	0	-0.903	116	0.415923	9	1	3.108	-4.011	1	0	1.12	22.36	1
4.2	0.01399	5.971340857	0.082655789	16.29115789	1.131578947	0.581966842	19	1	1	1	-1.128	110	0.426038	-139	0	0.875	-2.003	0	0	20.896	76.96	0
-3.9	0.54545	7.644	0.301872727	49.60509091	-0.145454545	0.513649364	11	2	1	1	-1.468	113	0.515535	-23	0	1.526	-2.994	0	0	2.282	43.74	1
0.633333333	0.25984	9.295023202	0.161541053	35.93515789	0.710526316	0.348691421	19	0	1	1	-2.606	56	0.40587	-152	0	-0.938	-1.668	0	2	32.233	93.69	1
3.05	0.23577	6.247	0.168882941	50.14588235	0.676470588	0.333365647	17	0	0	1	-2.259	54	0.392215	-23	0	1.296	-3.555	0	1	8.465	85.1	1
-3.35	0.86577	30.99209783	0.502105714	92.20014286	-0.128571429	0.628266714	7	1	2	1	-1.96	29	0.4978235	71	1	1.707	-3.667	0	2	2.354	82.02	0
-3.5	0.61212	0	0.275792	96.912	1.08	0.548615	10	0	0	0	-1.635	34	0.533546	-151	1	2.323	-3.958	1	0	2.197	72.98	1
-3.5	0.73762	19.86425805	0.39446	59.74922222	-1.677777778	0.427536444	9	0	1	1	-1.48	96	0.337829	84	0	1.654	-3.134	0	0	3.486	79.48	1
-1.6	0.624	20.4965	0.315073	149.8973	-0.33	0.201953	10	0	0	1	-1.142	88	0.19008	11	1	2.45	-3.592	1	2	3.326	45.84	1
-0.7	0.875	22.85378276	0.219133571	30	-0.671428571	0.591321714	14	1	2	1	-1.739	22	0.649796	-74	1	1.269	-3.008	1	0	4.058	93.87	0
-0.8	0.07692	0	0.221703125	43.50725	-0.99375	0.667748938	16	2	1	0	-0.741	38	0.704376	-97	0	2.295	-3.036	0	1	?	?	1
-1.64	0.30857	132.6367931	0.28769	337.3209091	-0.627272727	0.586365818	11	0	0	1	-2.21	191	0.590672	26	2	0.291	-2.501	1	0	23.232	85.38	0
-0.7	0.4966	16.0365	0.176592	38.8501	0.3	0.5181896	10	0	0	0	-2.087	111	0.416771	110	1	0.484	-2.571	0	0	18.975	85.24	0
-0.7	0.71631	12.92	0.66526125	54.775375	-2.4375	0.57025975	8	1	0	0	-1.308	52	0.380759	251	1	2.161	-3.469	1	0	0.759	22.31	1
1.8	0.23232	0	0.3787225	21.32916667	0.25	0.35769575	12	0	0	1	-1.319	65	0.245592	-8	1	2.22	-3.539	1	1	2.758	89.56	1
4.5	0.00588	30.74459886	0.186774211	90.39294737	1.673684211	0.307786053	19	0	0	1	-1.436	376	0.28324	-88	0	0.716	-2.152	0	0	17.389	92.23	0
-0.4	0.81395	52.78896001	0.348651	69.1918	0.25	0.1939845	10	0	1	0	-2.789	147	0.162953	-29	0	-0.511	-2.278	0	0	20.595	93.65	0
-0.4	0.60417	45.2082061	0.37833	45.45925	-0.416666667	0.280064333	12	0	0	0	-1.773	30	0.260632	-33	1	1.603	-3.376	1	0	8.175	86.93	0
-3.5	0.6	31.09443379	0.579272222	58.148	-0.533333333	0.422702	9	1	1	0	-1.051	57	0.436884	-19	0	2.116	-3.167	0	0	2.894	71.12	1
4.2	0.56098	1.433	0.202580667	22.8338	1.34	0.52345	15	0	0	1	-1.922	59	0.582903	-63	0	0.106	-2.028	0	1	21.852	80.48	0
-2.42739726	0.96757	23.60866349	0.48602375	24.334	-1.675	0.5281655	8	0	2	1	-1.776	369	0.55267	-438	1	-0.386	-1.39	0	0	28.292	89.33	0
-3.6	0.19141	7.627439626	0.150827143	27.82428571	0.528571429	0.316853857	14	1	0	1	-1.494	252	0.265502	-10	0	1.877	-3.371	0	2	5.294	77.96	1
-0.8	0	9.614583866	0.025760952	12.79533333	0.10952381	0.558008476	21	1	0	1	-1.062	198	0.588667	?	?	3.26	-4.322	?	?	0.652	42.39	1
2.8	0.46809	129.7432507	0.348370714	238.8167857	-0.042857143	0.697347857	14	2	0	1	-1.454	145	0.698279	10	1	1.424	-2.878	0	0	17.897	81.38	1
-0.4	0.15	3.350856441	0.188071333	26.783	0.733333333	0.254143	15	2	0	1	-1.201	144	0.303094	74	1	2.423	-3.624	0	0	3.631	51.11	1
-4.5	0.6	0	0.336792857	39.18685714	-2.257142857	0.600082857	7	1	1	1	-2.313	174	0.641124	-26	0	0.328	-2.641	0	0	47.154	92.49	0
-0.4	0.13978	49.93614213	0.2412395	196.45165	2.65	0.29314425	20	1	0	0	-1.001	164	0.356855	32	1	2.492	-3.493	0	0	2.492	61.9	1
-1.6	0.616	5.586649503	0.443319	92.1272	-0.97	0.4221588	10	0	0	1	-1.021	59	0.40531	-62	1	2.375	-3.396	0	1	2.495	41.91	0
-3.5	0.45745	1.939	0.256443333	75.86422222	-1.066666667	0.343047889	9	1	1	1	-1.294	337	0.363872	-20	0	1.307	-2.601	0	0	11.305	46.4	0
2.5	0.2766	0.0745	0.379434167	73.959	-0.458333333	0.379089417	12	1	1	0	-3.044	317	0.399852	22	0	-0.206	-2.838	0	2	20.138	87.07	1
2.5	0.425	23.30517815	0.293962143	21.32764286	0.65	0.385414643	14	0	1	0	-1.01	27	0.464484	601	0	2.285	-3.295	1	0	?	?	1
4.2	0	0	0.100045417	4.931583333	-0.191666667	0.45931625	24	1	0	1	-0.979	82	0.529449	-58	0	1.142	-2.121	0	0	17.815	65.61	0
-0.7	0.42938	11.5905	0.513738	44.54	0.3	0.1781953	10	1	1	1	-1.951	173	0.184101	-6	0	0.396	-2.347	1	0	11.773	87.36	0
3.8	0.70681	21.28837931	0.435704545	39.771	1.009090909	0.393649636	11	2	2	0	-1.105	42	0.387712	74	1	2.869	-3.974	1	0	2.03	74.89	1
-0.4	0.33673	0	0.128199375	38.47075	0.01875	0.486179313	16	1	1	1	-0.935	81	0.580313	72	0	2.265	-3.2	0	1	4.04	54.34	1
-2.362162162	0.52764	14.22550763	0.335971667	18.85775	1.008333333	0.304911583	12	1	3	1	-2.013	358	0.265496	-51	2	0.001	-2.014	1	0	36.878	92.96	0
-0.4	0.34694	6.006373368	0.188129167	6.718166667	0.8	0.401572333	12	0	0	0	-0.834	62	0.454894	-28	1	2.865	-3.699	1	0	1.057	43.07	1
2.5	0	12.0925	0.076102632	53.12026316	2.078947368	0.709184053	19	1	0	1	-1.69	121	0.709307	41	1	1.27	-2.96	0	0	21.547	67.89	1
1.25	0.95833	21.29641129	0.44205125	64.26175	-1.375	0.38871425	8	2	1	0	-2.183	81	0.326467	-62	1	1.314	-3.497	0	0	11.083	91.55	0
-0.4	0	0	0	10	-1.985714286	0.529278143	7	1	1	0	-0.861	36	0.574125	-38	1	2.385	-3.246	0	0	?	?	1
-4.5	0.15326	21.931	0.156137895	61.54078947	0.310526316	0.410071053	19	0	0	1	-1.326	64	0.48159	42	0	3.502	-4.828	0	1	0.261	17.31	1
-3.5	0.51232	9.513296363	0.321283333	22.04944444	-1.833333333	0.483340111	9	1	1	1	-2.373	99	0.498235	-57	2	-0.293	-2.08	1	0	37.131	93.8	0
1.8	0	12.11970695	0.012172857	35.3392381	0.914285714	0.634371095	21	0	1	1	-1.236	247	0.692354	-693	0	2.242	-3.478	0	0	6.208	75.58	1
-0.8	0.48092	28.79654322	0.306095556	45.69711111	0.155555556	0.299311556	9	0	0	0	-2.162	274	0.26182	-94	0	-0.004	-2.158	1	0	20.608	93.71	0
-2.366666667	0.94574	22.52445357	0.8987225	90.115	2.4	0.329221	4	1	1	1	-2.14	55	0.154609	?	?	2.233	-4.373	?	?	3.277	74.05	0
3	0.61739	0	0.295725455	0	0.281818182	0.647163091	11	0	0	0	-2.142	51	0.65121	-130	1	-0.292	-1.85	0	1	20.929	91.48	0
-3.5	0.35	17.46746349	0.20313	20.307	-0.157142857	0.552376643	14	2	2	1	-1.14	174	0.614352	-52	0	2.234	-3.374	0	1	2.465	63.94	1
4.2	0.15267	0.037240957	0.37179	177.5231538	1.284615385	0.625511769	13	1	1	0	-1.169	120	0.603682	-305	0	2.781	-3.95	0	1	3.464	93.81	1
-3.5	0.24375	0	0.204766667	39.7716	-0.113333333	0.410335267	15	0	0	0	-1.546	90	0.601488	-20	1	1.918	-3.464	1	0	0.308	10.46	1
-0.9	0.04865	4.150240796	0.0484575	19.26785	-0.185	0.65380195	20	0	1	0	-1.002	52	0.733243	-126	0	3.031	-4.033	1	0	?	?	1
1.9	0.03529	0	0.1508675	39.8895625	0.10625	0.384419125	16	1	0	0	-1.269	90	0.473374	91	1	2.152	-3.421	0	2	1.778	44.8	1
4.5	0.7625	0	0.611907778	0	0.2	0.226288	9	0	0	0	-1.601	28	0.245576	-358	0	0.697	-2.298	1	0	14.407	73.04	0
2.8	0.19816	65.25039554	0.324052667	195.3323333	0.106666667	0.422302733	15	0	0	1	-1.028	258	0.386341	-1090	1	3.835	-4.863	1	0	0.615	38.79	1
-0.7	0.0069	0	0.095096111	88.50627778	0.933333333	0.491188611	18	1	1	0	-1.723	34	0.456311	-21	0	0.103	-1.826	0	0	24.568	85.17	0
-4.5	0.51542	12.8850849	0.186163158	30.27194737	0.463157895	0.524672263	19	1	0	1	-1.751	127	0.6624	-16	0	1.137	-2.888	0	1	34.967	93.09	1
1.686363636	0.49167	13.69251087	0.474134	25.1859	-1.24	0.3258674	10	1	1	1	-1.697	74	0.248498	35	0	2.115	-3.812	1	0	2.258	85.03	1
-4.130769231	0.50242	11.19767492	0.307760769	24.355	-0.792307692	0.330931231	13	1	1	1	-2.135	105	0.272426	59	1	-0.213	-1.922	0	0	29.035	84.39	0
-1.22	0.91121	31.76996375	0.294907273	44.734	-0.545454545	0.291013818	11	0	0	0	-2.585	89	0.102634	8	1	0.814	-3.399	0	1	5.941	92.97	1
-1.057142857	0.95628	27.81867238	0.338165714	40.22642857	-3.114285714	0.553737857	7	0	1	1	-2.663	75	0.50051	-23	1	-0.095	-2.568	1	0	28.504	76.24	0
2.5	0.02105	0	0.057765	63.80755	0.12	0.2911217	20	1	0	0	-0.922	233	0.3179	42	1	2.002	-2.924	0	0	5.934	20.24	1
2.6	1.26415	54.50451517	0.350659091	53.55918182	1.063636364	0.347977818	11	0	0	0	-2.178	97	0.273121	-110	1	0.553	-2.731	0	0	25.094	93.21	0
-1.6	0.04	3.3995	0.074263529	41.53929412	-0.029411765	0.328564941	17	0	0	1	-0.813	219	0.391448	-67	0	2.536	-3.349	0	0	4.503	48.76	1
-3.75	0.90533	84.71203322	0.72696625	0	0.575	0.251821875	8	0	0	1	-1.348	81	0.198281	77	0	2.013	-3.361	1	1	0.474	13.4	1
-1.6	0.72868	0.5225	0.367937	34.3242	1.09	0.2805017	10	0	0	1	-1.413	67	0.316023	34	0	1.991	-3.404	1	0	3.354	83.12	1
-3.5	0.12281	5.991686259	0.293886154	30.20892308	0.115384615	0.266360154	13	0	0	0	-1.148	143	0.2455	7	0	3.161	-4.309	1	1	1.663	59.97	1
2.5	0.15	45.21422185	0.234603684	142.6696316	0.952631579	0.769010316	19	0	1	1	-1.412	49	0.803513	32	0	2.481	-3.893	0	2	?	?	1
1.488235294	0.78218	29.32864325	0.514002222	84.54511111	-1.311111111	0.793022778	9	0	2	1	-1.259	214	0.780652	192	1	1.916	-3.175	0	0	3.858	93.6	0
-3.2	0.68132	14.65224743	0.387453333	27.69288889	-1.644444444	0.490639222	9	1	1	1	-1.935	35	0.555818	27	1	-0.323	-1.612	0	2	32.258	93.76	0
-0.4	0.5977	21.31283404	0.300199091	66.37318182	-0.8	0.380353091	11	1	1	0	-1.145	43	0.261625	92	0	2.653	-3.798	0	0	2.161	61.77	1
-2.96	0.46392	33.61027564	0.1627675	40.4335625	0.45	0.372031188	16	0	1	0	-1.603	91	0.366127	-25	0	0.415	-2.018	1	2	27.019	90.96	0
-1.6	0.30147	8.476684213	0.186980769	24.23523077	-0.169230769	0.541364	13	1	0	1	-1.315	86	0.402987	4	1	3.385	-4.7	1	0	1.495	81.61	1
3.795698925	0.03571	9.908980929	0.224486471	13.72217647	1.958823529	0.420960824	17	1	1	1	-1.169	445	0.337314	-29	1	2.964	-4.133	0	2	1.289	78.91	1
2.5	0	0	0.373180556	41.67127778	0.144444444	0.599107611	18	0	0	1	-1.353	24	0.727474	?	1	2.375	-3.728	0	0	1.908	28.02	1
-0.9	0.16949	11.18375102	0.081805	63.44545	0.13	0.4793845	20	0	2	1	-1.198	36	0.565419	-57	1	1.937	-3.135	1	0	?	?	1
3.8	0.03226	1.75	0.061573889	33.084	0.988888889	0.243927611	18	0	1	1	-1.404	220	0.495026	-56	1	2.762	-4.166	0	2	1.666	59.7	1
-3.5	0.67914	17.35336115	0.22271	12.54730769	0.769230769	0.697885846	13	1	1	1	-1.441	353	0.723109	-641	0	1.91	-3.351	1	0	2.454	82.61	1
-3.5	0.46328	12.2515	0.231833636	20.52409091	0.163636364	0.528002091	11	0	0	1	-2.076	51	0.490249	-61	2	-0.297	-1.779	1	0	23.077	77.68	0
-0.7	0.05442	8.964732716	0.030644118	11.03264706	-0.652941176	0.615471882	17	1	1	1	-1.056	229	0.695818	56	1	2.36	-3.416	1	0	2.906	52.85	1
-3.9	0.23182	5.0285	0.185313333	43.5224	-0.113333333	0.1617104	15	0	0	1	-1.905	224	0.083511	-35	1	0.598	-2.503	0	0	31.894	92.7	0
-0.4	0	0	0	10	0.68	0.446571	5	1	1	0	-0.921	28	0.381898	9	0	3.902	-4.823	1	0	?	?	1
-0.7	0.59722	17.34636051	0.346262308	17.34361538	0.276923077	0.366661923	13	1	2	0	-1.676	73	0.306438	-36	1	2.043	-3.719	1	0	2.393	53.06	1
0.45	0.77778	21.75711132	0.407925455	62.75263636	-0.972727273	0.478941182	11	0	1	0	-2.376	90	0.409058	-14	0	1.292	-3.668	0	0	2.598	89.39	0
3.8	0.3046	15.45949679	0.119885	32.36365	1.63	0.47422695	20	1	1	0	-0.797	237	0.493767	-35	1	3.32	-4.117	0	2	0.739	28.25	1
2.8625	0.22078	7.728602145	0.169970667	30.98806667	-0.246666667	0.336598867	15	0	0	1	-2.76	332	0.212786	48	1	-0.46	-2.3	0	2	26.376	93.89	0
-2.794230769	1.04813	18.56839304	0.434543333	9.305833333	-1.816666667	0.766655667	6	0	2	1	-1.225	202	0.747009	-70	0	1.936	-3.161	1	0	10.033	83.07	1
-3.2	0.86607	21.86899415	0.42463375	27.197125	-1.375	0.2960035	8	0	1	1	-1.947	63	0.311238	-128	0	1.292	-3.239	1	0	0.544	12.19	1
-4.5	0.30894	47.01174416	0.226809167	60.80841667	-0.708333333	0.216662833	12	0	1	1	-1.134	105	0.238887	30	1	2.277	-3.411	1	1	1.278	41.67	1
-3.5	0	0	0.137768	12.6553	0.18	0.639388	20	0	0	0	-0.833	102	0.677993	-26	1	3.009	-3.842	1	2	?	?	1
-0.7	0.08759	6.807	0.184738333	29.82733333	0.466666667	0.438387389	18	1	0	1	-1.297	121	0.436041	-79	0	1.233	-2.53	0	0	11.852	47.89	0
-4.5	0.46484	24.98657435	0.166123571	39.43292857	-0.25	0.575831	14	1	0	1	-2.018	78	0.540873	-24	2	0.067	-2.085	1	2	19.887	90.43	0
4.2	0	4.77720925	0.022546316	23.27084211	1.110526316	0.326840474	19	0	0	1	-1.617	131	0.254296	-118	0	1.025	-2.642	0	1	6.364	53.62	0
-0.4	0.10294	19.80523655	0.236358	38.78493333	-0.466666667	0.405212933	15	1	0	0	-0.946	153	0.386533	32	1	2.785	-3.731	1	0	1.38	55.75	1
-1.6	0.11034	0	0.263046	33.8318	-0.64	0.7566494	15	1	1	1	-1.115	40	0.812465	-50	0	2.006	-3.121	0	0	?	?	1
4.280645161	0.04587	11.49823726	0.309656111	19.35111111	0.327777778	0.396212722	18	1	2	1	-1.596	480	0.440096	-72	1	2.397	-3.993	1	0	2.225	91.16	1
2.5	0.35252	2.0145	0.220712	64.79533333	-0.186666667	0.629791267	15	1	1	0	-0.869	214	0.710167	-47	1	3.293	-4.162	0	0	?	?	1
-0.566666667	0.28934	20.33152893	0.166542	47.80506667	1.42	0.329056067	15	1	0	0	-2.313	141	0.236917	37	0	-0.063	-2.25	0	0	23.073	85.36	0
4.2	0.00741	21.6975	0.176365714	71.41609524	0.185714286	0.263895095	21	1	0	1	-1.329	55	0.241348	129	0	2.283	-3.612	1	0	3.91	71.41	1
3.8	0.07362	0	0.262299167	71.22925	-0.816666667	0.58880025	12	2	1	0	-1.588	31	0.54313	20	1	1.717	-3.305	0	0	2.424	60	1
-0.697101449	0.58113	10.36477885	0.097611111	21.72383333	-0.194444444	0.649476056	18	1	2	0	-0.741	113	0.668523	-17	0	3.067	-3.808	1	2	?	?	1
-4.5	0.79184	6.697512019	0.1858725	11.4125	1.1	0.482676083	12	0	1	1	-1.165	130	0.536752	-31	0	3.811	-4.976	0	1	1.281	59.77	1
4.5	0	2.314090366	0.179051667	24.26811111	0.833333333	0.394388556	18	0	0	1	-1.144	76	0.438218	-74	1	2.183	-3.327	0	0	1.722	34.49	1
1.8	0.01724	11.99484634	0.110916667	10.63528571	-0.795238095	0.551644095	21	1	0	1	-1.011	105	0.460196	49	0	2.185	-3.196	0	0	3.262	65.34	0
-4.357142857	0.40741	11.05348049	0.234056923	18.45661538	0.407692308	0.653256154	13	1	1	1	-1.871	128	0.700461	48	0	0.976	-2.847	0	1	40.757	87.56	1
3.8	0.47399	30.74935308	0.251036923	75.136	-0.123076923	0.423450923	13	0	0	1	-1.842	157	0.356816	26	1	0.775	-2.617	1	0	14.185	79.93	0
-0.8	0.57241	0	0.61012	40.16288889	-1.477777778	0.390545778	9	0	0	0	-2.105	30	0.32487	-301	1	-0.235	-1.87	0	0	26.334	83.15	0
1.9	0.34524	150.1605466	0.056212941	95.68652941	0.1	0.350815353	17	0	0	0	-1.657	35	0.385172	-79	1	1.826	-3.483	1	0	1.973	74.32	1
-4.157142857	0.49412	7.534155492	0.281446923	25.53	0.023076923	0.415395077	13	0	0	0	-1.906	169	0.364427	?	?	0.615	-2.521	?	?	20.061	93.77	0
-0.4	0.57609	9.463569451	0.270362308	15.69323077	0.976923077	0.597228538	13	1	1	0	-0.893	112	0.593184	14	1	1.916	-2.809	1	0	2.215	48.7	1
-1.3	0.4086	107.664	0.435634615	214.4368462	-0.984615385	0.374137923	13	0	0	0	-1.181	32	0.43005	21	1	3.458	-4.639	0	0	?	?	1
-1.6	0.40132	8.329	0.259095455	35.87972727	-0.245454545	0.453710727	11	0	0	0	-1.065	93	0.316325	-40	1	2.385	-3.45	0	1	2.532	42.52	1
3.8	0.02439	32.0915	0.106335294	74.32041176	0.958823529	0.212705412	17	0	0	1	-1.252	52	0.2783	-38	2	2.264	-3.516	1	0	2.308	65.33	1
-3.2	0.04813	13.7295	0.135966471	30.82805882	1.335294118	0.501593412	17	1	1	1	-1.303	296	0.515992	-5	1	2.62	-3.923	1	0	1.712	58.8	1
-3.9	0.7235	24.48624299	0.456875556	45.699	-0.044444444	0.492724778	9	1	1	0	-1.972	572	0.498244	-7	1	-0.598	-1.374	0	0	18.756	67.69	0
-1.675	0.90533	84.28580911	0.72696625	0	0.575	0.251821875	8	0	2	1	-2.783	82	0.198281	18	1	1.125	-3.908	0	2	1.604	93.92	1
-4.5	0.81641	0	0.692798333	0	-2.616666667	0.836897667	6	0	0	0	-1.398	29	0.843283	-122	0	3.66	-5.058	0	1	?	?	1
-3.5	0.87647	53.01570525	0.519881429	48.26928571	-1.114285714	0.324992286	7	0	0	0	-2.052	248	0.335693	38	1	0.368	-2.42	0	0	29.679	93.71	0
1.8	0.11504	11.43303869	0.064432778	39.274	0.305555556	0.366469167	18	0	0	1	-1.56	53	0.363078	-272	0	2.295	-3.855	1	0	1.851	91.48	1
-0.8	0.50862	7.8665	0.246965455	19.49345455	-0.118181818	0.591043727	11	0	0	1	-1.146	36	0.601794	2	1	2.029	-3.175	0	1	?	?	1
-4.5	0.14602	8.676315539	0.24043125	39.414125	-0.81875	0.487244063	16	1	2	1	-1.181	98	0.517365	-73	1	2.138	-3.319	0	1	2.124	32.6	1
-0.7	0.38411	14.88079733	0.342591429	68.06842857	0.314285714	0.589550786	14	1	1	1	-2.01	105	0.53808	-163	1	1.361	-3.371	0	1	6.269	65.28	1
-3.5	0.66854	15.46273136	0.281906364	17.04581818	-0.027272727	0.331328273	11	1	2	1	-2.074	148	0.303141	95	1	1.218	-3.292	0	0	5.01	89.12	0
-0.7	0.14685	0	0.405152941	0	-0.658823529	0.271547412	17	0	0	0	-1.843	32	0.214403	78	0	-0.628	-1.215	0	0	27.164	93.78	0
-0.4	0	0	0	10	0.1	0.572646	5	2	1	0	-0.921	27	0.496293	8	1	2.283	-3.204	0	0	?	?	1
-0.8	0.06154	13.05728591	0.1377125	34.6863	0.435	0.58145335	20	1	2	1	-1.161	123	0.566757	36	0	2.5	-3.661	0	0	1.727	59.42	1
-0.4	0.01235	5.459	0.013980952	17.24861905	0.719047619	0.566042905	21	2	0	0	-1.164	69	0.564898	-54	0	1.953	-3.117	0	1	2.692	78.05	1
-0.4	0.47872	0.131993266	0.480381111	161.788	0.388888889	0.665051333	9	1	0	0	-1.046	120	0.635223	-500	0	1.202	-2.248	0	1	15.57	70.8	0
4.5	0.51592	99.98022392	0.368466875	281.6858125	-0.0375	0.23022925	16	0	1	1	-1.513	85	0.176022	-108	1	1.817	-3.33	0	0	2.977	59.64	1
3.8	0.55932	0	0.506884444	89.74055556	-0.755555556	0.395656667	9	1	1	0	-2.436	50	0.359579	-206	0	-0.69	-1.746	1	2	21.688	80.56	0
-3.5	0.40237	0	0.344990909	0.02	-1.327272727	0.449920455	11	1	0	0	-0.985	28	0.460836	-7	1	1.965	-2.95	0	0	?	?	1
-0.7	0.56209	6.545515136	0.283810909	41.66845455	-0.6	0.503165	11	0	0	0	-2.088	68	0.497556	66	1	1.074	-3.162	0	1	14.062	86.82	0
-2.825	0.68812	15.51351906	0.318680909	41.30945455	-0.054545455	0.370876636	11	1	0	1	-2.154	45	0.311134	104	1	0.087	-2.241	0	0	24.617	93.13	0
0.5	0.69014	17.931	0.372640833	93.76858333	0.958333333	0.409313167	12	0	0	0	-2.708	172	0.30665	-16	0	0.057	-2.765	0	0	25.09	93.58	0
4.481818182	0.42529	11.61524821	0.276773846	15.04084615	-0.307692308	0.346865	13	1	1	1	-2.017	73	0.455228	-62	0	-0.277	-1.74	1	0	32.187	86.39	1
-4.5	0.30374	0.4145	0.222481765	37.06164706	-1.258823529	0.270182294	17	2	0	1	-1.63	67	0.265924	87	1	2.049	-3.679	1	1	2.379	86.89	1
-0.48	0.56872	21.77885648	0.253301333	66.16773333	0.913333333	0.367799667	15	0	1	0	-2.591	340	0.333844	18	1	-0.787	-1.804	1	0	26.392	91.11	0
-3.5	0.34416	0	0.174675833	57.329	-0.966666667	0.440107583	12	0	0	0	-2.151	98	0.364609	-56	1	0.042	-2.193	0	0	29.685	93.72	0
2.8	0.02235	10.21334765	0.164631429	39.71157143	1.4	0.454342952	21	1	0	1	-1.028	139	0.473535	-90	0	1.771	-2.799	0	0	7.735	46.15	1
2.667741935	0.46409	11.75534963	0.414701818	0	-0.8	0.372206727	11	2	2	1	-1.182	146	0.437117	-33	1	2.33	-3.512	0	0	1.888	59.18	1
3.664285714	0.05848	16.42849227	0.045150588	21.56641176	0.876470588	0.340503824	17	1	0	1	-1.8	35	0.285579	-11	0	0.199	-1.999	1	0	25.459	93.76	0
1.8	0.04587	12.02640047	0.28856	65.12441667	-0.441666667	0.394020583	12	0	0	1	-1.088	36	0.399863	45	0	2.344	-3.432	1	0	?	?	1
1.8	0.59596	26.682	0.275632	69.8743	0.32	0.3601961	10	0	0	1	-2.02	59	0.642726	-85	0	0.794	-2.814	0	0	8.736	88.45	0
1.8	0.00885	0	0.207822857	96.92428571	-0.228571429	0.574616286	14	1	0	1	-1.366	100	0.530435	-3	1	1.363	-2.729	0	1	4.251	91.58	1
3.8	0.44271	37.61326945	0.213431875	47.828375	0.18125	0.398828	16	1	0	1	-2.222	31	0.388992	-25	1	0.413	-2.635	0	2	20.368	59.37	1
-3.456862745	0.58427	21.02251143	0.177538333	80.17675	-0.716666667	0.722702833	12	1	2	1	-1.497	13	0.706742	50	2	0.871	-2.368	1	0	?	?	0
-3.2	0.22596	2.1585	0.336366429	40.13414286	-0.6	0.434345357	14	0	0	0	-1.853	56	0.394635	-60	0	-0.138	-1.715	1	0	21.916	76.57	1
1.8	0.23276	0	0.259126667	20.90191667	-0.566666667	0.478872917	12	1	0	0	-1.52	68	0.431614	-9	1	1.864	-3.384	0	0	3.181	80.34	1
-0.4	0.04545	15.96960715	0.105073684	52.94063158	1.073684211	0.457187158	19	3	1	1	-0.809	39	0.555887	158	0	2.941	-3.75	0	1	?	?	1
-0.8	0.85075	0	0.46026375	25.6535	-0.0375	0.52377675	8	0	0	1	-2.387	25	0.472473	40	0	-0.223	-2.164	0	0	46.44	93.87	0
-3.501162791	0.91457	9.121822647	0.477037143	28.84442857	0.1	0.397884429	7	0	2	1	-2.365	253	0.368734	-35	0	0.182	-2.547	0	1	24.118	87.04	1
2.5	0.23684	0	0.348053333	36.86741667	0.566666667	0.3675525	12	1	1	0	-1.073	55	0.365621	-19	0	2.96	-4.033	0	2	?	?	1
-3.5	0.56316	0	0.280702	105.497	-1.57	0.5055213	10	0	0	0	-2.83	46	0.475677	12	1	-0.879	-1.951	0	2	31.966	92.91	0
-3.9	0.11675	4.303787169	0.212558889	30.36727778	-0.5	0.458674778	18	0	0	1	-1.515	107	0.479636	26	1	1.119	-2.634	0	0	21.75	87.36	1
-3.2	0.03828	13.4071431	0.059293158	52.25031579	-1.810526316	0.324146474	19	3	2	1	-1.21	38	0.229899	175	1	2.487	-3.697	1	0	?	?	1
1.8	0.10092	10.90994538	0.040300952	36.82838095	0.29047619	0.651820429	21	1	1	1	-0.827	247	0.691669	-688	1	1.869	-2.696	0	0	7.469	40.03	1
-4.5	0.75107	0	0.526944444	0	-1.288888889	0.352583667	9	0	0	0	-2.174	35	0.303358	-9	1	-0.244	-1.93	0	2	32.264	93.78	0
-0.4	0.01099	4.472	0.274175625	0.170625	0.10625	0.593737313	16	2	1	1	-1.268	32	0.483464	91	1	2.247	-3.515	0	0	1.278	56.25	1
-0.733333333	0.05839	15.66124998	0.093002105	39.81342105	0.447368421	0.793802632	19	1	1	1	-1.534	213	0.794321	-116	1	0.192	-1.726	1	0	20.585	93.6	0
-3.5	0.665	252.0281512	0.271861	589.46	-0.13	0.3431846	10	0	0	0	-3.345	58	0.260435	22	0	-1.458	-1.887	0	2	26.244	88.35	0
-1.6	1.07031	0	0.27714	43.597	-0.49	0.5598307	10	1	0	0	-0.813	102	0.606469	-21	0	1.713	-2.526	0	0	4.359	19.82	1
-4.229411765	0.59149	25.92177023	0.323565	89.565	-0.678571429	0.769377786	14	1	3	1	-1.735	27	0.766238	?	?	1.095	-2.83	?	?	2.18	87.53	0
4.5	0.66463	38.454	0.528838889	56.07588889	-0.522222222	0.401198667	9	1	2	0	-2.035	86	0.352018	-72	2	0.515	-2.55	1	1	13.979	89.35	0
-0.7	0.02041	0	0.071644286	13.86814286	0.076190476	0.512120952	21	1	0	0	-1.441	63	0.492345	-13	1	2.23	-3.671	0	0	3.733	86.89	1
1.9	0.09722	5.999509832	0.2658025	28.013125	0.6375	0.448208313	16	1	1	1	-2.009	49	0.43787	-8	1	1.189	-3.198	0	2	3.291	87.33	1
-2.6	0.88119	22.23823959	0.288315556	87.14311111	-0.955555556	0.375342889	9	0	0	0	-2.164	338	0.373521	25	0	0.638	-2.802	1	0	17.011	90.51	0
-3.2	0.02632	5.254272774	0.045646842	6.145789474	-0.126315789	0.418764632	19	2	2	1	-0.707	205	0.402734	33	0	2.787	-3.494	0	0	0.53	33.08	1
-4.5	0.45528	0	0.643805455	0	-0.445454545	0.563483091	11	0	0	0	-0.922	54	0.532661	-505	0	4.359	-5.281	0	1	?	?	1
-4.5	0.58846	0	0.402678	1.4721	-0.91	0.4212915	10	0	0	0	-1.215	150	0.402909	-33	1	3.122	-4.337	0	1	0.457	49.87	1
2.5	1.31707	17.32706104	0.42326	65.16292857	-0.292857143	0.342795429	14	1	1	1	-0.96	119	0.369183	36	1	3.046	-4.006	1	0	?	?	1
-3.5	0.26744	22.54459953	0.287828667	60.5084	0.06	0.588708533	15	1	0	1	-1.183	94	0.637186	-73	0	3.083	-4.266	1	0	0.997	59.71	1
-3.5	0.04324	2.803025865	0.133224118	18.633	-1.252941176	0.674104059	17	2	1	0	-1.138	52	0.669022	-710	2	1.995	-3.133	1	0	2.366	43.65	1
2.8	0.10582	61.90270504	0.137585556	221.6294444	1.083333333	0.583814444	18	0	1	1	-1.209	181	0.642354	-14	0	2.106	-3.315	1	0	0.482	16.03	0
1.409803922	0.69863	19.17021473	0.253217	57.3834	-2.16	0.8192723	10	0	1	1	-1.466	28	0.730429	109	0	1.507	-2.973	0	0	4.489	89.92	1
3.8	0.3869	0.2775	0.348884167	3.873916667	0.008333333	0.463149417	12	1	0	1	-1.208	29	0.436873	39	0	1.381	-2.589	1	0	?	?	1
-1.3	0.60092	6.0685	0.281055455	8.494727273	-1.136363636	0.532699091	11	1	1	1	-1.822	30	0.467466	-104	1	3.037	-4.859	0	0	0.399	36.83	1
3.8	0.52973	0	0.524027	45.1932	-1.47	0.6839527	10	1	1	0	-1.163	101	0.72608	-11	1	2.713	-3.876	0	2	1.787	61.49	1
4.2	0.28986	0	0.204426667	20.96506667	0.233333333	0.517650467	15	0	0	0	-1.073	87	0.506245	24	1	2.964	-4.037	0	0	?	?	1
1.8	0.01905	13.79353717	0.076540435	29.31021739	0.873913043	0.559286913	23	1	1	1	-0.96	422	0.610111	17	1	2.794	-3.754	1	0	3.176	64.84	1
2.5	0.45833	54.6393357	0.51498	124.7	-1.181818182	0.385345273	11	1	1	0	-1.319	85	0.365253	-12	0	2.57	-3.889	0	2	2.818	71.16	1
-1.237878788	0.21429	10.56782109	0.270655263	16.77189474	0.205263158	0.483466579	19	1	0	1	-1.086	74	0.622518	44	1	0.905	-1.991	1	0	21.239	55.1	1
4.38	0.34343	19.38231717	0.295310769	82.82992308	-0.407692308	0.404276538	13	1	0	1	-2.259	340	0.433532	36	0	0.1	-2.359	0	2	24.125	89.61	0
1.8	0.46721	11.04839314	0.095206471	35.15870588	-0.776470588	0.382392353	17	0	1	1	-1.55	57	0.405314	-135	1	1.795	-3.345	0	1	2.951	93.69	1
1.9	0.11538	0	0.066825333	89.97666667	2.506666667	0.448733267	15	0	0	0	-2.472	99	0.470061	-24	1	0.281	-2.753	0	2	3.624	67.72	1
-4.5	0	3.79187072	0.038498571	28.38680952	-1.523809524	0.75545781	21	0	0	0	-0.953	49	0.748518	35	0	4.308	-5.261	0	1	?	?	1
-4.282142857	0.68182	14.18907795	0.33677	14.49055556	-0.6	0.489266889	9	0	1	0	-2.552	226	0.46393	44	1	-0.736	-1.816	0	2	32.157	93.47	0
-0.4	0	0	0	10	-1.9	0.5611664	5	1	1	0	-0.921	24	0.6083	-2	1	1.667	-2.588	1	0	?	?	1
-4.5	0.29297	7.456530573	0.169410667	23.77066667	-0.313333333	0.455578467	15	1	1	1	-1.101	68	0.429209	-46	1	2.204	-3.305	0	1	?	?	1
2.5	0.0098	1.235	0.046815	14.89638462	1.084615385	0.587183385	26	0	0	1	-1.489	52	0.603364	-59	1	2.538	-4.027	0	0	1.368	72.52	1
1.5	0.20513	25.64978333	0.068910556	56.60877778	1.227777778	0.339313333	18	0	1	1	-1.403	112	0.342294	125	1	0.517	-1.92	1	0	47.226	92.63	0
-0.7	0.7483	96.312	0.417482222	256.6911111	0.644444444	0.267205889	9	0	0	1	-2.092	50	0.206647	-40	1	0.271	-2.363	1	0	7.105	78.21	0
-1.3	0.01415	39.777	0.236802222	99.43661111	0.211111111	0.510645	18	0	0	0	-1.437	45	0.558711	-2749	1	3.107	-4.544	0	0	?	?	1
-3.5	0.01493	0.094	0.125674706	58.08964706	-0.141176471	0.523942412	17	0	0	0	-1.361	98	0.521917	92	0	1.742	-3.103	0	1	2.447	53.07	1
2.5	0.35616	47.58896821	0.400085625	28.9361875	1.04375	0.42228275	16	1	2	0	-1.073	212	0.4495	16	0	2.96	-4.033	0	2	?	?	1
-0.8	0.48201	0	0.212831538	55.83692308	-0.523076923	0.476798692	13	1	1	1	-2.356	91	0.467372	-37	1	0.851	-3.207	1	0	16.928	88.55	0
2.305882353	0.12346	16.0020249	0.23534875	29.6223125	0.4125	0.711327125	16	1	1	0	-2.533	179	0.760489	-47	1	-0.232	-2.301	1	0	17.821	89.66	0
-3.5	0.6506	24.76207706	0.446446	0.2801	-1.33	0.7039217	10	1	1	1	-1.144	163	0.708857	?	0	2.919	-4.063	1	0	1.507	87.75	1
2.8	0.01887	11.78241229	0.259509412	42.90911765	-0.694117647	0.488861588	17	2	1	0	-1.149	20	0.488176	-7	0	2.003	-3.152	1	0	?	?	1
3.8	0.12121	6.5225	0.197927647	75.34470588	0.794117647	0.264592529	17	0	0	0	-1.874	107	0.232394	-22	1	2.159	-4.033	0	2	0.881	30.31	1
-0.4	0	0	0	10	-1.483333333	0.4340895	6	2	1	0	-1.008	21	0.461066	18	0	2.607	-3.615	0	1	?	?	1
-3.5	0.95506	0	0.403135	53.92933333	0.683333333	0.508718333	6	0	0	0	-2.28	76	0.442383	11	0	-0.058	-2.222	0	0	22.016	89.53	0
-0.4	0	0	0.193562353	42.24447059	0.070588235	0.462539294	17	0	0	1	-1.339	463	0.53295	147	0	2.588	-3.927	0	0	2.264	79.2	1
4.36	0.01307	12.35551188	0.302969412	15.25376471	0.529411765	0.540911824	17	1	1	0	-1.891	405	0.547875	-22	0	0.251	-2.142	0	2	20.26	75.25	0
-4.5	0.38516	0	0.210156923	111.0138462	-1.053846154	0.271682308	13	0	0	0	-1.63	66	0.27735	75	1	1.89	-3.52	0	1	1.768	58.26	1
-4.5	0.71667	0	0.58493625	155.13575	-1.7375	0.472666875	8	0	0	0	-0.953	62	0.56589	-38	1	2.435	-3.388	0	1	?	?	1
4.5	0	11.87855701	0	49.20333333	-0.05	0.327351111	18	0	1	0	-1.285	30	0.268973	45	1	2.049	-3.334	0	0	2.644	52.97	0
-3.5	0.43939	0	0.254588	48.9705	-0.3	0.2934363	10	1	0	0	-1.855	80	0.275576	30	1	1.943	-3.798	1	0	1.853	70.12	1
-0.4	0.30928	0.008485281	0.330730769	86.09346154	-0.2	0.709985769	13	1	1	1	-0.763	118	0.685937	-198	1	1.945	-2.708	1	0	?	?	1
4.2	0	12.17678265	0.093447778	69.22322222	0.822222222	0.441279167	18	0	1	1	-1.47	36	0.425298	29	0	2.304	-3.774	1	0	2.845	91.81	1
1.25	0.84058	4.2215	0.57442	22.557	-0.79	0.3678696	10	0	1	0	-1.056	295	0.381349	223	1	3.867	-4.923	0	0	1.678	78.31	1
-1.925	0.90533	84.40789586	0.72696625	0	0.575	0.251821875	8	0	0	1	-1.314	77	0.198281	-38	1	2.235	-3.549	0	0	2.305	93.92	1
-3.5	0.52381	5.716	0.451576667	120.6082222	-1.855555556	0.515052444	9	1	2	0	-1.699	44	0.542946	-2956	1	1.637	-3.336	1	2	?	?	1
-0.4	0	0	0	10	-0.82	0.5941494	5	2	1	0	-0.921	27	0.581096	45	0	1.975	-2.896	0	0	?	?	1
-3.488235294	0.83744	29.65986682	0.35155875	53.54275	-1.9375	0.799368125	8	1	1	1	-1.858	215	0.823636	-94	0	0.323	-2.181	1	0	27.409	93.6	0
-0.7	0.35374	0	0.243265333	0	0.733333333	0.2897918	15	0	0	1	-1.847	68	0.272734	-144	0	2.032	-3.879	1	0	2.367	81.44	1
3.8	0	0	0.007462105	34.48157895	1.542105263	0.526107579	19	0	0	1	-1.267	468	0.542647	70	1	2.455	-3.722	0	0	2.734	93.33	1
4.5	0.04348	81.50390318	0.122773125	54.6028125	1.3375	0.399146813	16	0	1	1	-1.378	162	0.409984	59	0	0.307	-1.685	0	0	24.184	89.83	0
1.8	0.03636	23.59338788	0.177825333	40.70826667	0.393333333	0.645745733	15	0	1	1	-0.949	159	0.547253	-51	0	2.561	-3.51	1	0	?	?	1
1.8	0	6.751017302	0.22402	29.17582609	0.734782609	0.666789435	23	1	1	1	-1.153	125	0.695451	97	0	2.184	-3.337	0	1	6.442	78.43	1
4.5	1.10156	9.252761417	0.23468	20.87641667	-0.308333333	0.542650833	12	1	1	1	-1.666	31	0.53255	79	0	-0.137	-1.529	0	2	24.56	91.22	0
4.2	0.68456	0	0.478935556	0.143555556	0.422222222	0.4589	9	0	0	0	-1.987	26	0.418666	-2	1	-0.344	-1.643	0	0	24.638	85.06	0
-0.7	0.875	22.85378276	0.384397273	76.99854545	0.027272727	0.753756909	11	0	2	1	-1.533	28	0.797991	-74	1	1.888	-3.421	0	0	2.675	88.86	1
-0.7	0.17518	0	0.294304545	93.65545455	-1.127272727	0.613713364	11	2	0	0	-0.809	56	0.627896	14	0	2.941	-3.75	0	1	?	?	1
-4.5	0.00766	10.18300506	0.047018333	14.18038889	-1.016666667	0.537255444	18	2	0	0	-0.819	198	0.594497	-575	1	2.729	-3.548	0	1	1.612	30.28	1
-1.066666667	0.68462	23.83411533	0.289682	60.1204	-0.74	0.461685	10	1	1	0	-2.588	60	0.380259	-327	0	-0.454	-2.134	0	0	38.75	78.33	0
2.5	0.02174	0	0.105095417	27.35691667	1.058333333	0.573798542	24	2	1	1	-2.198	168	0.603168	25	0	1.93	-4.128	0	2	3.753	84.68	1
3.8	0	0	0.163875789	24.34994737	0.105263158	0.546637737	19	1	0	1	-1.34	159	0.52168	-29	1	3.032	-4.372	1	0	2.177	73.53	1
1.8	0.20354	20.56301637	0.220632941	56.95964706	0.617647059	0.726156	17	1	1	1	-1.466	28	0.768222	60	0	2.05	-3.516	1	1	1.659	90.19	0
2.8	0.80117	10.33507745	0.037188421	19.05910526	1.410526316	0.620898526	19	3	1	0	-1.165	106	0.650063	33	1	3.567	-4.732	1	0	0.971	53.25	1
-3.5	0.20238	5.41	0.295748235	0.289117647	-0.352941176	0.622660529	17	2	1	1	-1.204	33	0.577568	41	0	2.997	-4.201	1	0	0.883	56.25	1
-3.5	0.23077	71.07134405	0.292892857	184.3975714	-1.471428571	0.393253929	14	1	1	0	-0.974	108	0.40026	39	1	2.184	-3.158	1	0	4.711	67.79	1
0.933333333	0.04	2.742633447	0.031698421	24.70789474	1.010526316	0.524292	19	1	0	0	-2.566	191	0.464736	36	0	-1.284	-1.282	0	0	26.56	91.69	0
-4.5	0.12851	0	0.127557895	37.57263158	0.752631579	0.306607632	19	0	0	0	-1.101	55	0.272792	69	1	2.634	-3.735	1	1	?	?	1
4.2	0.17333	0	0.215486842	29.545	-0.105263158	0.327290632	19	0	0	1	-1.542	65	0.186111	153	1	1.427	-2.969	0	2	3.561	55.29	1
-0.8	0.08696	13.19311888	0.044595455	37.60509091	0.263636364	0.478066636	22	1	2	1	-1.02	126	0.645873	-50	1	2.314	-3.334	0	1	5.316	89.29	1
-0.7	0.11189	15.58125381	0.239725556	20.59094444	-1.022222222	0.564450611	18	1	1	0	-1.322	66	0.603109	65	1	1.093	-2.415	1	0	16.05	73.65	1
-3.5	0.01714	28.75496793	0.209828333	157.9113889	-1.511111111	0.410277167	18	2	1	0	-1.071	75	0.395852	-45	0	3.328	-4.399	1	0	0.203	15.74	1
-3.931578947	0.88293	21.26213986	0.285175385	116.1275385	0.015384615	0.423538615	13	0	1	1	-1.356	29	0.425556	52	1	0.467	-1.823	0	0	32.003	93.02	0
-4.5	0.0613	2.3615	0.067888125	46.5144375	-0.90625	0.54961625	16	1	0	0	-1.23	59	0.627468	1	1	2.163	-3.393	0	1	2.289	69.18	1
4.098039216	0.26056	24.43055991	0.217148462	65.29892308	0.069230769	0.613428385	13	0	2	1	-1.465	25	0.609775	?	?	0.877	-2.342	?	?	?	?	0
-1.52	0.32804	8.3201826	0.314510667	27.647	0.773333333	0.370528533	15	0	1	1	-3.455	118	0.486324	24	0	-1.159	-2.296	0	0	46.192	93.37	0
1.9	0.1206	0.4845	0.12583125	31.69075	0.83125	0.578151813	16	1	0	1	-1.927	53	0.610965	30	0	-0.278	-1.649	1	0	29.41	78.32	0
-1.6	0.91489	230.4966588	0.420905714	527.3284286	-1.7	0.496960429	7	0	1	0	-1.972	39	0.445652	89	1	-0.212	-1.76	1	0	19.201	87.31	0
-0.4	0.21591	26.62113623	0.271904444	106.4996667	-0.561111111	0.7531435	18	0	1	0	-1.008	28	0.777803	51	1	2.142	-3.15	0	0	?	?	1
2.5	0	85.02772053	0.268059375	74.89925	0.8875	0.21052825	16	0	1	0	-1.159	105	0.253262	16	2	4.013	-5.172	1	1	0.226	45.22	1
-2.8875	0.56	25.97967265	0.533097778	37.17888889	-0.788888889	0.323529444	9	1	2	0	-1.522	71	0.352591	-13	0	0.506	-2.028	0	0	46.101	90.42	0
4.038461538	0.56886	17.78660726	0.356553571	27.97828571	-1.25	0.253766429	14	0	0	1	-1.775	159	0.252949	-1	0	0.087	-1.862	0	0	25.004	92.09	0
-3.9	0.46759	56.08664339	0.283485714	117.1842857	-1.407142857	0.4672045	14	1	0	1	-1.067	58	0.594267	26	1	2.316	-3.383	1	2	1.537	44.55	1
-0.85	0.65517	6.632	0.336102	28.9726	-0.88	0.5385067	10	0	0	1	-2.638	358	0.564403	?	?	-0.877	-1.761	?	?	24.412	89.08	0
1.8	0.11429	24.16717202	0.244828333	36.66355556	-0.427777778	0.805157778	18	0	1	1	-1.154	215	0.793339	144	1	1.717	-2.871	1	0	3.906	90.93	0
-3.564705882	0.865	19.77216235	0.246344706	34.42041176	-0.335294118	0.600998059	17	1	2	0	-1.135	159	0.602179	32	2	2.214	-3.349	1	2	2.941	65.83	1
-3.2	0.57868	6.044933851	0.286232	29.8439	-0.33	0.598847	10	0	0	1	-1.778	124	0.640985	-59	1	1.649	-3.427	1	0	4.919	94.01	1
2.8	0	0	0.1017915	16.0747	1.185	0.4262338	20	1	1	0	-1.411	51	0.393834	40	0	1.64	-3.051	1	0	6.609	68.97	1
-1.3	0.10377	2.068	0.099310588	41.29876471	0.117647059	0.148833235	17	0	0	0	-0.991	206	0.070523	30	0	2.93	-3.921	1	0	0.928	57.88	1
-0.721621622	0.76712	14.43797735	0.322669091	22.06209091	-0.990909091	0.294162364	11	1	1	1	-2.172	357	0.282831	70	1	0.107	-2.279	1	0	20.289	92.96	0
-3.5	0.63314	19.02250806	0.274046	42.2338	-0.4	0.3335421	10	0	0	0	-2.276	230	0.294752	-6	1	0.336	-2.612	0	1	30.572	87.97	0
-0.4	0	0	0	10	-1.34	0.4832872	5	2	1	0	-0.921	25	0.528264	26	1	1.667	-2.588	1	0	?	?	1
4.5	0	8.4315	0.018216111	16.44933333	2.077777778	0.522827056	18	2	0	1	-1.164	68	0.582945	-37	1	1.912	-3.076	0	1	1.982	64.69	1
4.5	0.00676	3.65166869	0.150864375	21.5884375	0.60625	0.6209535	16	1	0	0	-1.629	51	0.611063	-349	1	2.439	-4.068	1	0	1.164	84.13	1
4.5	0.8805	117.7231936	0.272821538	245.5910769	0.723076923	0.356105692	13	1	0	0	-2.5	84	0.285363	43	2	0.285	-2.785	1	0	11.532	82.8	0
3.777419355	0.52349	17.22248784	0.223102143	19.42335714	-0.092857143	0.4169865	14	0	2	1	-1.739	466	0.39964	32	0	1.422	-3.161	0	1	12.451	85.03	1
3.106666667	0.75115	16.92333167	0.257158889	48.78877778	-1.577777778	0.309999667	9	0	0	0	-1.876	73	0.290715	-36	0	-0.23	-1.646	0	0	25.18	93.53	0
-3.5	0.43094	4.654459176	0.26758	27.2745	0.716666667	0.346593667	12	0	0	0	-1.667	46	0.330823	17	0	1.799	-3.466	0	0	2.511	94.59	1
4.5	0.03937	0	0.265122667	35.32906667	1.206666667	0.481134067	15	1	1	1	-1.023	63	0.558775	9	1	2.307	-3.33	0	0	?	?	1
1.9	0.17751	9.9315	0.089898571	17.74135714	0.35	0.4198555	14	0	0	0	-1.441	57	0.486533	-65	2	1.503	-2.944	1	0	3.415	70.99	1
-4.5	0.50424	18.18031346	0.31111	192.7831818	-0.972727273	0.419245182	11	0	0	0	-1.101	40	0.403363	70	0	3.842	-4.943	0	1	?	?	1
-0.7	0.02	4.365613209	0.0423905	31.06415	0.06	0.5976769	20	2	0	1	-1.065	229	0.706881	-29	1	2.621	-3.686	0	0	2.231	60.59	1
0.622222222	0.55276	12.4526328	0.369643333	84.896	-1.111111111	0.616044444	9	0	2	0	-2.551	39	0.647644	8	1	0.172	-2.723	1	0	35.198	93.73	0
0	0.61111	4.41487916	0.288565833	41.21583333	-1.416666667	0.460036083	12	1	1	0	-1.036	135	0.431168	36	2	3.682	-4.718	1	2	?	?	1
-1.3	0.68932	20.10208149	0.178178235	51.63982353	1.088235294	0.543417353	17	1	2	1	-1.396	220	0.562825	21	1	3.285	-4.681	0	0	1.697	93.1	1
-0.7	0.712	0	0.299687	25.073	-0.82	0.398987	10	0	0	1	-2.149	67	0.36064	33	1	0.435	-2.584	1	0	20.604	93.69	0
-0.8	0.44203	42.07513281	0.058089048	159.1092857	0.323809524	0.762850048	21	0	1	1	-1.348	49	0.82658	-26	0	2.042	-3.39	0	0	?	?	1
-0.8	1.0625	0	0.764661667	109.199	-0.533333333	0.514628	6	0	0	0	-2.284	76	0.511208	-52	1	-0.566	-1.718	1	0	22.849	92.91	0
-4.5	0.75502	12.60809369	0.370474375	16.076375	-1.9	0.544142625	16	2	2	0	-1.234	176	0.570125	-78	0	0.787	-2.021	1	3	9.014	17.68	1
-3.5	0.45161	15.34819519	0.162109375	24.695125	0.0625	0.275980688	16	0	0	1	-1.761	34	0.217421	80	0	0.306	-2.067	0	0	29.697	93.76	0
-1.5	0.90533	84.53753079	0.72696625	0	0.575	0.251821875	8	0	0	0	-1.306	82	0.198281	29	1	2.748	-4.054	1	0	1.929	78.86	1
-4.5	0.14286	9.6315	0.207362667	80.018	-0.193333333	0.3863964	15	2	1	0	-1.046	83	0.428458	-61	1	2.81	-3.856	1	1	1.252	50.64	1
-0.4	0.78571	16.20854067	0.610926667	90.17983333	-2.65	0.246721333	6	1	1	1	-1.926	261	0.183778	44	0	1.209	-3.135	0	0	21.134	66.79	1
1.8	0.53571	0	0.350869091	31.519	0.4	0.505260273	11	0	0	1	-2.021	64	0.478275	-10	0	0.545	-2.566	0	0	22.216	91.67	0
-3.5	0.00529	0	0.078703529	38.42464706	-0.911764706	0.335354176	17	0	0	0	-1.008	57	0.344804	100	1	1.783	-2.791	0	0	?	?	1
-3.833333333	0.72464	20.98323749	0.538248889	20.50066667	-1.033333333	0.393276444	9	1	1	0	-1.372	94	0.443367	-39	1	2.329	-3.701	1	2	1.232	66.39	1
1.9	0.01136	8.108461447	0.050836316	11.42047368	1.357894737	0.548692263	19	0	0	1	-1.498	227	0.601109	40	2	0.65	-2.148	1	0	21.767	80.52	0
-1.6	0.01724	4.743535407	0.0679805	15.07615	-0.61	0.66193275	20	1	0	1	-0.966	61	0.716406	25	0	2.273	-3.239	1	0	?	?	1
0.24	0.58156	36.59382488	0.298044444	144.2455556	-0.322222222	0.457686889	9	0	1	1	-1.91	215	0.405344	-2	1	0.403	-2.313	0	0	20.813	84.49	0
3.8	0.1978	12.29568441	0.316448	21.48106667	0.826666667	0.456144733	15	0	0	1	-1.202	159	0.458413	7	1	2.866	-4.068	0	2	1.504	92.09	0
4.5	0.16561	0	0.189149375	26.9640625	0.3625	0.609562188	16	0	0	0	-1.12	113	0.497324	6	0	2.21	-3.33	0	0	4.905	63.94	1
-3.5	0.89474	41.1753046	0.246154	38.131	-0.64	0.4327358	10	1	2	0	-0.961	721	0.473869	-703	1	2.077	-3.038	0	0	1.97	30.75	1
3.893333333	0.56667	9.69805764	0.16909	34.24047059	-0.458823529	0.346194471	17	0	0	1	-2.234	56	0.306599	-165	1	-0.362	-1.872	0	2	26.499	91.48	0
4.368627451	0.51852	27.98557121	0.2547375	89.5259375	-0.66875	0.758592938	16	1	1	1	-1.773	28	0.734847	5	1	1.678	-3.451	1	0	2.849	93.9	0
3.8	0	1.912	0.050997222	10.781	0.505555556	0.564650444	18	1	0	1	-1.422	121	0.578042	-24	0	0.439	-1.861	1	0	12.218	80.74	1
-3.5	0.28571	0.464494947	0.346806154	0.745846154	0.484615385	0.820211615	13	0	1	0	-1.321	66	0.851118	?	1	1.514	-2.835	0	0	1.071	20.48	1
0.2	0.57732	10.50693274	0	29.21538462	-0.084615385	0.331211	13	0	0	0	-0.809	58	0.413175	-10	0	2.941	-3.75	0	0	?	?	1
2.8	0	12.2516069	0.1154035	43.9421	-0.4	0.5048314	20	2	1	1	-0.776	105	0.452196	14	0	2.265	-3.041	0	0	2.126	31.06	1
-0.8	0.75781	10.504	0.587737143	48.42357143	-0.057142857	0.212202429	7	0	0	1	-1.867	80	0.248394	-52	1	1.47	-3.337	0	1	5.909	90.47	0
1.9	1.11932	0	0.58056	0	-1.014285714	0.414686286	7	0	0	1	-2.598	24	0.341894	-129	0	-0.149	-2.449	0	2	24.21	89.92	0
-4.5	0.55777	11.0163989	0.276827857	0	0.757142857	0.455828714	14	0	0	1	-1.368	79	0.565308	59	0	3.588	-4.956	0	1	0.315	17.23	1
-2.825	0.90533	85.99289848	0.72696625	0	0.575	0.251821875	8	0	0	0	-1.18	77	0.198281	?	?	3.219	-4.399	?	?	1.372	93.92	1
0.23	0.94161	16.97443836	0.30063375	31.558	-0.4125	0.28853425	8	0	1	1	-1.82	384	0.304038	20	0	0.559	-2.379	0	0	23.094	93.91	0
-3.5	0.77114	0	0.648558571	0	-1.1	0.435727143	7	1	1	0	-1.268	318	0.439668	16	2	2.135	-3.403	1	0	1.972	41.65	1
-4.5	0.01748	14.7805	0.05744	46.87957143	-0.319047619	0.520609143	21	1	0	1	-1.22	117	0.573988	-218	0	1.686	-2.906	0	1	43.795	90.62	1
-3.5	0.25275	12.60986192	0.304286667	25.4584	-0.073333333	0.423572467	15	1	1	0	-1.374	46	0.407291	-49	1	1.895	-3.269	0	2	2.316	48.93	1
-1.8	0.86076	14.28217134	0.298453333	40.20155556	-2.277777778	0.314115889	9	0	0	1	-2.462	45	0.293764	-55	1	0.198	-2.66	0	1	32.388	91.48	0
4.2	0.24627	14.14329906	0.24247375	47.7999375	0.85625	0.287523125	16	1	2	1	-2.032	107	0.113059	-65	1	1.834	-3.866	1	0	3.401	84.95	1
-3.2	0.26455	0	0.413099231	194.4823846	-0.5	0.502013538	13	1	1	1	-2.207	70	0.489378	-30	0	0.487	-2.694	1	2	31.229	78.72	1
-3.5	0.1345	14.90058279	0.205954667	55.38673333	0.24	0.363407467	15	0	0	1	-1.455	41	0.365064	-53	0	2.442	-3.897	1	0	2.726	92.33	0
3.8	0.14286	0	0.176384	29.2864	0.06	0.548617467	15	1	0	0	-1.039	77	0.517063	-17	1	2.883	-3.922	0	2	?	?	1
-0.953333333	0.4661	21.8279403	0.208425	47.629875	0.05	0.246493125	16	1	1	0	-2.399	90	0.205955	-28	0	-0.425	-1.974	1	0	34.912	92.97	0
-0.4	0	0	0	10	-1.88	0.4990792	5	2	1	0	-0.861	37	0.554625	-37	0	2.077	-2.938	0	1	?	?	1
-0.4	0.01087	31.20992965	0.025657059	134.3138235	1.852941176	0.431588412	17	1	0	0	-0.763	72	0.445211	25	0	3.026	-3.789	0	0	?	?	1
-0.766666667	0.63636	3.613998371	0	24.74555556	-0.022222222	0.355041667	9	1	1	0	-2.153	37	0.335201	30	0	-0.131	-2.022	1	0	15.37	79.93	0
2.789247312	0.27439	11.29013378	0.308403333	19.9694	0.233333333	0.45684	15	2	2	0	-0.877	478	0.523692	-35	0	1.467	-2.344	0	0	13.794	36.73	1
0.15	0.16116	9.938245192	0.306705714	47.163	-0.3	0.419398214	14	1	1	1	-1.157	88	0.417538	-11	1	0.775	-1.932	1	0	35.365	91.75	0
2.374509804	0.02581	18.86303163	0.080731053	52.74736842	1.357894737	0.547269211	19	0	1	1	-2.393	222	0.541847	?	?	-0.651	-1.742	?	?	25.066	93.9	0
-3.5	0.17683	21.38055204	0.154095263	0	-0.057894737	0.661440368	19	0	1	1	-1.139	44	0.730196	-100	0	2.984	-4.123	1	1	?	?	1
1.8	0.13636	0	0.281243333	21.47333333	-0.113333333	0.324054467	15	1	1	1	-1.58	57	0.339702	-24	0	2.04	-3.62	0	0	2.39	85.31	1
4.5	0.01351	0	0.327664	13.30866667	0.293333333	0.425697067	15	1	0	1	-1.396	38	0.393261	-14	0	0.353	-1.749	0	2	10.642	39.53	0
3.671428571	0.32022	9.454305563	0	29.73166667	0.283333333	0.31116225	12	0	1	0	-1.809	62	0.29282	-73	0	0.021	-1.83	0	0	24.908	92.52	0
1.9	0.34483	35.94637878	0.122813125	73.3576875	0.0875	0.460320313	16	0	1	0	-1.349	99	0.452861	40	0	0.722	-2.071	0	2	23.972	89.04	1
-0.4	0	0	0	10	0.45	0.6023855	4	2	1	0	-0.921	35	0.67958	54	0	2.747	-3.668	0	0	?	?	1
-1.3	0.34071	8.120809524	0.0981	35.024	-0.694117647	0.352104235	17	1	0	0	-1.7	175	0.325585	-47	0	1.239	-2.939	1	0	9.901	62.65	1
-1.6	0.31061	7.8875	0.219922308	65.59615385	0.115384615	0.398865538	13	0	0	0	-0.966	56	0.363072	116	0	2.237	-3.203	0	0	?	?	1
0.733333333	0.08451	25.69956594	0.1867	118.5687692	0.376923077	0.466624231	13	1	1	0	-1.605	353	0.487839	-2	1	1.463	-3.068	0	1	3.34	52.48	1
-0.7	0.82895	19.4665	0.39461	58.34122222	-0.833333333	0.415716111	9	0	0	0	-1.37	46	0.486802	-53	0	1.308	-2.678	0	2	7.954	72.8	1
-4.5	0.572	51.30089055	0.39997125	43.324625	-1.55	0.327036875	8	1	1	1	-1.225	35	0.403916	63	1	1.221	-2.446	0	1	16.417	46.37	1
-0.7	0.00769	17.727	0.08441	46.1163125	1.40625	0.517701125	16	1	0	1	-1.533	39	0.530756	37	0	0.625	-2.158	0	0	26.653	92.02	0
-1.3	0.3038	12.04547859	0.208264444	22.397	-0.222222222	0.441634444	9	0	0	1	-1.855	95	0.444859	210	1	0.714	-2.569	1	0	27.298	89.36	1
-0.9	0.18182	16.78	0.192873846	74.89115385	0.607692308	0.410453231	13	1	0	0	-1.198	40	0.289977	23	1	2.415	-3.613	1	2	?	?	1
3.8	0.06993	5.455	0.148157368	0.247526316	1.078947368	0.624680368	19	2	0	1	-1.576	33	0.620791	46	1	2.39	-3.966	0	2	0.96	56.25	1
2.8	0.08333	18.60709383	0.071278824	35.33623529	-9.14E-17	0.700594471	17	0	1	1	-1.524	24	0.765169	18	1	1.195	-2.719	1	0	?	?	0
-4.5	0.79325	15.58708558	0.27306	14.36658333	0.483333333	0.358831833	12	0	0	1	-2.64	227	0.198039	-1	0	0.117	-2.757	1	1	40.631	89.79	0
-3.5	0.36813	18.3557843	0.214225625	53.592875	-0.9625	0.515493438	16	1	1	1	-1.224	222	0.500788	20	1	1.783	-3.007	1	0	7.582	92.31	1
-0.7	0.03623	0	0.136694118	20.46629412	0.411764706	0.308811176	17	1	1	1	-1.067	57	0.342936	-42	0	1.603	-2.67	0	2	?	?	1
3.8	0	0	0.070554444	23.68933333	1.516666667	0.342960556	18	1	0	1	-1.313	83	0.421844	-9	1	2.723	-4.036	1	2	2.465	76.72	1
-0.4	0.49438	14.21288304	0.308238	56.3706	-0.74	0.5234635	10	0	0	0	-0.763	54	0.647386	-14	1	2.758	-3.521	0	0	?	?	1
-1.3	0.26977	0	0.148569167	44.50733333	-0.275	0.266143583	12	0	0	0	-1.895	49	0.267858	-2	1	2.888	-4.783	0	0	0.876	80.8	1
-3.5	0.80645	10.36554576	0.42680375	58.54575	0.6125	0.647923875	8	0	0	0	-1.751	207	0.671509	5	1	0.241	-1.992	0	0	15.395	70	0
3.8	0.00543	20.8375	0.03425	36.69647368	0.373684211	0.451740947	19	1	0	0	-0.795	115	0.334526	30	1	2.727	-3.522	0	1	?	?	1
4.2	0.2517	0	0.2259125	38.44025	-0.50625	0.348368938	16	1	0	1	-1.685	111	0.331309	36	0	0.652	-2.337	0	1	24.454	90.06	0
4.15	0.25	12.996	0.24551875	47.9494375	0.2125	0.246166313	16	0	0	1	-1.775	88	0.306508	38	0	1.085	-2.86	1	0	7.469	73.34	0
1.55	0.07383	13.66755361	0.155780556	39.21266667	-0.044444444	0.228355056	18	1	0	1	-1.653	109	0.151721	-37	0	0.451	-2.104	0	1	22.96	93.37	0
2.5	0	0	0.038264375	50.6786875	0.54375	0.492633688	16	2	0	1	-1.202	186	0.469114	-43	1	3.112	-4.314	0	0	0.957	54.63	1
-0.7	0.04667	0	0.192088421	25.07715789	0.668421053	0.592858632	19	1	1	1	-0.913	48	0.649799	-23	1	3.476	-4.389	0	1	?	?	1
0.55	0.66667	9.0735	0.283685556	53.47311111	-0.422222222	0.584366889	9	0	1	0	-2.441	145	0.548287	?	?	0.172	-2.613	?	?	16.36	87.32	0
-3.5	0.66667	0	0.330745714	55.06385714	-1.357142857	0.409030143	7	0	0	1	-1.599	185	0.417911	-79	1	0.956	-2.555	0	0	11.807	56.52	1
-0.4	0.01124	0	0.050228235	28.43947059	-1.888235294	0.263257059	17	1	0	0	-0.763	49	0.260395	-3	1	2.758	-3.521	0	0	?	?	1
-3.5	0.66667	8.69519185	0.208284167	52.1505	-0.625	0.31981225	12	0	0	1	-1.342	176	0.265069	16	1	1.33	-2.672	1	0	14.944	51.59	1
1.114285714	0.07031	12.14624414	0.14205	11.08147059	1.141176471	0.577656824	17	0	1	1	-1.559	103	0.55579	31	1	3.226	-4.785	1	0	1.789	80.37	1
-0.625641026	0.58065	10.605342	0.244035385	12.20630769	0.130769231	0.576082923	13	1	2	1	-1.418	126	0.561706	-329	0	1.035	-2.453	0	1	10.437	83.9	1
-1.6	0.28037	0.707	0.370107692	26.125	-0.146153846	0.574888308	13	1	0	0	-1.115	28	0.616276	43	0	2.006	-3.121	0	0	?	?	0
1.8	0.10236	2.923	0.183835238	23.66695238	0.333333333	0.572671048	21	1	0	1	-1.074	52	0.601627	40	0	2.184	-3.258	0	1	2.514	84.6	1
4.4625	0.36025	45.8663211	0.282255	193.2959375	0.05625	0.31869975	16	0	0	1	-1.905	309	0.285241	-58	0	-0.081	-1.824	0	0	25.295	93.95	0
-1.6	0.75207	13.82458609	0.447486667	57.31816667	0.75	0.2843555	6	0	1	1	-0.772	195	0.213589	-32	1	2.77	-3.542	0	0	?	?	1
1.151351351	0.85714	13.36503768	0.2892475	24.84691667	-0.05	0.306149417	12	1	0	1	-1.532	358	0.332654	58	1	1.389	-2.921	1	0	36.04	92.25	1
-0.4	0.29213	52.60954231	0.144072857	128.1938095	0.238095238	0.50063819	21	0	0	0	-1.043	119	0.586859	-13	0	1.375	-2.418	0	1	11.199	52.4	1
-4.5	0.9375	0	0.529192857	44.11057143	-1.071428571	0.365573286	7	1	1	0	-2.65	72	0.342333	25	1	-0.175	-2.475	0	0	27.711	92.73	0
-3.9	0.55024	9.469	0.411425455	88.23672727	-0.063636364	0.200879273	11	0	0	0	-2.759	85	0.156325	?	?	-0.624	-2.135	?	?	27.012	93.25	0
-3.5	0.80423	70.88241899	0.5692325	269.84675	-1.575	0.598844	8	0	0	0	-1.786	278	0.565937	?	?	1.531	-3.317	?	?	7.009	90.79	0
-0.8	0	0	0.041284762	103.0347619	1.057142857	0.502875476	21	1	0	0	-1.223	365	0.576024	121	0	2.69	-3.913	0	0	2.081	78.38	1
-4.5	0.10902	10.3496992	0.240004762	63.099	-0.323809524	0.473600619	21	1	1	1	-1.209	58	0.466407	52	1	3.082	-4.291	0	1	1.747	90.47	1
-0.8	0.05147	14.75733226	0.06718	37.91242857	0.557142857	0.797712714	21	1	1	1	-1.418	212	0.818803	-100	0	0.735	-2.153	1	0	22.952	93.33	0
-0.4	0	0	0	10	-1.266666667	0.544478	6	1	1	0	-1.185	30	0.603326	-10	0	1.073	-2.258	1	0	29.447	60.93	1
-0.8	0.6791	39.07920121	0.338841818	331.94	-0.8	0.57822	11	0	0	1	-1.49	191	0.60258	31	0	0.475	-1.965	0	0	35.821	75.51	0
-3.5	0.51479	32.00096486	0.178426154	25.91030769	0.3	0.383473615	13	0	0	1	-0.944	210	0.458433	-8	1	2.866	-3.81	1	0	2.22	41.74	1
4.5	1.16	0.031112698	0.492235	166.8178	0.99	0.6967681	10	1	1	0	-1.458	118	0.678496	-84	1	1.445	-2.903	0	0	3.649	77.74	1
-0.45483871	0.71429	13.0007657	0.3277325	16.12508333	0.591666667	0.339531167	12	0	2	1	-1.889	139	0.324382	55	1	1.993	-3.882	1	0	3.618	82.99	1
0.103921569	0.87097	33.58519764	0.396968182	110.9641818	-0.245454545	0.678648909	11	0	1	1	-1.786	26	0.639568	-73	1	1.347	-3.133	1	1	4.167	93.9	0
1.9	0.01449	35.04079424	0.183128333	50.52355556	-0.5	0.482322944	18	1	3	1	-1.406	63	0.51559	-87	0	1.265	-2.671	0	2	?	?	1
-4.5	0.60177	5.6095	0.347292727	45.11554545	-1.627272727	0.388565909	11	0	0	1	-1.281	33	0.357784	31	0	3.818	-5.099	0	1	?	?	1
-0.7	0.01899	0	0.136887	34.24815	0.185	0.5489458	20	1	1	1	-0.819	468	0.547368	-25	0	2.813	-3.632	1	0	?	?	1
-3.5	0.73301	35.84607083	0.31427	75.3313	-0.48	0.8125049	10	1	1	1	-1.089	745	0.826571	-951	0	1.026	-2.115	0	1	24.444	88.22	1
3.8	0.05325	13.14137939	0.058607143	31.98666667	0.947619048	0.521134619	21	1	0	1	-1.107	129	0.524692	34	0	1.784	-2.891	1	2	10.433	59.18	0
-0.9	0.41111	23.05972747	0.28856	55.83935714	0.735714286	0.501933429	14	1	1	0	-1.395	32	0.515095	5	0	2.36	-3.755	1	0	3.391	68.37	1
4.35	0.59677	5.75	0.3392475	14.6705	0.4375	0.298975625	8	0	1	1	-2.256	202	0.214416	9	0	0.028	-2.284	0	2	24.9	92.49	0
-4.5	0.08584	13.21768813	0.121827895	37.74378947	-0.084210526	0.332029211	19	2	2	1	-0.82	270	0.442125	-20	1	1.925	-2.745	0	1	3.105	14.52	1
-4.5	0.78481	16.316	0.599993333	31.36022222	-1.322222222	0.226307333	9	1	1	1	-2.748	218	0.170613	-97	0	2.477	-5.225	0	1	1.189	84.29	1
-3.5	0	5.319680381	0.077445238	17.14028571	-0.219047619	0.546212476	21	1	1	1	-0.895	50	0.630454	-402	0	3.435	-4.33	1	0	?	?	1
1.8	0.11321	10.035	0.197485	79.74366667	-1.461111111	0.498735722	18	0	0	0	-1.377	100	0.510801	21	0	0.909	-2.286	0	1	1.783	53.07	1
-3.5	0.01087	0	0.077021	27.1593	0.135	0.27085525	20	0	0	0	-1.005	55	0.280546	31	0	1.858	-2.863	0	0	?	?	1
2.5	0.20312	18.46111139	0.3356	18.41638889	0.255555556	0.404634389	18	1	1	1	-0.709	311	0.420581	57	1	3.492	-4.201	1	0	?	?	1
0.166666667	0.2	28.37964666	0.166234118	35.61311765	1.105882353	0.546179941	17	1	1	0	-1.236	239	0.609276	63	1	2.527	-3.763	0	0	0.69	11.31	1
2.8	0.21505	0	0.25897	53.88441667	0.358333333	0.359434	12	1	0	1	-3.05	138	0.260192	166	0	-0.615	-2.435	1	0	24.33	89.6	0
4.2	0.01587	44.25912364	0.158955263	44.69663158	2.484210526	0.218428789	19	0	1	0	-1.401	127	0.214555	-49	1	2.677	-4.078	1	0	1.919	65.7	1
-0.8	0.87755	37.20512159	0.31946125	42.003625	0.1375	0.54445275	8	1	1	0	-2.279	86	0.50598	135	0	0.779	-3.058	1	2	6.394	87.52	0
3.8	0.07778	0	0.164825	29.042875	0.59375	0.350416875	16	1	1	1	-0.904	88	0.337995	32	1	4	-4.904	1	0	1.146	74.87	1
4.2	0.82759	0	0.545716667	28.24966667	1.216666667	0.6150915	6	1	1	1	-1.586	161	0.631593	37	0	0.441	-2.027	1	1	35.272	93.93	0
3.8	0	0	0.178465556	26.18477778	2.088888889	0.357433556	18	0	0	0	-1.166	53	0.380502	14	0	1.626	-2.792	1	0	4.079	44.08	1
4.5	0	6.328434206	0.043638182	37.26990909	2.272727273	0.644941091	22	1	0	1	-1.464	82	0.693115	42	0	1.181	-2.645	0	0	6.307	68.37	0
4.422222222	0.65541	36.43302987	0.417367778	137.5533333	0.044444444	0.486941667	9	2	1	1	-1.98	260	0.451489	-24	0	0.25	-2.23	0	0	25.202	93.71	0
-3.2	0.28387	105.9741429	0.227500714	69.87214286	-0.107142857	0.318137071	14	0	0	1	-1.674	249	0.205835	30	1	2.049	-3.723	0	2	5.975	82.35	0
-3.9	1.18539	34.63399321	0.567699	61.0466	-0.2	0.7565088	10	0	0	0	-1.265	18	0.740562	13	2	1.918	-3.183	1	0	?	?	1
2.5	0.06383	3.562292936	0.250373333	41.5507619	-0.661904762	0.222379571	21	0	0	0	-1.322	54	0.222128	-7	0	2.64	-3.962	0	2	1.069	30.57	1
-0.4	0.73944	58.7585	0.455573333	37.38455556	-0.533333333	0.456499778	9	0	0	0	-2.337	40	0.36088	-40	1	1.061	-3.398	0	0	6.908	85.99	0
3.385714286	0.2454	10.51859143	0.233085714	20.52507143	-0.271428571	0.514446143	14	1	1	1	-1.701	110	0.432484	-159	2	0.396	-2.097	1	1	14.928	94.01	1
2.8	0.40952	20.95358474	0.291098333	147.6966667	-0.266666667	0.428233222	18	0	0	0	-1.07	39	0.450575	80	1	3.648	-4.718	1	0	?	?	1
-0.4	0.08333	19.81729032	0.168199333	25.8124	-0.006666667	0.474575733	15	1	0	1	-0.741	53	0.460191	72	1	2.603	-3.344	0	0	?	?	1
-0.7	0.38462	11.7915	0.273169231	83.39092308	0.246153846	0.243715231	13	0	0	0	-2.702	85	0.225152	-46	1	0.426	-3.128	0	0	25.321	93.25	0
3.8	0.88387	2.615470696	0.329671333	0.716266667	0.44	0.600600267	15	0	3	0	-1.117	141	0.603736	?	0	2.277	-3.394	0	0	?	?	1
3.8	0.52459	0	0.323524	0	0.44	0.343837933	15	1	1	0	-1.168	144	0.347873	-32	1	3.05	-4.218	0	2	0.082	7.57	1
-0.4	0.08861	0.9	0.1060895	28.6447	0.72	0.44770875	20	0	0	0	-0.676	59	0.510827	0	1	2.928	-3.604	0	0	?	?	1
-0.4	0	12.12234568	0.01578	23.52	1.79047619	0.31100419	21	0	0	1	-1.176	34	0.435934	100	1	2.11	-3.286	1	0	0.723	10.11	1
-1.07	0.50746	97.63078327	0.2604875	59.66575	0.6	0.405763833	12	0	0	0	-1.443	246	0.397033	-85	0	2.238	-3.681	0	0	2.49	87.25	0
-0.9	0.17857	5.23497665	0.242847368	39.17605263	-0.763157895	0.306718368	19	1	1	1	-1.036	26	0.313123	47	0	2.978	-4.014	1	0	?	?	1
-3.2	0.08995	6.648987709	0.134997143	28.56592857	-1.35	0.645666786	14	0	0	0	-2.028	220	0.645072	45	2	1.058	-3.086	1	0	11.129	59.06	0
-0.8	0.28148	56.30312687	0.292230714	42.14528571	-1.478571429	0.347143786	14	0	0	0	-1.86	228	0.31325	103	0	0.162	-2.022	1	0	20.608	93.71	0
-4.246666667	0.68313	10.51448473	0.24439	37.059	0.455	0.35179235	20	0	1	1	-2.389	49	0.388181	1	1	-0.838	-1.551	1	2	23.04	93.69	0
-0.8	0.04065	3.905186494	0.0862635	31.4371	0.05	0.52195555	20	1	1	0	-1.064	191	0.466028	28	2	2.704	-3.768	1	0	1.771	59.69	1
-0.8	0.10938	6.247574998	0.098237826	18.05752174	0.1	0.585794	23	1	1	1	-1.032	50	0.573735	-406	1	2.066	-3.098	0	0	?	?	1
-4.5	0.25385	0	0.171580625	41.4301875	-0.2875	0.523161438	16	0	0	1	-1.207	464	0.560793	-38	0	3.885	-5.092	0	1	1.214	58.93	1
-1.3	0.41892	9.071	0.304425	38.92014286	0.478571429	0.340618571	14	2	2	1	-2.302	508	0.352226	-28	1	1.701	-4.003	0	0	8.274	53.53	1
2.5	0	0	0.1067965	35.45575	0.51	0.4427358	20	0	0	1	-1.978	464	0.465868	-3	1	2.303	-4.281	0	0	1.231	70.27	1
4.2	0	8.1445	0.006532083	13.525625	1.691666667	0.55360125	24	0	0	1	-1.264	47	0.567871	35	0	2.589	-3.853	1	0	1.22	55.33	1
-4.5	0	0	0	10	-1.4	0.5604764	5	2	1	0	-1.398	26	0.554005	48	0	3.425	-4.823	0	1	?	?	1
-3.9	0.83333	36.31960646	0.566787	143.356	0.32	0.2959681	10	0	0	1	-1.797	167	0.303673	?	?	0.605	-2.402	?	?	21.373	62.12	1
-4.5	0.75417	0	0.443134286	11.743	-1.971428571	0.506365286	7	0	0	1	-1.309	63	0.571285	61	0	1.55	-2.859	0	1	44.472	89.56	1
-1.3	0.12448	0	0.21407	38.49771429	0.85	0.263831786	14	0	0	0	-1.395	50	0.267371	-14	1	0.186	-1.581	1	0	32.096	83.27	0
4.2	0.05369	29.60242087	0.282633125	145.5736875	0.53125	0.368266688	16	0	0	0	-1.205	45	0.37267	-24	0	1.289	-2.494	1	0	7.87	46.96	1
4.2	0.12963	1.492	0.154206	24.3394	0.82	0.6531923	20	0	0	1	-1.358	50	0.626723	-58	1	2.337	-3.695	1	0	1.086	53.64	1
4.175268817	0.17188	15.89213372	0.295097857	16.53228571	0.392857143	0.283906357	14	1	2	1	-1.362	142	0.365785	38	0	1.271	-2.633	1	0	16.236	82.31	0
-4.403225806	0.64143	12.90121099	0.263241538	0	-0.115384615	0.332510462	13	2	2	1	-1.626	131	0.290788	2	1	-0.068	-1.558	0	0	30.893	89.8	0
-1.6	0.37762	7.513753966	0.183626154	52.29484615	0.484615385	0.405715385	13	0	0	1	-0.833	58	0.30362	-66	0	2.154	-2.987	1	2	?	?	0
4.2	0.54815	0	0.43153125	59.914375	2.4125	0.568146625	8	2	1	0	-1.397	30	0.482301	45	0	0.525	-1.922	0	1	18.334	81.54	1
1.9	0	13.72028392	0.231215	42.79955556	-0.755555556	0.425444778	18	1	0	1	-1.104	142	0.454067	-44	2	1.945	-3.049	1	0	?	?	1
-1.6	0.53147	3.654471447	0.218039091	22.40672727	-0.563636364	0.618036	11	1	0	0	-0.879	51	0.678989	-351	0	2.382	-3.261	0	0	?	?	1
-3.5	0.84536	31.46065085	0.392713333	43.87288889	-0.711111111	0.576707	9	0	1	1	-1.544	25	0.586484	131	2	1.245	-2.789	1	0	3.947	93.87	0
-1.3	0.01	4.593331108	0.158823889	29.00311111	0.333333333	0.379691056	18	2	0	1	-1.301	153	0.432272	29	1	3.624	-4.925	0	0	0.871	54.95	1
-3.5	0.98104	20.683	0.480875	0.772	-0.2875	0.480094375	8	0	0	1	-1.826	259	0.472172	1	0	1.653	-3.479	0	1	3.494	72.58	1
-0.9	0.08725	8.2085	0.264101667	33.14572222	-1.6	0.531787444	18	1	0	0	-0.873	119	0.650841	28	0	3.244	-4.117	1	0	?	?	1
3.8	0.25843	22.29925335	0.201744375	62.3446875	0.075	0.776916563	16	1	1	1	-1.347	28	0.773913	-158	1	2.439	-3.786	0	0	?	?	1
-2.866666667	0.80142	29.53935965	0.45389125	60.549875	-1.675	0.429125375	8	1	0	0	-3.026	510	0.418198	9	1	-0.914	-2.112	0	0	21.455	77.44	0
-3.488235294	0.83744	29.65986682	0.399365	79.50025	-2.2625	0.742078125	8	0	1	1	-2.127	28	0.767202	?	?	-0.038	-2.089	?	?	25.585	93.63	0
-3.675	0.56872	27.20488199	0.304812308	81.71861538	-1.653846154	0.582661769	13	0	2	0	-2.215	126	0.517113	12	1	0.405	-2.62	0	0	30.007	87.22	0
-4.5	0.71756	70.4899594	0.33866	139.553125	0.8125	0.522050188	16	1	1	0	-1.184	88	0.435626	-224	1	2.863	-4.047	0	1	?	?	1
-0.9	0.23113	57.75715777	0.111487778	160.7062778	1.272222222	0.426295611	18	0	0	1	-0.946	87	0.524767	30	2	3.825	-4.771	1	0	?	?	1
0.475	0.66071	5.078974127	0.240451111	33.78966667	0.922222222	0.342109778	9	0	0	1	-2.317	263	0.364784	-15	0	0.468	-2.785	1	0	17.066	90.88	0
-3.5	0.04938	0	0.1358845	24.7422	4.44E-17	0.4955945	20	1	0	1	-1.984	146	0.413114	36	0	1.66	-3.644	0	0	4.062	82.92	0
4.2	0	13.4411571	0.142838636	0	1.290909091	0.599237682	22	0	1	1	-1.593	44	0.527109	-26	1	1.795	-3.388	1	0	1.839	56.41	1
-0.7	0.73826	2.756	0.331896	42.8384	-0.11	0.6409857	10	1	1	1	-1.9	160	0.64787	29	1	0.926	-2.826	1	0	13.921	64.66	1
4.2	0.1203	0	0.305272	35.22413333	0.686666667	0.4076694	15	0	0	1	-1.501	79	0.438754	30	0	0.437	-1.938	0	0	25.365	93.41	0
-3.5	0.07254	0	0.217244375	63.6346875	-0.79375	0.629619688	16	3	2	0	-1.16	31	0.527968	-10	0	1.703	-2.863	1	0	?	?	1
4.5	0.16993	12.44104386	0.18621	25.14893333	0.24	0.351806533	15	1	1	0	-2.316	95	0.360355	310	0	-0.216	-2.1	1	1	32.301	90.27	0
1.4	0.10185	33.95885433	0.039645556	44.80422222	0.738888889	0.694077222	18	0	0	1	-1.476	278	0.626993	-816	0	0.451	-1.927	1	0	19.917	90.79	0
-3.9	0.84018	84.49361388	0.313956667	0	-1.633333333	0.444719	9	0	0	1	-1.637	66	0.386	17	1	2.559	-4.196	1	0	0.823	46.96	1
-0.4	0	10.9148953	0.222360625	10.5545625	-0.36875	0.347337563	16	0	1	1	-0.856	101	0.32204	-57	1	2.844	-3.7	0	0	1.608	39.94	1
-4.5	0.60515	21.02400044	0.362128889	39.40211111	-3.1	0.194293667	9	1	1	1	-2.226	110	0.194002	-19	0	2.951	-5.177	0	1	1.706	89.29	1
4.5	0.66	20.89328973	0.30117	36.1379	0.19	0.3944667	10	0	0	0	-2.395	44	0.378297	-203	0	-0.117	-2.278	0	0	24.629	91.48	0
-0.7	0.53205	10.31094359	0.321345455	0.457272727	0.645454545	0.302367	11	0	0	0	-1.872	77	0.284697	-40	0	0.314	-2.186	0	0	8.326	76.2	0
-0.8	0.31667	0	0.517187273	0	-0.972727273	0.502872182	11	0	0	0	-1.348	24	0.504913	3	1	3.025	-4.373	1	0	?	?	1
-4.5	0.31489	17.17418843	0.430634	60.05293333	-1.44	0.374729133	15	1	1	1	-1.916	25	0.370843	-62	1	-0.392	-1.524	0	0	25.692	92.73	0
1.8	0.0101	14.86162683	0.023992222	22.49	2.155555556	0.338783611	18	1	0	1	-1.111	150	0.32437	33	0	2.576	-3.687	1	0	1.332	52.09	1
-1.35	0.61111	8.064683421	0.155183158	21.90468421	0.021052632	0.444749474	19	0	2	0	-1.264	133	0.559526	28	2	2.419	-3.683	1	1	1.07	85.38	1
-3.2	0.00571	9.761	0.093503889	83.11577778	0.544444444	0.353270111	18	0	0	0	-1.19	63	0.393972	74	2	2.519	-3.709	1	1	4.192	87.04	1
1.8	0.59341	50.926	0.575054	131.5894	-1.14	0.3602942	10	1	1	0	-1.379	247	0.323238	38	0	0.828	-2.207	0	1	14.38	58.47	1
-0.4	0	0	0	10	-0.5	0.6103684	5	2	1	0	-0.921	35	0.658623	18	0	2.747	-3.668	0	0	?	?	1
1.8	0	0	0.258613125	77.3486875	0.175	0.398165563	16	1	1	0	-1.142	33	0.42477	53	1	1.616	-2.758	0	1	12.897	73.16	1
-0.4	0.875	16.96470759	0.374510909	44.05136364	0.481818182	0.376253182	11	1	1	0	-0.683	435	0.403385	20	1	3.169	-3.852	1	0	2.393	79.73	1
3.957142857	0.58904	12.80949392	0.27329	14.17245455	0.772727273	0.450098	11	1	1	1	-1.637	209	0.472766	13	1	2.559	-4.196	0	0	1.535	89.91	1
-3.5	0.40237	6.733185543	0.286720833	22.033	-0.183333333	0.396212583	12	0	1	0	-1.483	286	0.412463	78	2	0.978	-2.461	1	0	24.352	81.98	0
4.5	0.60274	25.289	0.6087875	51.197875	-1.6125	0.25675325	8	1	1	1	-1.05	217	0.266125	-47	1	2.532	-3.582	1	0	0.202	6.24	1
-0.603921569	0.57718	32.34628931	0.477679	48.7979	-0.55	0.4957084	10	0	1	0	-1.739	25	0.409805	117	1	1.604	-3.343	0	0	9.126	92.27	0
-4.5	0.52632	31.3555	0.366849167	46.48608333	-0.983333333	0.34159575	12	1	1	0	-1.296	66	0.246646	-80	1	3.104	-4.4	0	1	0.941	75.91	1
-4.5	0.77489	15.6315	0.147631111	31.95961111	1.077777778	0.491364111	18	0	1	1	-1.189	321	0.517917	-50	1	2.343	-3.532	0	1	4.735	88.91	1
-4.5	0.26531	17.2375	0.214581667	0	0.422222222	0.280068056	18	0	0	1	-1.318	148	0.351701	-40	1	2.887	-4.205	0	1	1.601	52.29	1
0.314285714	0.00758	52.98335334	0.265948261	135.2256522	1.739130435	0.454385522	23	0	0	1	-1.591	115	0.339185	-40	0	2.192	-3.783	0	0	2.37	81.55	1
1.8	0.87755	13.323	0.389147	55.929	0.33	0.6860926	10	1	1	1	-1.55	141	0.6638055	25	1	1.141	-2.691	0	1	17.949	70.33	1
0.55	0.90076	3.4225	0.303024545	42.80990909	-0.236363636	0.275404636	11	0	0	1	-1.965	73	0.329266	11	0	0	-1.965	0	0	46.603	94.2	0
0.103921569	0.87097	33.58519764	0.396968182	110.9641818	-0.245454545	0.587432455	11	0	1	1	-1.65	11	0.498543	-73	1	1.194	-2.844	1	0	3.019	70.29	0
-0.786666667	0.93548	33.05150943	0.432977	31.8558	-1.25	0.3149026	10	1	1	1	-1.828	65	0.294605	-22	1	2.756	-4.584	1	0	1.358	63.36	1
-1.3	0.14286	8.904	0.246943846	0	0.576923077	0.693486	13	0	0	1	-1.326	46	0.785857	56	1	3.376	-4.702	0	0	0.647	59.7	1
-3.9	0.60185	32.65009698	0.391832727	0	-0.454545455	0.514296545	11	0	0	0	-2.493	130	0.454142	-131	1	-0.954	-1.539	0	0	25.037	90.36	0
-0.7	0.53957	0.059868374	0.305075	132.4768571	1.592857143	0.637522786	14	1	1	1	-0.998	120	0.587734	-279	1	2.566	-3.564	1	1	?	?	1
2.8	0.08982	74.50718351	0.167599231	0	1.7	0.442805077	13	0	0	0	-1.182	66	0.558111	-5	1	3.581	-4.763	1	0	0.914	85.24	1
-3.2	0.06011	10.098	0.074379474	29.75973684	0.510526316	0.546506579	19	1	1	0	-1.165	116	0.639408	22	1	2.386	-3.551	1	0	2.076	46.85	1
-0.122222222	0.30323	27.14821348	0.089715	20.067	0.28	0.47578685	20	1	1	1	-1.27	211	0.58607	44	1	2.689	-3.959	1	1	2.386	60.25	1
3.625	0.84733	14.53806662	0.587066667	0	2.944444444	0.305537778	9	0	1	0	-1.332	75	0.302871	69	0	2.563	-3.895	0	0	1.626	44.03	1
4.5	0.472	103.1089032	0.226644615	238.2846154	1.361538462	0.370615308	13	1	0	1	-2.299	84	0.33846	-70	0	0.136	-2.435	1	0	30.642	84	0
-3.7	0.63636	1.669	0.437877143	158.4165714	-1.385714286	0.426639	7	0	0	0	-1.684	45	0.433329	-2473	1	0.4	-2.084	0	0	31.93	92.81	0
3.8	0.25862	13.0221422	0.33917	59.5363	-0.6	0.6058836	10	0	0	0	-1.941	157	0.55219	70	1	1.587	-3.528	0	0	4.685	62.22	0
2.8	0.00971	20.549	0.008105714	64.4252381	1.233333333	0.187526857	21	1	0	1	-1.817	55	0.187664	-17	1	3.006	-4.823	1	0	1.12	60.04	1
-1.6	0.62143	22.97520812	0.431906667	13.08044444	-2.111111111	0.385865	9	0	0	1	-2.134	98	0.328672	25	1	-0.051	-2.083	0	1	31.138	85.67	1
-4.5	0.56195	0	0.39028	41.65836364	0.409090909	0.335718455	11	0	0	0	-2.069	35	0.283518	-28	1	0.261	-2.33	1	3	19.87	73.98	1
-3.5	0.78818	24.8145	0.349791667	101.46075	-0.7	0.408976833	12	0	0	0	-1.472	188	0.426408	22	2	0.346	-1.818	1	0	29.936	75.46	0
-3.5	0.20879	22.88293235	0.218882143	55.87521429	0.492857143	0.386219286	14	0	0	1	-1.449	65	0.441517	12	0	1.654	-3.103	1	0	6.805	89.44	1
-4.5	0.38247	0	0.2960025	56.29658333	-0.833333333	0.436446833	12	0	0	0	-1.114	97	0.434038	-60	1	3.124	-4.238	0	1	0.927	74.77	1
-4.5	0.81452	0	0.50880875	157.12875	-2.2125	0.163773	8	0	0	0	-1.452	66	0.11611	8	1	2.093	-3.545	0	1	2.332	89.95	1
-4.5	0.8692	19.02388972	0.546728	38.9255	-1.02	0.3528442	10	0	2	0	-1.593	278	0.360041	-110	1	1.188	-2.781	1	1	7.804	41.11	1
-0.8	0.8227	12.24744871	0.60411	25	-2.55	0.4915475	6	0	1	0	-1.736	363	0.425815	-318	1	0.375	-2.111	0	0	27.416	86.56	0
-3.5	0.54011	0	0.2293875	24.727625	-0.4875	0.64826875	8	1	1	1	-2.178	80	0.550576	-55	0	0.42	-2.598	0	0	20.352	90.17	0
-0.8	0.27103	1.668	0.337553636	25.24527273	-1.854545455	0.522228182	11	1	0	1	-1.841	59	0.586639	-79	1	-0.01	-1.831	1	0	18.403	74.84	0
0.735897436	0.33478	6.537122503	0.086593333	11.1404	0.493333333	0.607992867	15	1	1	0	-1.546	125	0.63478	-429	1	-0.013	-1.533	1	2	21.52	74.29	1
3.8	0.04787	30.37130044	0.17439125	107.4025	1.01875	0.358875688	16	0	0	0	-1.52	128	0.337642	-14	2	2.158	-3.678	1	0	2.414	60.76	1
-3.45	0.78191	37.35240524	0.444662857	78.959	-2.471428571	0.479853857	7	0	1	1	-2.035	35	0.399011	76	2	-0.213	-1.822	1	2	31.823	89.89	0
-1.6	0.12766	0	0.194874286	23.01935714	-0.814285714	0.465935286	14	1	0	1	-1.141	47	0.509193	-83	1	2.711	-3.852	1	0	1.693	65.28	1
-3.9	0.50239	8.297702547	0.3331625	13.87383333	-1.7	0.37110225	12	0	0	1	-1.845	234	0.419667	-19	0	0.627	-2.472	1	0	20.033	93.64	0
1.9	0.84756	37.40790009	0.251971667	130.068	0.716666667	0.808591	12	0	2	1	-2.012	49	0.837018	12	0	-0.527	-1.485	1	0	34.746	92.53	0
-1.058108108	0.75	14.02239619	0.293226	27.1596	0.07	0.3932493	10	1	2	1	-1.849	361	0.324897	68	1	1.011	-2.86	1	2	18.898	89.44	1
3.8	0.49718	5.888	0.445911	29.8891	-0.74	0.4975584	10	1	1	1	-2.519	238	0.52858	33	1	0.126	-2.645	0	2	17.064	87.29	0
-3.2	0.13253	15.01365347	0.278479231	60.62930769	0.9	0.482929692	13	1	2	1	-1.21	40	0.506086	14	1	2.09	-3.3	0	2	?	?	1
-0.8	0	0.045	0.109613636	21.526	0.495454545	0.527674773	22	2	1	1	-1.201	358	0.412095	-29	1	2.329	-3.53	0	1	3.012	47.33	1
-4.5	0.35714	0	0.325131	14.707	-0.94	0.5407705	10	2	2	1	-1.099	68	0.574292	35	1	2.296	-3.395	0	1	4.093	76.87	1
4.5	0.00581	0	0.053195	23.3796	0.805	0.26286	20	1	0	0	-1.971	48	0.268909	-14	0	-0.755	-1.216	1	0	34.898	92.93	0
3.8	0.36207	0	0.476037143	10	1.257142857	0.782438714	7	1	1	1	-1.202	51	0.7537	82	0	2.442	-3.644	0	0	0.63	46.25	1
3.8	0.6	198.4236198	0.2333075	589.46	1.308333333	0.416842167	12	1	1	1	-1.776	61	0.427391	-67	1	0.713	-2.489	1	0	12.587	85.71	0
-0.4	0.78571	51.61013527	0.220475333	175.4313333	0.673333333	0.711739867	15	0	0	1	-0.921	49	0.706244	37	0	2.747	-3.668	0	0	?	?	1
1.8	0.34906	0	0.510197778	37.98066667	-1.066666667	0.294229333	9	1	1	1	-2.232	98	0.254626	-75	1	0.637	-2.869	0	0	8.664	86.51	0
-3.5	0.37222	22.85008083	0.107584737	78.77868421	-0.226315789	0.262270368	19	1	2	1	-1.373	243	0.1601	-18	2	2.119	-3.492	1	0	2.506	46.24	1
-4.463636364	0.34553	13.68410652	0.352891176	17.244	0.270588235	0.399355	17	1	1	1	-2.091	74	0.361616	40	1	-0.637	-1.454	0	0	26.011	93.88	0
3.8	0.58333	0	0.412761	68.4323	1.58	0.4496692	10	2	1	0	-1.558	34	0.423488	42	2	0.75	-2.308	1	0	35.119	91.11	0
-0.71875	0.02685	18.47702652	0.169917647	26.88023529	-0.211764706	0.302218412	17	0	0	1	-2.008	156	0.294466	-14	1	2.163	-4.171	1	0	1.228	66.38	1
-1.6	0.09868	66.38090572	0.197205294	0	-0.4	0.430295412	17	0	1	0	-1.059	62	0.4901	53	1	2.313	-3.372	0	0	0.195	3.28	1
-3.9	0.84951	17.2765	0.37829875	56.8025	-1.65	0.4611795	8	0	0	0	-2.433	296	0.446578	9	2	-0.286	-2.147	1	0	26.731	84.4	0
4.5	0.60656	7.4845	0.396589	35.7745	0.55	0.5928981	10	1	1	1	-2.514	138	0.586717	-24	0	-0.193	-2.321	1	0	32.267	89.88	0
4.090322581	0.125	10.08178183	0.162718947	19.49989474	0.710526316	0.373327053	19	2	1	1	-1.691	434	0.384753	-89	1	1.411	-3.102	1	0	22.835	85.03	1
-4.5	0.07447	17.0893069	0.05156125	23.424625	-0.39375	0.447542125	16	2	0	1	-1.332	173	0.478911	90	1	2.314	-3.646	0	1	2.008	62.89	1
3.8	0.57229	21.00061684	0.313863333	34.86116667	-0.375	0.779962333	12	0	2	0	-1.208	19	0.752506	-196	0	2.145	-3.353	0	0	?	?	1
-3.55	0.67816	12.71401499	0.2936875	16.87325	0.2875	0.438781375	8	0	1	1	-1.876	164	0.40871	-46	0	0.719	-2.595	0	0	24.305	89.45	1
-2.216666667	0.55319	101.8885218	0.330454444	192.6444444	-0.888888889	0.512410667	9	0	1	1	-1.005	197	0.54949	10	2	1.644	-2.649	1	0	?	?	0
-0.105882353	0.58824	17.94287784	0.333274167	17.85558333	-0.1	0.329755167	12	0	0	1	-1.96	161	0.203364	44	1	0.536	-2.496	0	0	24.483	90.41	0
-3.5	0.29444	17.89749901	0.207096154	55.31292308	0.992307692	0.338244462	13	0	0	0	-1.426	136	0.366447	-86	1	2.01	-3.436	0	1	2.231	63.95	1
4.2	0.81457	22.3598555	0.416901111	61.29544444	-0.544444444	0.592767111	9	0	0	0	-3.63	92	0.582938	83	1	-1.6	-2.03	0	0	27.171	93.8	0
2.216666667	0.8538	42.5070839	0.160208824	32.41929412	0.088235294	0.618770941	17	1	1	0	-2.472	74	0.663218	35	2	0.279	-2.751	1	2	13.174	80.24	1
-3.957142857	0.42353	16.47235972	0.279822857	23.41564286	-0.035714286	0.422176643	14	0	0	1	-2.192	204	0.472115	34	1	-0.193	-1.999	0	0	25.928	93.58	0
-4.5	0.39149	0	0.296292	36.2043	0.71	0.3833808	10	1	1	1	-2.207	97	0.394723	36	0	2.802	-5.009	0	1	0.831	77.48	1
-4.5	0.35968	9.454063369	0.135866471	40.41582353	1.264705882	0.378034118	17	0	2	1	-1.565	34	0.375616	-47	1	1.907	-3.472	0	1	1.781	57.58	1
2.5	0.50735	30.88895569	0.344678333	76.602	1.058333333	0.520348333	12	0	0	0	-0.901	150	0.691387	30	1	3.143	-4.044	1	0	?	?	1
-0.8	0.23636	64.14418248	0.240607857	113.186	-0.185714286	0.175178	14	0	0	1	-1.605	87	0.132594	-7	2	1.154	-2.759	1	0	7.973	74.38	0
-3.9	0.74272	47.24099935	0.6261525	0	1.0375	0.378187375	8	1	1	1	-1.166	108	0.398972	-86	0	1.601	-2.767	0	2	?	?	0
2.5	0.15385	16.67598065	0	15.8225	-0.89375	0.399795188	16	0	1	0	-1.073	27	0.428918	5	2	3.899	-4.972	1	0	?	?	1
-2.825	0.90533	84.10128837	0.72696625	0	0.575	0.251821875	8	0	1	0	-1.662	78	0.198281	-79	1	2.223	-3.885	1	0	2.487	46.96	1
-0.4	0.05682	4.395034617	0.005837857	5.825928571	1.728571429	0.410338643	14	2	1	1	-0.937	207	0.32376	15	0	3.186	-4.123	1	2	1.776	56.15	1
-3.5	0.35766	25.38707423	0.28439	67.45538462	-0.415384615	0.459345	13	0	0	0	-1.547	129	0.42041	10	0	-0.073	-1.474	0	0	27.252	92.06	0
-3.5	0.02732	0	0.090175	36.64544444	-1.344444444	0.554601611	18	1	0	1	-0.827	468	0.553205	-79	0	3.155	-3.982	1	0	?	?	1
-3.5	0.61957	9.675	0.405321	26.4686	-0.97	0.6078783	10	0	0	0	-1.423	36	0.60029	57	0	2.906	-4.329	1	0	1.908	75.81	1
-3.9	0.46919	0	0.273707647	70.78911765	1.382352941	0.398019706	17	1	1	0	-1.013	37	0.369991	58	1	2.244	-3.257	1	0	?	?	1
3.984210526	0.67368	11.72692331	0.278388333	33.41325	0.766666667	0.38182375	12	0	1	1	-1.548	280	0.372495	-6	0	2.793	-4.341	0	1	2.531	68.53	1
-0.133333333	0.64865	24.17885751	0.240613636	64.50727273	-0.163636364	0.311493364	11	0	1	0	-2.1	112	0.239495	69	1	-0.733	-1.367	1	0	47.567	93.3	0
-3.5	0.07429	13.01295831	0.029953158	33.22731579	0.626315789	0.556569579	19	1	2	1	-0.738	128	0.686515	-23	0	2.485	-3.223	0	0	?	?	1
2.2	1.10219	16.1955243	0	39.04857143	-1.157142857	0.363965	7	0	0	0	-3.045	264	0.296483	?	?	-0.149	-2.896	?	?	13.73	93.39	0
-3.5	0.51351	0	0.675725	0	-0.57	0.4099614	10	1	1	1	-0.858	300	0.386259	-73	1	2.648	-3.506	0	0	2.818	79.61	1
1.9	0.04571	0	0.196182667	39.00026667	-0.14	0.442465133	15	2	1	0	-1.104	81	0.463726	-167	2	1.945	-3.049	1	0	?	?	0
-3.5	0	0	0.00024	19.19913043	-1.22173913	0.299879609	23	2	0	1	-1.216	250	0.314323	-26	1	2.508	-3.724	0	2	2.38	50.28	1
-4.5	0.3271	22.45398744	0.207325714	30.68478571	-0.4	0.356158429	14	1	1	1	-1.529	71	0.367385	-72	0	1.928	-3.457	1	3	0.896	23.84	1
-0.4	0	10.08184736	0.270150588	36.07470588	1.094117647	0.558643	17	1	1	0	-0.705	123	0.61268	16	1	2.869	-3.574	0	0	?	?	1
-0.8	0.46212	2.4485	0.294335833	36.41108333	-0.325	0.4724835	12	1	0	1	-2.109	224	0.660186	23	1	0.439	-2.548	0	0	28.678	90.55	0
-3.5	0.4185	42.7354849	0.068929444	163.1432222	0.161111111	0.820726278	18	0	1	1	-1.386	49	0.83065	-11	0	1.432	-2.818	0	1	8.468	93.68	1
-0.4	0.03297	60.47411989	0.055404706	124.5525882	-0.317647059	0.479852706	17	0	0	0	-0.705	85	0.481297	12	1	2.958	-3.663	1	0	?	?	1
-3.396078431	0.77301	30.44482573	0.4272975	73.741375	-0.25	0.8005685	8	0	2	1	-1.264	28	0.806742	-55	1	1.551	-2.815	0	0	?	?	1
2.8	0.74	16.33284107	0.469854	20	-0.12	0.4247525	10	1	2	1	-1.938	316	0.403237	41	1	1.898	-3.836	0	0	2.395	54.23	1
3.8	0.06742	5.143838279	0.068238235	30.79494118	-0.617647059	0.425950471	17	2	1	1	-1.621	50	0.35727	16	1	2.346	-3.967	0	2	0.953	61.34	1
-0.02	0.72072	11.95377251	0.579161	1.0829	-0.32	0.6644678	10	0	1	1	-1.175	27	0.59418	34	0	2.215	-3.39	1	0	?	?	1
-3.5	0.57738	28.20574914	0.29894625	70.691125	-1.3625	0.217448125	8	1	1	1	-1.628	54	0.14594	-5	1	0.739	-2.367	0	0	4.921	68.53	1
1.8	0	0	0.050850556	4.165833333	1.472222222	0.534976389	18	1	0	1	-1.121	83	0.44171	73	0	2.153	-3.274	0	0	3.689	73.9	0
0.7	0.6413	9.043	0.327935833	68.4435	-0.083333333	0.554776667	12	0	0	0	-1.009	76	0.5135355	-2	1	2.458	-3.467	0	0	1.181	76.84	1
-4.5	0.54701	11.50490221	0.315371111	20.88322222	-0.011111111	0.446150778	9	0	1	1	-1.101	94	0.450988	-74	1	2.204	-3.305	0	1	?	?	1
2.5	0	7.672577028	0.161642105	52.59847368	0.357894737	0.535057632	19	1	1	1	-1.309	225	0.627644	-21	0	1.312	-2.621	0	2	25.548	74.26	1
1.081818182	0.67296	24.38771151	0.345248667	34.5052	0.093333333	0.095039067	15	0	1	0	-1.636	85	0.08848	-24	0	0.096	-1.732	1	0	33.263	88.58	0
-4.5	0.02929	7.8785	0.090376	29.74095	-1.195	0.66554875	20	0	0	1	-1.184	37	0.749049	-329	0	3.72	-4.904	0	1	?	?	1
-3.9	0.37557	4.516982572	0.138459375	39.4476875	-0.3375	0.306949875	16	1	2	0	-1.207	35	0.292658	-28	0	1.704	-2.911	0	0	2.42	46.37	1
-1.6	0.71429	0	0.352999	0	0.01	0.5475313	10	0	0	0	-1.662	25	0.55287	22	0	0.36	-2.022	1	2	19.916	68.76	0
-4.5	0.39286	13.89	0.243165385	72.83007692	-0.938461538	0.570359462	13	2	1	0	-1.281	40	0.509841	-94	1	2.726	-4.007	0	1	?	?	1
4.2	0.00676	0	0.174478	13.7106	-0.605	0.45518775	20	0	0	0	-1.03	62	0.461172	-64	1	2.533	-3.563	1	0	1.524	74.76	1
-3.5	0.00602	17.14389547	0.104502857	24.04204762	1.10952381	0.346901048	21	1	0	1	-1.188	176	0.459033	125	0	1.361	-2.549	0	0	16.829	64.11	1
3.791666667	0.04167	5.971914096	0.02957875	22.4113125	0.425	0.404178125	16	0	0	1	-1.519	255	0.375196	-19	0	2.655	-4.174	0	1	4.225	84.77	1
-0.701960784	0.03817	18.3175554	0.152728	57.548	0.375	0.7960744	20	0	1	1	-1.533	28	0.843729	-143	1	0.327	-1.86	1	0	20.651	93.9	0
-0.4	0	0	0	10	-1.3	0.5350046	5	1	1	0	-0.861	32	0.603341	-55	0	2.077	-2.938	0	0	?	?	1
-3.5	0	0	0.024897778	40.42516667	-0.622222222	0.425165722	18	2	0	0	-0.918	82	0.55086	-29	0	2.276	-3.194	0	1	1.293	23.71	1
-0.7	0.10596	16.17529805	0.122881905	62.2962381	-0.571428571	0.596240667	21	1	1	1	-1.542	222	0.621442	77	1	0.214	-1.756	1	0	20.359	93.1	0
-3.228571429	0.76404	18.55062916	0.3907325	0	-0.9375	0.4010545	8	0	1	0	-1.394	17	0.476816	-12	2	1.865	-3.259	1	0	0.923	24.08	1
-2.35	0.55474	51.309	0.369223333	99.75316667	-3.316666667	0.392779167	6	0	0	0	-2.23	77	0.412172	31	0	0.305	-2.535	1	0	34.174	92.59	0
-1.3	0.06466	31.85455805	0.047561111	172.4863889	1.211111111	0.478595778	18	0	0	0	-1.642	437	0.485452	-30	1	3.477	-5.119	0	0	0.771	71.11	1
-3.5	0.21637	0	0.161703158	21.22263158	-0.8	0.571986895	19	2	1	1	-1.935	25	0.558866	58	0	-0.21	-1.725	1	2	26.633	89.66	0
-3.5	0.24157	0	0.257282143	19.53792857	-0.128571429	0.594711857	14	2	0	0	-1.767	29	0.594232	-6	0	-0.127	-1.64	0	0	29.642	93.59	0
-0.8	0	0	0.160358235	100.4117059	2.4	0.442665294	17	0	0	0	-1.411	374	0.382662	-38	1	2.831	-4.242	0	0	1.428	64.76	1
-0.4	0.26582	50.50293276	0.282229286	74.09485714	0.521428571	0.201270714	14	0	1	1	-2.094	149	0.177713	64	1	0.07	-2.164	0	0	27.819	93.65	0
4.368627451	0.51852	27.98557121	0.2547375	89.5259375	-0.66875	0.716458813	16	1	1	1	-2.039	14	0.708875	5	1	1.175	-3.214	1	0	?	?	0
-0.7	0.11184	3.608744965	0.257795	31.5805	0.4	0.202735857	14	1	0	1	-1.67	144	0.231065	-19	0	1.564	-3.234	0	0	5.584	54.95	1
4.5	0.01351	17.69685309	0.199301667	18.35461111	0.805555556	0.513456222	18	1	0	1	-1.329	213	0.549416	-16	1	1.629	-2.958	0	0	20.756	91.28	1
1.9	0.66116	29.56452387	0.298947273	45.02790909	0.154545455	0.660875273	11	1	3	0	-1.998	25	0.685447	-79	0	0.537	-2.535	0	0	?	?	0
-0.764864865	0.62411	14.32073781	0.300154167	23.19491667	0.425	0.442303167	12	2	2	1	-1.312	361	0.515852	56	1	1.844	-3.156	1	0	27.228	84.51	1
1.9	0.47619	12.094	0.221097	48.0644	-0.37	0.3484709	10	1	1	1	-1.669	50	0.342513	-288	0	1.172	-2.841	0	0	5.448	56.85	1
2.5	0.02	11.6385	0.226715714	57.96485714	0.9	0.695982786	14	1	0	1	-1.837	116	0.678199	-83	1	1.781	-3.618	1	0	1.946	64.63	1
4.2	0.67532	26.9835	0.282255	33.02083333	0.675	0.563419167	12	0	1	0	-1.891	317	0.56422	-22	1	0.333	-2.224	0	1	15.138	58.75	1
-2.175	0.90533	84.55381943	0.72696625	0	0.575	0.251821875	8	0	0	0	-1.298	79	0.198281	-19	0	2.414	-3.712	1	0	1.392	93.92	1
4.2	0.00787	0.6415	0.09209	10.78445	0.93	0.49599855	20	1	0	0	-1.082	133	0.590926	-18	1	2.607	-3.689	1	0	2.047	26.12	1
-1.675	0.90533	84.24282315	0.72696625	0	0.575	0.251821875	8	0	0	1	-1.246	82	0.198281	44	1	2.772	-4.018	0	0	1.172	79.07	1
3.8	0.44355	21.25023066	0.289615	48.1605	-0.835714286	0.713575286	14	1	1	1	-1.347	25	0.72656	156	1	2.439	-3.786	0	2	?	?	0
2.5	0.29286	1.519158399	0.089043529	26.15576471	-0.058823529	0.404433529	17	0	0	1	-2.18	53	0.359878	-33	1	2.005	-4.185	0	0	1.31	81.07	1
-3.5	0.55288	16.15832439	0	51.77	-2.52	0.3357574	10	0	0	0	-2.664	266	0.176092	19	2	0.199	-2.863	1	0	20.426	63.93	0
-3.5	0	0	0	10	-0.025	0.55156425	4	2	1	0	-1.755	25	0.514545	67	2	-0.324	-1.431	1	0	37.218	93.81	0
-4.5	0.30739	0	0.351151538	0	-0.476923077	0.332388231	13	0	0	0	-1.184	35	0.294129	-15	1	2.082	-3.266	0	1	?	?	1
-4.5	0.17255	10.2800834	0.184765294	11.10082353	-0.805882353	0.650234588	17	1	1	1	-1.225	240	0.61388	1	1	2.168	-3.393	0	1	0.136	3.98	1
4.2	0.60741	46.93629118	0.328913333	185.6067778	-0.4	0.273268889	9	0	0	0	-3.223	313	0.22075	36	0	-0.921	-2.302	1	0	29.757	93.95	0
3.8	0.05426	44.2805	0.0732535	37.70195	0.74	0.23924345	20	1	0	0	-1.832	72	0.118318	47	1	2.09	-3.922	0	0	1.141	57.49	1
4.276470588	0.8875	24.53009821	0.377675	73.604375	-0.25	0.4857095	8	0	2	1	-1.958	222	0.450848	-57	0	-0.41	-1.548	0	0	25.066	93.1	0
-2.3	0.83251	30.80672366	0.308793636	82.32481818	-0.090909091	0.228512455	11	0	1	0	-3.213	110	0.194803	-21	1	-1.694	-1.519	0	2	27.054	94.22	0
-3.985714286	0.79621	6.688289611	0.43808875	39.527	-1.7125	0.404784125	8	1	2	0	-2.245	305	0.349631	-246	0	0.618	-2.863	0	2	9.15	91.32	1
-3.5	0.5407	21.96741675	0.308384545	92.50890909	-0.645454545	0.790002364	11	1	1	1	-1.497	13	0.791188	-21	0	1.329	-2.826	0	0	?	?	0
4.35	0.55245	34.0245	0.5396	104.2287	-0.01	0.293643	10	1	1	0	-1.144	247	0.29764	-77	1	2.941	-4.085	1	0	0.855	51.91	1
-0.8	0.50862	9.1775	0.173971538	75.83761538	-0.161538462	0.507283462	13	1	0	0	-1.293	39	0.393417	-45	1	1.806	-3.099	0	0	4.35	38.1	1
4.2	0.06767	0	0.076845882	42.29905882	0.3	0.402130118	17	0	0	0	-1.368	80	0.342644	-132	0	0.701	-2.069	0	1	23.042	84.86	0
-3.5	0.88889	43.16054593	0.41334875	118.68075	1	0.41155825	8	0	0	0	-1.256	393	0.379059	-13	0	2.44	-3.696	1	0	2.424	64.02	1
2.5	0.32759	22.05120758	0.218577857	40.73142857	0.707142857	0.404634929	14	0	1	1	-0.96	113	0.437279	-34	0	3.137	-4.097	0	2	?	?	1
-3.5	0.48131	9.558398192	0.311111667	24.61125	-1.85	0.422480167	12	1	0	0	-2.555	116	0.291928	41	2	-0.287	-2.268	1	0	27.924	94	0
1.8	0.19469	50.00087831	0.299765294	108.4475294	0.094117647	0.555919176	17	1	2	1	-0.725	232	0.631243	71	1	2.997	-3.722	1	0	?	?	1
-2.74	0.86719	32.81202202	0.370965	29.29066667	0.733333333	0.225331333	6	0	2	0	-2.61	88	0.229309	-61	0	-0.652	-1.958	1	0	27.14	93.7	0
-0.4	0.12632	6.550176199	0.12669	13.30952632	0.052631579	0.621621526	19	3	1	0	-0.603	388	0.68173	-51	0	3.447	-4.05	0	0	1.733	58.59	1
-0.4	0.16867	0.237713179	0.358119091	1.477090909	0.263636364	0.264229545	11	0	0	1	-0.759	265	0.28008	-65	1	2.625	-3.384	0	0	4.363	52.35	1
1.9	0.03125	0	0.314994706	28.33735294	0.241176471	0.297565118	17	0	0	0	-2.842	51	0.340643	-8	0	-1.076	-1.766	0	2	24.518	93.4	0
-3.5	0	0.790073977	0.090765714	102.545	-0.114285714	0.797575571	7	1	0	0	-1.144	117	0.857899	-539	0	1.854	-2.998	0	2	1.83	49.12	1
-4.5	0.40964	27.89603471	0.180395385	118.1483846	-0.461538462	0.448931308	13	1	1	0	-0.88	353	0.474805	-11	1	2.736	-3.616	1	1	0.516	12.17	1
-3.721052632	0.80543	20.43815612	0.454825	33.4727	-1.86	0.2842951	10	1	2	1	-0.88	407	0.252478	10	2	2.565	-3.445	1	0	3.764	68.45	1
-4.5	0.45349	0.182	0.195986667	16.23455556	-0.666666667	0.498371111	9	0	0	0	-1.806	137	0.529976	-53	1	1.266	-3.072	0	1	19.094	61.8	1
2.5	0.96591	40.44483218	0.283522	158.3446	2.975	0.4926262	20	0	1	1	-1.387	369	0.454695	-173	1	2.878	-4.265	1	0	1.68	80.52	1
1.8	0.4	26.34774148	0.298126923	0	0.569230769	0.636050769	13	0	0	0	-1.175	44	0.610646	?	?	1.694	-2.869	?	?	?	?	1
4.5	0.64901	18.33319895	0.364471	21.7499	-1.12	0.398531	10	1	0	1	-2.647	310	0.401435	-16	1	0.413	-3.06	0	0	13.603	55.31	1
0.625	0.89474	93.05563312	0.733711429	171.8142857	-0.485714286	0.744921714	7	1	1	0	-2.984	152	0.750439	-91	1	-0.778	-2.206	1	0	32.269	93.79	0
-4.5	0.31513	0	0.343995	12.03485714	-1.1	0.473426929	14	0	0	1	-1.767	63	0.445179	52	0	3.202	-4.969	0	1	0.989	86.89	1
-3.5	1	47.0261439	0.554388333	41.35216667	-1.166666667	0.521037667	6	0	0	0	-1.673	78	0.497622	-40	2	0.201	-1.874	1	0	26.863	90.43	0
-3.5	0.57542	1.3305	0.569953	24.4818	-0.98	0.5574861	10	0	1	0	-0.851	254	0.531983	233	0	3.27	-4.121	1	0	?	?	1
1.8	1.02128	55.03638857	0.19742	60.22066667	0.583333333	0.222305167	12	0	1	1	-1.991	105	0.173976	-51	1	1.601	-3.592	0	0	5.127	76.73	1
-0.4	0	0	0	10	0.35	0.5145535	6	1	1	0	-0.861	36	0.579061	9	0	2.849	-3.71	1	2	?	?	1
4.5	0.94815	2.986	0.586643333	40.50583333	-2	0.584456667	6	0	0	0	-2.018	74	0.515965	37	0	-0.433	-1.585	1	0	32.292	85.99	1
-4.5	0.39655	25.84460697	0.248029167	56.75	0.15	0.59161225	12	1	1	0	-1.67	115	0.583224	-74	0	3.24	-4.91	0	1	0.347	31.54	1
-4.5	0.82996	20.7555	0.5952625	38.925125	0	0.2541575	8	1	1	1	-1.278	217	0.255706	-76	0	3.959	-5.237	0	1	0.532	80.2	1
1.8	0.07	9.796	0.147932941	85.58994118	1.417647059	0.551674647	17	1	0	0	-0.862	79	0.447196	30	0	2.309	-3.171	0	0	3.289	40.04	1
-3.5	0.19577	0	0.189985625	38.2104375	-0.00625	0.456542188	16	0	0	1	-1.985	464	0.451162	15	0	0.658	-2.643	1	0	19.967	93.33	0
-3.2	0.03933	0	0.076558421	38.04457895	-1.231578947	0.544755053	19	1	1	0	-0.878	77	0.740281	36	0	2.384	-3.262	0	0	?	?	1
-3.5	0.31792	59.40258356	0.396541667	55.5515	-1.291666667	0.684623917	12	2	2	0	-1.274	278	0.718984	-733	1	1.759	-3.033	0	0	2.856	86.74	0
-4.5	0.23843	0	0.155507692	26.76061538	-0.492307692	0.367871923	13	0	0	0	-1.452	53	0.34317	4	1	2.253	-3.705	1	3	2.237	82.48	1
-4.5	0.94253	37.8191113	0.44584875	99.08325	-2.15	0.289537625	8	1	1	1	-2.382	140	0.305669	171	1	0.206	-2.588	0	1	17.406	81.36	0
3.671428571	0.32022	9.454305563	0	29.73166667	0.283333333	0.31116225	12	0	1	0	-1.809	62	0.29282	-73	0	1.992	-3.801	1	0	3.269	92.52	1
-0.7	0.37333	1.163637847	0.332437692	30.95692308	-0.323076923	0.267852538	13	0	0	1	-1.732	52	0.26321	-22	1	1.891	-3.623	0	0	11.95	72.78	1
-0.393333333	0.20833	51.32879389	0.125682222	28.599	1.45	0.214437056	18	1	1	0	-1.63	29	0.125896	-9	0	0.455	-2.085	0	2	?	?	0
-0.85	0.29915	29.8745	0.30982	69.43792308	-1.307692308	0.315659923	13	0	0	1	-1.209	89	0.3216325	-30	0	1.643	-2.852	0	0	3.24	54.42	0
-3.375	0.65487	32.42634214	0.427088889	57.73888889	-1.588888889	0.514296444	9	1	1	0	-1.659	32	0.514506	-24	1	1.967	-3.626	1	3	2.008	68.96	1
3.8	0	0	0.213894706	59.15888235	1.9	0.596326706	17	1	1	0	-0.972	32	0.636757	4	0	1.737	-2.709	1	0	?	?	1
-0.7	0.46914	48.2235	0.3696225	0.675666667	-1.316666667	0.5188205	12	0	1	0	-1.209	60	0.52731	-133	1	2.228	-3.437	1	0	2.181	48.36	1
-0.205555556	0.25641	20.88696984	0.183587273	36.18109091	-0.304545455	0.451648409	22	0	0	1	-2.927	270	0.395556	?	?	0.213	-3.14	?	?	21.787	92.31	0
-4.5	0.79654	0	0.708386667	0	-1.033333333	0.514921	6	0	0	0	-0.922	55	0.487128	-514	0	4.124	-5.046	0	1	?	?	1
1.9	0.00595	25.70197743	0.078978235	28.458	-0.070588235	0.513534294	17	1	0	1	-1.162	207	0.565549	-60	0	1.771	-2.933	0	0	6.079	34.48	1
-4.5	0.09639	10.21562429	0.21883	39.32682353	-0.223529412	0.441215882	17	1	2	1	-1.291	98	0.484973	15	1	2.206	-3.497	0	1	1.933	58.45	1
-0.8	0.39855	0	0.5984275	0	-1.5	0.623650875	8	0	0	1	-1.519	20	0.632647	-1110	1	1.386	-2.905	0	0	?	?	1
-3.5	0.03243	12.57542408	0.04382619	50.01133333	-0.442857143	0.464418381	21	0	0	1	-1.008	54	0.481165	14	1	1.783	-2.791	0	0	?	?	1
2.8	0.00602	0	0.00922375	15.12025	3.025	0.480023688	16	1	0	0	-1.673	57	0.527606	49	0	0.407	-2.08	1	2	14.699	65.13	1
0.007142857	0.70139	65.53770932	0.38213	318.6696667	0.425	0.264822917	12	1	1	0	-2.416	450	0.269639	?	?	0.093	-2.509	?	?	16.367	93.91	1
-0.4	0.26966	16.35405058	0.383196154	26.72776923	-0.161538462	0.418110846	13	1	1	0	-1.103	44	0.43971	43	0	2.746	-3.849	0	0	1.929	65.02	1
3.8	0.03846	5.44824357	0.146293158	46.05357895	0.326315789	0.329106474	19	1	0	1	-1.1	52	0.359151	56	1	1.408	-2.508	0	2	45.277	91.52	1
-0.79	0	16.02186756	0.166116111	47.34022222	-0.111111111	0.441449056	18	1	1	1	-1.566	108	0.379177	12	0	2.197	-3.763	0	0	2.039	76.79	0
-0.4	0	33.7055935	0.061473913	35.52765217	0.843478261	0.500792913	23	1	0	1	-0.605	211	0.523108	1	0	2.7	-3.305	0	1	2.812	86.93	1
1.8	0.2314	0	0.2998525	26.02916667	-0.866666667	0.36731475	12	1	0	0	-1.548	55	0.337803	6	0	0.412	-1.96	0	1	19.053	77.48	0
1.157142857	0.14388	10.15661747	0.249885	23.16755556	0.733333333	0.622459056	18	0	0	1	-1.502	94	0.670158	-10	1	2.65	-4.152	0	0	1.285	60.5	1
-4.5	0	0	0	0	-0.306666667	0.451270133	15	0	0	0	-1.536	56	0.604281	-59	1	2.252	-3.788	1	1	1.279	66.18	1
-4.5	0.76793	56.44261302	0.359061111	51.75077778	-2.177777778	0.680830444	9	2	2	1	-1.515	275	0.677937	-639	0	1.869	-3.384	1	1	3.581	87.19	0
-3.5	0.28571	11.23601656	0.193166154	39.81292308	0.046153846	0.459807154	13	1	1	1	-1.305	459	0.462178	27	0	3.158	-4.463	1	0	1.153	64.05	1
-3.5	0.24064	0	0.254309333	65.7456	-1.226666667	0.603099067	15	3	1	0	-0.924	31	0.654103	40	2	1.697	-2.621	1	0	?	?	1
-0.7	0.14167	0.6045	0.110387	66.57125	-0.64	0.4987377	20	0	0	0	-3.196	40	0.475898	-56	1	-0.97	-2.226	1	0	12.372	87.17	1
4.5	0	0	0.134611111	31.81066667	1.522222222	0.344138611	18	1	0	1	-1.575	77	0.324737	-33	1	2.476	-4.051	1	0	1.436	87.17	1
1.9	0	25.22107746	0.077308261	57.3243913	0.47826087	0.458825652	23	1	0	0	-1.893	91	0.461809	-5	0	-0.067	-1.826	1	0	14.232	87.86	0
-4.3	0.63333	1.258809226	0.335215	28.9725	-1.03	0.4009287	10	1	0	1	-2.535	184	0.335779	-35	1	0.044	-2.579	0	1	19.616	91.69	0
-4.5	0.25714	1.913092094	0.167279333	50.53713333	0.28	0.344371133	15	1	1	1	-2.311	51	0.356298	33	0	1.119	-3.43	1	1	3.687	66.86	1
1.8	0	22.77354004	0.043904737	8.898789474	1.084210526	0.370372737	19	1	0	1	-1.324	99	0.310404	-58	1	2.35	-3.674	1	0	2.886	84.85	1
4.2	0.05109	10.66573324	0.115739412	18.44576471	-0.241176471	0.524013765	17	1	0	0	-1.656	197	0.481368	-544	0	0.498	-2.154	1	0	16.399	88.99	1
3.762745098	0.12925	17.34884103	0.0486045	68.155	0.665	0.76699585	20	1	0	1	-1.431	28	0.762197	?	?	0.848	-2.279	?	?	14.307	88.33	0
2.8	0.48731	0	0.615442222	0	-1.155555556	0.434173889	9	1	1	0	-1.149	30	0.441345	20	1	3.53	-4.679	1	0	?	?	1
-0.8	0.72857	13.1047491	0.661392	0	-0.28	0.3634003	10	0	1	0	-1.363	61	0.309229	-31	0	2.132	-3.495	0	0	1.641	61.8	1
-0.807843137	0.66452	28.59096547	0.413654167	107.14875	0.175	0.63755125	12	0	1	1	-1.675	14	0.54526	31	0	0.864	-2.539	1	0	?	?	0
-4.5	0.18638	13.25553334	0.337257333	55.118	-1.6	0.276847067	15	1	1	1	-1.813	48	0.245806	-89	1	1.066	-2.879	0	1	28.719	81.12	1
1.8	0.5	1.93	0.291269167	55.56416667	0.941666667	0.43718075	12	1	1	1	-1	121	0.427748	123	1	2.214	-3.214	0	0	2.423	58.8	1
-1.3	0.13043	0	0.261906154	9.283923077	-1.376923077	0.635375615	13	0	0	0	-2.163	21	0.713212	-100	1	1.076	-3.239	1	0	3.398	87.33	1
-3.5	0.51149	17.10308293	0.22791	53.25133333	-1.258333333	0.417290667	12	1	1	0	-1.164	40	0.309661	-2	1	2.33	-3.494	1	0	2.552	46.96	1
-0.35	0.76331	23.9665	0.216892	23.8199	-0.5	0.4093598	10	0	1	0	-2.236	73	0.3312755	17	1	1.559	-3.795	1	3	1.676	80.09	1
-4.5	0.39091	27.13094826	0.221046	46.15193333	-1.146666667	0.346645067	15	1	1	1	-1.367	152	0.40819	21	0	3.594	-4.961	0	1	1.195	56.1	1
3.8	0.04118	13.50196828	0.149828421	0	1.210526316	0.223034368	19	1	0	0	-1.47	48	0.169061	-33	0	0.789	-2.259	0	0	4.95	70.45	0
-4	0.56522	15.00478601	0.245422	29.1248	-1.66	0.199083	10	0	1	1	-1.975	33	0.129202	-60	2	0.411	-2.386	1	0	20.621	93.76	0
-4.5	0.45455	51.94044941	0.295834615	131.8411538	-0.2	0.478307923	13	1	1	1	-1.598	164	0.434753	3	2	1.889	-3.487	1	0	3.418	59.32	1
-3.2	0.56684	11.228	0.546813	58.6837	-1.48	0.221675	10	1	1	0	-2.2	101	0.267585	61	2	-0.291	-1.909	1	1	19.815	92.63	0
1.9	0.6303	21.5752785	0.134306842	77.73573684	-0.384210526	0.283487474	19	1	1	1	-1.575	255	0.327291	-103	0	0.997	-2.572	0	0	7.382	32.8	1
-0.8	0	0	0	0	-0.7	0.339779647	17	0	0	0	-1.825	54	0.450978	21	1	1.395	-3.22	0	1	5.09	84.26	1
-4.5	0.77434	14.70531698	0.454722222	0.369333333	-1.466666667	0.779425	9	1	1	1	-1.101	163	0.824498	?	0	2.113	-3.214	1	1	?	?	1
1.8	0	0	0	10	-1.2	0.5322472	5	2	1	0	-1.771	29	0.481823	-13	0	0.368	-2.139	0	0	15.286	91.6	1
-0.9	0.02008	0.7495	0.09229625	18.134875	0.7	0.568054188	16	1	0	1	-1.059	116	0.620915	48	0	1.554	-2.613	1	0	24.08	48.81	1
2.5	0.03704	3.615393785	0.109256316	11.25326316	1.852631579	0.390911947	19	1	0	1	-1.566	48	0.317843	-57	0	2.401	-3.967	0	2	3.388	85.56	1
4.2	0.43125	20.57763841	0.305398	46.0972	-0.19	0.4283922	10	1	1	0	-1.365	53	0.403995	?	?	2.251	-3.616	?	?	5.071	77.83	0
2.566666667	0.76316	42.31815194	0.350084167	92.0625	0.266666667	0.29511375	12	0	0	0	-2.744	364	0.316187	-61	0	-0.138	-2.606	0	2	25.728	93.09	0
-3.258064516	0.71348	17.88407079	0.335923333	20.26641667	-0.433333333	0.30792925	12	0	2	0	-2.083	147	0.321878	84	0	-0.523	-1.56	1	0	28.225	89.12	0
3.8	0.0875	27.81486759	0.071400526	51.63321053	0.631578947	0.458035316	19	0	0	1	-1.1	65	0.51708	92	1	3.74	-4.84	1	0	0.28	31.47	1
-1.675	0.90533	84.57836121	0.72696625	0	0.575	0.251821875	8	0	0	0	-1.076	78	0.198281	-73	1	2.93	-4.006	0	2	0.232	15.65	1
-4.5	0.46415	55.78113673	0.32781	164.348	-0.01	0.4387379	10	0	1	1	-1.996	174	0.444331	?	?	0.214	-2.21	?	?	24.888	89.83	0
-3.9	0.51923	41.39164484	0.176452308	39.25923077	-0.115384615	0.670505308	13	1	1	1	-1.537	278	0.65911	-859	1	0.762	-2.299	0	0	31.234	90.79	0
-3.5	0.2963	0	0.193416923	66.435	0.053846154	0.516072308	13	1	0	1	-1.7	89	0.519091	62	2	-0.115	-1.585	1	0	27.688	93.21	0
-3.5	0.1134	8.011796627	0.219096667	17.68716667	-0.472222222	0.425124944	18	1	1	1	-1.221	61	0.497169	-31	0	1.707	-2.928	0	0	4.509	82.5	1
-0.8	0.22308	0.049497475	0.4971225	185.0859167	-0.575	0.642124	12	1	0	0	-2.028	122	0.528233	-405	1	1.745	-3.773	0	0	2.793	77.74	1
-0.747058824	0.592	11.80074184	0.280791538	32.22146154	0.107692308	0.373437385	13	1	0	0	-2.016	207	0.336496	-10	1	0.557	-2.573	0	0	26.925	89.7	0
-4.5	0.10163	18.6275	0.269595294	36.46147059	-0.6	0.714645765	17	2	1	1	-1.735	42	0.696166	12	1	1.71	-3.445	0	1	0.913	49.48	1
4.5	0.02907	34.03758302	0.047466111	36.44105556	1.261111111	0.709193333	18	0	0	1	-1.845	276	0.71924	-24	0	-0.227	-1.618	0	2	24.442	91.01	0
1.8	0.38333	0	0.4254	160.2166364	0.909090909	0.240899455	11	1	0	0	-2.194	83	0.326203	-35	1	0.282	-2.476	1	0	42.953	91.68	0
-0.7	0.7594	39.39846522	0.309505	59.6145	0.72	0.8217217	10	2	2	1	-1.241	760	0.813992	-256	1	3.087	-4.328	0	1	2.685	84.67	1
4.2	0	5.652474915	0.045775	29.877	0.16	0.3135588	20	1	0	1	-1.383	145	0.348023	16	0	2.921	-4.304	0	0	3.666	73.56	1
3.8	0.08642	14.91887785	0.152842222	18.56611111	2.022222222	0.570092389	18	1	2	0	-1.503	67	0.537981	-49	1	2.585	-4.088	0	2	1.229	71.96	0
-3.5	0.28922	1.1705	0.204167692	31.22553846	-1.469230769	0.701617385	13	1	1	1	-1.105	160	0.669003	45	0	2.076	-3.181	0	0	3.241	88.74	1
-0.8	0.06338	15.35	0.248219474	45.48178947	0.521052632	0.365365842	19	1	0	0	-1.267	49	0.364112	-313	1	3.241	-4.508	1	0	0.29	15.88	1
-3.5	0	0	0.137768	12.6553	0.18	0.639388	20	0	0	0	-0.87	97	0.677993	-28	0	2.235	-3.105	0	1	?	?	1
-3.5	0.26728	2.209	0.208445714	43.51821429	0.05	0.505292429	14	2	1	0	-1.358	45	0.515879	-62	0	1.184	-2.542	1	2	?	?	1
-0.7	0.68421	3.615	0.448955714	21.88428571	0.428571429	0.539799143	7	0	0	1	-1.543	28	0.507955	-24	0	2.029	-3.572	1	0	1.627	62.49	0
4.242857143	0.26816	17.98852638	0.111539412	16.02111765	0.505882353	0.555267118	17	1	0	1	-1.929	224	0.50283	-8	0	2.736	-4.665	0	0	4.298	86.24	0
3.8	0.00602	16.60149027	0.045233333	41.10057143	0.166666667	0.526845571	21	1	0	1	-1.39	158	0.340165	-4	0	0.826	-2.216	1	0	8.54	81	0
-3.5	0.14607	10.98321269	0.21732	168.0867143	0.292857143	0.446475786	14	1	1	0	-1.008	42	0.443872	-25	1	2.858	-3.866	1	0	?	?	1
-0.8	0.54762	57.25380236	0.431263	59.9812	-0.64	0.4304966	10	0	1	1	-1.548	736	0.357582	-547	1	1.95	-3.498	0	0	2.013	31.65	1
1.952	0.54472	24.38163736	0.439388182	43.744	-0.263636364	0.592904455	11	0	1	1	-2.097	25	0.578049	10	2	0.956	-3.053	1	0	10.434	93.33	0
4.5	0	0	0.11077875	26.5109375	0.14375	0.384212188	16	2	0	0	-1.087	53	0.423309	-35	1	2.209	-3.296	0	0	?	?	1
-3.5	0.47805	21.17089031	0.326769231	33.02453846	-0.669230769	0.379223692	13	1	1	0	-1.958	62	0.3192	-43	0	1.296	-3.254	0	0	6.169	85.13	1
-0.85	0.43617	4.3245	0.236216429	16.01785714	-0.542857143	0.472788071	14	0	0	0	-1.328	50	0.453802	-23	1	1.85	-3.178	1	0	5.761	87.01	0
-3.5	0.14019	0	0.186617273	23.58409091	-0.809090909	0.490964727	11	0	0	1	-1.169	67	0.482174	-14	1	2.215	-3.384	1	0	4.403	93.93	1
-3.5	0.3	9.264	0.193914	38.0032	-1.926666667	0.5116784	15	1	0	0	-1.34	109	0.486826	-50	1	2.372	-3.712	1	0	3.224	54.53	1
1.8	0.7913	31.58556776	0.129023846	23.53184615	-0.892307692	0.444462154	13	1	1	1	-2.007	210	0.412204	-10	0	1.07	-3.077	0	1	10.31	84.21	1
-0.7	0	6.085821805	0.057094762	24.23595238	0.176190476	0.433741429	21	2	0	1	-0.902	244	0.451363	3	1	2.811	-3.713	1	0	3.044	76.87	1
-0.7	0.01481	120.0091265	0.231524211	100.4242632	-0.189473684	0.354165316	19	1	1	0	-0.998	34	0.410018	-286	1	3.338	-4.336	0	1	?	?	1
-0.213157895	0.33019	9.502197031	0.126174211	28.96415789	2.073684211	0.427739842	19	1	1	1	-2.141	282	0.3693	-43	0	1.004	-3.145	0	1	13.834	71.33	1
-0.4	0	0	0	10	-1.775	0.56473225	4	2	1	0	-1.008	20	0.614741	9	0	2.607	-3.615	1	2	?	?	1
3.8	0.03623	17.85586026	0.107119565	43.71404348	0.404347826	0.397604217	23	1	0	1	-1.078	203	0.388588	97	1	2.886	-3.964	1	2	1.193	60.69	1
-3.9	0.24775	9.618496351	0.165485	11.7700625	-0.3	0.446348063	16	0	0	0	-1.197	188	0.459621	-25	0	1.772	-2.969	0	0	5.195	75.89	0
4.2	0	0.761	0.267239412	41.87411765	0.623529412	0.550158176	17	1	1	1	-1.128	117	0.554621	-71	0	2.803	-3.931	0	0	0.176	4.75	1
-0.4	0.41935	26.70413329	0.363538333	40.12158333	-0.566666667	0.395798917	12	1	1	0	-0.741	46	0.405756	18	1	2.603	-3.344	0	0	?	?	1
4.2	0.02667	16.74753122	0.02349625	13.0520625	1.4375	0.545775563	16	0	0	1	-1.753	227	0.521366	19	0	0.091	-1.844	0	0	25.379	93.47	0
-3.2	0.50505	23.20677932	0.275500833	40.48183333	-0.141666667	0.212751917	12	1	1	1	-2.566	265	0.215118	-50	1	-0.355	-2.211	0	2	19.545	71.15	1
-3.5	0.40816	0	0.350046923	169.5977692	-0.707692308	0.388245154	13	1	0	0	-2.145	38	0.212429	118	2	0.661	-2.806	1	0	29.348	85.17	0
2.8	0.45763	0	0.239811538	9.042230769	-0.892307692	0.566233231	13	1	0	0	-1.38	51	0.516158	-101	1	2.202	-3.582	0	0	1.622	50.85	1
-3.921428571	0.56923	8.835350686	0.192015	10.82625	-0.183333333	0.4237315	12	0	0	0	-1.984	227	0.381746	-20	1	0.06	-2.044	0	0	23.331	93.23	0
-3.5	0.04217	13.57605296	0.171235	53.26561111	-0.516666667	0.323570722	18	1	0	1	-1.533	52	0.375824	-13	0	1.49	-3.023	0	0	5.984	66.2	1
3.8	0.62987	20.0251775	0.303176364	40.72309091	0.372727273	0.614654909	11	0	0	1	-1.234	316	0.582601	22	1	3.019	-4.253	0	0	0.769	47.09	1
-3.9	0.86916	0	0.41758625	48.767125	-1.9125	0.27428675	8	0	0	0	-2.336	48	0.281634	-46	0	-0.011	-2.325	1	0	19.881	92.93	0
3.8	0.29082	79.50908112	0.224784667	245.1420667	0.12	0.418855867	15	0	0	1	-1.309	87	0.424894	50	1	2.254	-3.563	0	2	3.027	70	1
-1.675	0.58163	16.80874919	0.3495475	31.79258333	-0.308333333	0.5091295	12	0	0	1	-2.596	105	0.434468	44	2	0.534	-3.13	1	2	33.165	93.68	0
0.266666667	0.44167	24.69917301	0.08267	55.5159375	0.29375	0.387238	16	0	1	1	-1.436	95	0.314695	-32	1	1.751	-3.187	1	0	4.788	92.76	1
1.8	0.38793	0	0.404370769	33.53576923	-1.976923077	0.512648077	13	1	0	1	-1.844	76	0.557409	15	0	0.405	-2.249	1	1	16.28	74.03	0
1.988235294	0.03571	18.77711789	0.076284444	46.04483333	1.522222222	0.659725333	18	1	1	1	-1.998	25	0.677779	?	?	1.301	-3.299	?	?	?	?	0
-0.4	0.02273	35.64945298	0.120888333	127.7290556	0.811111111	0.4234865	18	0	0	0	-0.763	39	0.376096	24	0	3.026	-3.789	0	0	?	?	1
-0.4	0	0	0	10	0.24	0.5560146	5	2	1	0	-1.008	16	0.59032	9	0	2.607	-3.615	0	0	?	?	1
-3.38	0.29379	44.89774704	0.243620667	212.3506667	-0.613333333	0.565487933	15	0	0	1	-2.041	178	0.439323	-31	0	-0.692	-1.349	1	0	27.043	85.38	0
4.2	0.12162	0	0.296518571	89.9065	-0.464285714	0.597906357	14	1	1	0	-1.37	47	0.56601	-743	0	1.278	-2.648	1	0	11.855	60.1	0
-0.9	0.29891	2.3935	0.142772143	21.40014286	-1.128571429	0.630566214	14	1	1	1	-1.052	121	0.697264	-58	0	3.109	-4.161	1	0	1.241	41.95	1
3.777419355	0.52349	17.22248784	0.210538	0	0.013333333	0.317894933	15	1	2	1	-1.579	141	0.222238	31	1	1.414	-2.993	0	2	4.378	80.27	1
3.585714286	0.47368	19.7008063	0.371990833	114.699	1.308333333	0.55860425	12	0	0	0	-1.758	149	0.542941	9	0	0.088	-1.846	0	1	24.547	90.4	0
-0.4	0.02326	0	0.131354286	38.15895238	1.014285714	0.262938857	21	0	0	0	-1.495	49	0.264593	46	1	1.922	-3.417	0	0	3.314	80.33	1
-3.5	0.96651	50.02029878	0.341074286	32.72657143	-0.214285714	0.388558857	7	0	1	1	-2.09	59	0.355861	-98	2	0.134	-2.224	1	2	33.337	85.99	0
2.24375	0.5551	20.93625536	0.302272308	45.52823077	-1.669230769	0.228203308	13	1	1	1	-2.551	171	0.213418	28	0	2.419	-4.97	0	1	1.239	88.68	1
0.15	0.79798	119.4095	0.343957	210.3927	-1.56	0.3633488	10	1	1	0	-2.853	73	0.2870055	128	2	-0.104	-2.749	1	2	30.26	85.47	0
-3.5	0.3399	11.89439856	0.213957857	30.71021429	0.435714286	0.272548357	14	0	1	1	-1.92	32	0.3890295	11	2	2.373	-4.293	1	0	1.589	63.88	1
-3.5	0.07143	0.846	0.20492375	28.607375	0.4875	0.37393675	16	2	1	1	-1.673	249	0.427171	-16	0	1.087	-2.76	0	1	13.753	83.94	1
3.8	0.20225	7.0155	0.220342308	49.54269231	0.592307692	0.358422846	13	1	1	0	-1.462	61	0.3337	46	0	0.81	-2.272	1	2	25.05	93.04	0
-2.113333333	0.66949	41.42980656	0.293548889	59.02155556	-1.933333333	0.328109111	9	0	1	0	-2.261	108	0.286951	-28	0	-0.113	-2.148	1	0	26.232	93.3	0
-0.4	0	8.649737955	0.1450055	27.4449	0.21	0.56952365	20	1	0	0	-0.809	37	0.552657	18	0	2.941	-3.75	1	3	?	?	1
-0.4	0	0	0	10	-1.65	0.572282	4	2	1	0	-0.921	27	0.499253	27	0	1.975	-2.896	0	1	?	?	1
0.182795699	0.41935	11.61112441	0.253627333	0	1.2	0.306474267	15	2	1	1	-1.44	114	0.259367	-95	1	0.406	-1.846	1	0	23.646	81.63	0
-3.5	0.90955	99.77005464	0.679247143	242.2192857	-1.128571429	0.381195571	7	0	0	1	-1.645	108	0.337595	-12	0	0.937	-2.582	0	1	18.074	78.26	1
-0.4	0	5.863631014	0.041874444	23.18027778	-0.544444444	0.346870611	18	0	0	0	-0.784	136	0.422839	-2	1	2.836	-3.62	0	0	1.523	66.62	1
4.2	0.10317	0.0315	0.089130588	26.69094118	1.094117647	0.448083941	17	0	1	1	-1.611	47	0.441481	-34	0	0.113	-1.724	0	0	25.151	92.63	0
-1.3	0.19895	81.68433553	0.172092105	33.04894737	0.247368421	0.592357	19	1	1	0	-1.326	93	0.426343	66	1	3.376	-4.702	0	0	0.265	24.45	1
1.8	0.14545	26.72719671	0.39519625	59.102125	-0.09375	0.532084563	16	1	2	0	-1.472	32	0.534441	-41	0	1.642	-3.114	0	0	3.443	68.96	1
4.2	0.09016	6.7635	0.246747368	58.81926316	0.557894737	0.357422526	19	0	0	0	-2.225	143	0.446728	-90	0	2.988	-5.213	0	1	1.079	69.69	1
-1.63655914	0.79429	15.80428651	0.36537875	0	-0.95	0.4087895	8	1	2	1	-1.784	118	0.432399	-62	1	1.286	-3.07	1	2	8.844	87.76	1
-4.5	0	0	0	10	-1.985714286	0.532412143	7	2	1	0	-1.398	22	0.464939	6	0	3.425	-4.823	0	1	?	?	1
-0.9	0.48691	14.54799056	0.306244	21.56373333	-1.133333333	0.442320333	15	0	0	1	-1.317	73	0.486358	-136	0	1.134	-2.451	1	0	29.048	87.43	1
-3.2	0.0973	7.761679803	0.163124737	24.176	-0.015789474	0.428811947	19	2	0	1	-1.59	48	0.48984	-98	2	2.117	-3.707	1	1	1.677	53.22	1
-4.5	0.23372	0	0.270033077	46.09384615	-0.576923077	0.324452615	13	0	0	1	-2.479	83	0.269108	-37	0	0.932	-3.411	0	1	26.261	72.96	1
-3.5	0.72093	0	0.562016667	56.553	-1.066666667	0.349564833	6	2	1	0	-1.784	333	0.358459	57	0	0.883	-2.667	0	1	11.646	48.31	1
-0.953333333	0.4661	21.8279403	0.208425	47.629875	0.05	0.282320875	16	1	1	0	-1.93	106	0.222097	-28	0	0.427	-2.357	1	0	15.128	93.4	0
1.8	0.02151	0.418161054	0.215908125	0.467625	1.525	0.675226188	16	0	0	0	-1.225	65	0.699465	?	1	1.803	-3.028	0	1	0.789	19.15	1
-1.323076923	0.51136	5.498225944	0.342889167	15.91866667	0.95	0.489218667	12	0	0	1	-1.425	130	0.468404	-93	1	1.165	-2.59	0	1	12.623	83.9	0
-0.7	0.48333	11.75	0.245856364	79.48627273	0.854545455	0.456930727	11	0	0	1	-1.549	227	0.382184	-72	0	2.297	-3.846	1	0	1.095	47.45	1
-0.4	0.35227	11.99970411	0.459812	12.7082	0.66	0.5548435	10	1	1	1	-1.216	87	0.597169	42	1	0.94	-2.156	0	0	24.459	82.34	1
-1.175	0.43077	8.638397721	0.126238571	45.584	1.00952381	0.589729571	21	0	1	1	-1.39	88	0.6817	-6	1	0.519	-1.909	1	0	35.365	91.75	0
-4.5	0.53778	7.120941511	0.380296667	38.97583333	-0.341666667	0.607916333	12	0	1	1	-1.064	76	0.52317	-564	0	3.898	-4.962	0	1	?	?	1
-4.5	0.24123	33.33886309	0.236028125	35.768625	0.1125	0.383820938	16	1	1	1	-1.494	211	0.358724	41	0	3.69	-5.184	0	1	1.022	56.62	1
-3.5	0.0625	0.4185	0.3733	18.77275	-0.7875	0.526332	16	2	1	1	-1.079	119	0.574502	33	1	1.485	-2.564	0	0	20.172	91.72	0
2.8	0.04592	33.61193456	0.010107895	31.67278947	1.068421053	0.687683632	19	1	1	0	-1.232	269	0.714718	-223	1	0.663	-1.895	1	0	28.602	90.11	0
-3.5	0.83152	0	0.298747273	50.60236364	-1.009090909	0.260933091	11	0	0	0	-2.528	59	0.29103	51	1	-0.898	-1.63	0	2	32.133	93.4	0
-0.4	0.26437	29.60176384	0.131144706	151.3431765	1.041176471	0.432832353	17	1	1	0	-0.763	42	0.398443	-15	0	4.19	-4.953	1	0	?	?	1
-3.2	0.16585	11.58583566	0.137354444	13.45827778	-0.566666667	0.635777556	18	1	0	1	-2.357	420	0.681813	-23	1	1.96	-4.317	1	0	1.595	58.58	1
-0.4	0	1.317	0.050751905	40.26452381	1.676190476	0.356214762	21	1	1	0	-1.067	49	0.219186	-117	0	2.059	-3.126	0	1	2.342	27.79	1
-0.4	0.97619	44.34726413	0.439047273	30	-0.109090909	0.660641455	11	1	2	0	-1.36	211	0.633374	-20	1	2.216	-3.576	1	0	6.209	93.33	0
-3.9	0.84018	84.49361388	0.313956667	0	-1.633333333	0.444719	9	0	0	1	-1.957	62	0.386	3	0	1.158	-3.115	0	0	12.859	72.95	1
2.8	0.18782	2.3295	0.149682308	15.98053846	-0.484615385	0.654685692	13	2	1	1	-0.969	118	0.708016	-5	1	2.703	-3.672	0	0	2.143	48.81	1
4.15	0.03947	25.01667701	0.162541765	81.07682353	1.994117647	0.511178882	17	0	0	1	-1.911	118	0.481244	84	0	-0.062	-1.849	1	2	16.869	75.44	0
2.5	0.37838	0.385608898	0.3974125	0	0.11875	0.455188813	16	1	1	1	-1.466	60	0.535858	72	1	2.291	-3.757	1	0	1.482	27.07	1
-4.5	0.3197	19.45189174	0.2724375	80.26266667	-1.075	0.36038125	12	1	2	0	-1.753	339	0.324634	4	0	3.778	-5.531	0	1	0.626	84.64	1
-3.5	0.04938	9.61	0.151793333	19.96553333	-0.893333333	0.517269533	15	1	0	0	-1.139	21	0.558161	-88	0	3.052	-4.191	1	0	?	?	1
-3.5	0.21622	21.49126444	0.32582	0.9732	-1.826666667	0.482533067	15	1	2	1	-1.264	27	0.553354	34	0	1.641	-2.905	0	0	?	?	0
2.5	0.47541	22.70286606	0.275295385	54.29538462	-0.476923077	0.252240308	13	1	1	1	-1.428	66	0.270436	-71	1	2.441	-3.869	0	0	4.566	51.08	1
1.9	0.69444	17.2440458	0.235945294	64.36123529	-0.688235294	0.775421529	17	1	2	1	-2.733	13	0.835539	72	0	-0.672	-2.061	1	0	?	?	1
-0.531081081	0.32692	12.30255952	0.262393333	23.72586667	1.513333333	0.2964512	15	2	2	1	-2.136	359	0.305598	-94	0	1.915	-4.051	0	0	2.579	90.14	1
-3.9	0.79343	6.5145	0.28336625	23.2165	-0.6125	0.52868225	8	0	0	1	-1.768	51	0.518785	-71	0	0.933	-2.701	1	0	15.954	77.68	0
4.2	0.24713	9.85122001	0.217485385	12.61838462	0.584615385	0.421224385	13	0	0	1	-1.521	222	0.129601	-103	0	1.343	-2.864	1	0	16.516	93.47	0
-0.4	0.29213	9.497107735	0.245618462	16.20461538	-0.1	0.614102769	13	0	0	1	-1.859	428	0.601408	80	1	0.584	-2.443	0	0	27.241	92.37	0
-0.7	0.11594	1.313804399	0.284216667	157.26875	0.441666667	0.718275	12	1	0	0	-2.074	120	0.700089	-423	1	0.211	-2.285	0	0	14.944	68.55	1
-3.5	0.51497	24.37228964	0.589883333	42.17755556	-1.633333333	0.339882778	9	0	1	0	-1.315	280	0.339068	86	0	2.012	-3.327	0	1	2.341	38.1	1
-3.5	0	0	0.137768	12.6553	0.18	0.639388	20	0	0	0	-1.707	106	0.677993	1	1	1.681	-3.388	1	2	6.054	80.46	1
3.211764706	0.01887	13.95041913	0.151549444	31.36644444	1.383333333	0.743740611	18	1	1	1	-1.213	177	0.762708	-7	0	0.652	-1.865	0	0	28.056	74.71	0
1.926315789	0.34211	14.93743629	0.274211667	69.3785	-0.077777778	0.390147778	18	1	0	1	-1.723	36	0.336996	-70	1	1.893	-3.616	1	0	3.189	85.58	1
-4.5	0.29508	0	0.317979375	63.89075	0.06875	0.459362688	16	1	0	0	-1.067	133	0.382874	65	0	4.089	-5.156	0	1	0.69	43.52	1
-2.15	0.53731	13.8005	0.349034	58.6498	0.04	0.3358478	10	0	0	1	-2.104	29	0.311789	-12	0	0.326	-2.43	0	0	39.087	93.92	0
-0.7	0.00758	3.386138075	0.054972632	24.96794737	0.926315789	0.501145158	19	1	0	1	-0.881	323	0.476875	-438	0	3.048	-3.929	1	0	0.568	39.7	1
-3.9	0.05729	0	0.148209048	43.537	-0.071428571	0.543173143	21	1	0	1	-0.829	464	0.592656	-55	2	2.596	-3.425	1	0	?	?	1
3.8	0	0	0.001682778	17.58311111	2.572222222	0.356249056	18	1	0	0	-1.248	251	0.388252	-17	1	3.078	-4.326	0	0	1.06	62.1	1
-3.5	0.42169	0	0.628468	32.1717	0.49	0.4227687	10	1	1	0	-1.645	60	0.445853	-8	1	0.824	-2.469	0	0	19.665	89.42	0
0.55	0.46552	3.193940229	0.188518889	24.94577778	1	0.492885778	9	0	0	1	-1.536	103	0.397077	48	1	1.313	-2.849	0	0	16.401	72.99	1
-0.7	0.01379	6.521	0.158614444	34.08105556	0.511111111	0.533984167	18	1	1	1	-0.829	293	0.551683	-16	1	2.654	-3.483	1	0	2.405	44	1
-4.5	0.1374	17.3095	0.196507273	53.37627273	-0.640909091	0.510340364	22	1	2	1	-1.33	120	0.525177	-167	0	1.546	-2.876	0	1	43.406	90.35	1
3.820430108	0.22892	13.77258369	0.219436	17.0768	0.453333333	0.346199067	15	1	2	1	-1.906	148	0.439788	90	0	-0.363	-1.543	0	2	22.344	82.99	0
4.5	0.64493	34.20607351	0.32713	122.7084	3.35	0.7793141	10	0	1	1	-1.54	49	0.736514	-79	0	0.031	-1.571	0	2	25.298	93.97	0
-3.5	0.33333	5.3125	0.190835385	31.42523077	0.230769231	0.171100923	13	0	0	0	-1.381	63	0.168628	38	1	0.732	-2.113	0	0	47.788	93.73	0
-0.4	0.05495	0	0.180891875	1.16075	1.04375	0.404981125	16	0	0	0	-0.834	149	0.453776	48	1	2.865	-3.699	1	0	1.224	49.87	1
3.8	0	2.3355	0.103047778	31.8965	1.638888889	0.207283611	18	1	0	0	-1.32	32	0.183829	-28	1	2.05	-3.37	0	1	0.793	19.81	1
0.26	0.73504	16.21528319	0.592204286	83.24957143	-2.728571429	0.155972857	7	1	1	1	-2.364	270	0.144374	54	0	0.067	-2.431	0	0	45.233	91.43	1
1.8	0.55085	0	0.533549	39.1912	-0.84	0.1731178	10	0	0	0	-2.328	31	0.122084	17	0	1.197	-3.525	0	0	3.19	88.83	0
-0.782608696	0.98361	19.78830262	0.514442857	2.011285714	-1.671428571	0.292612857	7	0	2	1	-1.856	26	0.308741	41	0	0.233	-2.089	1	0	22.911	93.17	0
1.8	0.06316	24.35026868	0.203164118	71.69535294	-0.664705882	0.427870294	17	0	1	1	-1.704	48	0.358876	80	1	1.623	-3.327	0	0	3.065	90.91	1
-3.5	0.62085	8.633190425	0.344007	36.7687	-2.15	0.2512255	10	0	0	1	-2.501	131	0.267578	1	2	0.02	-2.521	1	2	21.2	92.59	1
4.2	0.03268	17.93397608	0.129564118	25.692	1.970588235	0.273935647	17	0	0	1	-1.291	153	0.267322	-26	1	2.593	-3.884	1	0	1.685	92.68	1
-3.5	0.7234	28.4303414	0.52761	39.61688889	-0.744444444	0.354998444	9	0	1	0	-1.715	280	0.345127	77	0	1.738	-3.453	0	0	4.03	57.98	1
-3.5	1.24823	44.4413711	0.1982115	187.03025	-0.415	0.4695379	20	0	2	0	-0.93	345	0.099954	3	1	1.782	-2.712	1	0	21.83	88.77	1
4.2	0.48148	17.02412303	0.25499	20.36061538	1.307692308	0.391097308	13	0	1	1	-1.792	121	0.297082	5	1	1.191	-2.983	1	0	33.445	93.58	1
-3.2	0.28834	0	0.183413333	39.1092	-0.64	0.578913467	15	1	1	0	-0.84	102	0.717837	-28	1	2.671	-3.511	0	2	?	?	1
4.2	0.10294	6.763946421	0.147305	20.78185714	0.05	0.436953286	14	1	0	1	-2.774	68	0.333049	-48	0	0.109	-2.883	0	1	10.434	90.66	1
-2.658333333	0.85256	10.11408924	0.330753636	30.73372727	-1.127272727	0.251686091	11	0	0	1	-1.286	250	0.206042	33	0	0.672	-1.958	0	1	24.136	88.89	0
-2.511764706	0.14917	10.5505569	0.212806875	31.1165	0.26875	0.37755	16	1	1	0	-1.877	208	0.376052	-8	2	2.255	-4.132	1	0	1.78	85.01	1
1.8	0.7284	9.941408843	0.3488	13.02022222	1.455555556	0.618823667	9	1	1	1	-1.14	66	0.562619	-82	0	1.781	-2.921	1	0	3.581	61.9	1
2.8	0.00833	13.14389982	0.007378947	67.05147368	2.489473684	0.448234579	19	0	0	1	-1.423	36	0.516646	3	1	2.053	-3.476	0	0	2.038	63.88	1
2.8	0.00508	3.644860517	0.1605855	16.2793	0.29	0.38873845	20	0	0	1	-1.203	98	0.363092	8	1	3.603	-4.806	1	0	1.048	66.11	1
4.5	0.01258	5.409366876	0.2561345	0	1.9	0.3746591	20	0	0	0	-1.808	81	0.37007	7	1	1.479	-3.287	0	0	1.769	52.65	1
-3.2	0.39153	4.343	0.202674167	53.471	-0.516666667	0.329608583	12	0	0	0	-2.101	60	0.333241	53	0	0.311	-2.412	1	0	33.01	93.24	0
4.5	0.13836	0	0.275206667	22.8174	0.38	0.380800533	15	1	1	0	-1.746	64	0.354664	24	0	0.924	-2.67	0	2	6.255	65.27	1
-0.4	0.45977	36.12012675	0.219120556	57.87238889	-0.961111111	0.634082556	18	0	0	0	-1.299	277	0.711633	?	?	1.543	-2.842	?	?	43.985	91.01	0
-2.675	0.63008	10.8627577	0.264165455	40.83245455	0.5	0.426416091	11	1	1	1	-1.101	135	0.4725455	28	0	2.113	-3.214	0	2	?	?	1
-0.7	0.32847	19.994	0.258144615	38.15915385	-0.553846154	0.545242923	13	1	1	1	-2.291	283	0.5238	-45	1	0.723	-3.014	0	0	31.927	92.8	1
-3.04	0.86339	17.16124272	0.786854286	37.98228571	0.528571429	0.135047286	7	1	1	1	-1.89	80	0.136075	-37	0	0.731	-2.621	0	0	19.951	90.72	0
3.8	0.01639	5.330724591	0.225583333	68.755	1.288888889	0.523900611	18	0	0	0	-1.117	46	0.617901	-91	0	2.465	-3.582	1	0	?	?	0
-0.8	0.32331	9.7475	0.325759286	34.66507143	-0.742857143	0.373457571	14	1	1	0	-1.878	110	0.364665	-54	0	0.841	-2.719	1	0	19.508	79.33	0
-3.5	0.27749	11.2875	0.324564	82.3954	0.06	0.2396058	10	2	2	0	-1.864	31	0.102451	191	2	0.35	-2.214	1	0	36.996	93.25	0
-0.9	0.23171	0	0.424940833	26.04825	0.633333333	0.462382417	12	1	1	1	-1.197	252	0.630411	-48	0	2.785	-3.982	1	0	6.658	91.76	1
-4.5	0.15	13.35847402	0.14600375	30.3529375	-1.46875	0.287383438	16	0	0	1	-1.859	34	0.338101	80	0	2.926	-4.785	0	1	1.447	81.72	1
-0.4	0	0	0	10	-2.825	0.5342035	4	2	1	0	-0.921	23	0.583661	-10	0	1.975	-2.896	0	1	?	?	1
-3.5	0.64242	79.35228512	0.442545	195.712125	-0.6375	0.447952125	16	1	1	1	-0.922	87	0.444912	-49	1	2.183	-3.105	1	0	?	?	1
3.366666667	0.84305	4.526967516	0.402108571	67.26428571	-0.228571429	0.384588857	7	0	0	0	-3.217	85	0.358517	59	0	0.182	-3.399	0	0	9.766	92.03	0
-1.6	0.14286	23.29483171	0.31752125	145.0139375	0.30625	0.371980625	16	1	1	0	-0.906	75	0.384227	-105	0	2.335	-3.241	0	0	?	?	1
-4.5	0.90265	16.0995	0.341616667	41.9245	1.616666667	0.376074833	6	1	1	0	-1.686	161	0.235912	-121	2	1.653	-3.339	1	0	4.949	92.8	1
-1.95	0.76796	18.7775	0.599466667	122.9065	-0.416666667	0.372087333	6	0	0	0	-2.274	188	0.383654	-11	1	0.327	-2.601	1	0	15.784	92.4	0
-3.9	0.3242	40.36403001	0.132917059	137.9557059	1.264705882	0.742703118	17	0	1	1	-1.265	49	0.797657	51	0	1.46	-2.725	0	2	?	?	1
-3.5	0.02941	23.9365	0.0330125	67.0021875	0.00625	0.087074313	16	1	0	1	-1.007	64	0.031665	49	0	2.101	-3.108	0	0	3.596	39.79	1
-0.8	0.33333	3.325	0.292362308	102.0772308	-0.261538462	0.546918154	13	0	0	1	-2.519	310	0.540929	-32	1	-0.642	-1.877	0	0	27.986	88.36	0
4.2	0.01987	0	0.350809444	133.4738889	0.827777778	0.273340111	18	0	0	0	-1.236	67	0.303894	-64	1	1.537	-2.773	0	0	2.35	52.6	1
-3.2	0.05556	0.097	0.101391905	27.94395238	0.104761905	0.572499952	21	2	1	1	-0.986	126	0.551151	8	2	2.859	-3.845	1	0	1.449	43.79	1
-3.9	0.31944	11.63788962	0.159302353	11.01388235	0.041176471	0.373422059	17	0	1	1	-1.893	101	0.364434	-21	1	0.328	-2.221	0	0	28.717	83.47	0
4.26	0.73457	8.144484524	0.452743333	22.24522222	-0.044444444	0.363919889	9	0	0	1	-2.709	229	0.328852	-39	0	-0.259	-2.45	0	0	25.045	93.02	0
-0.5	0.72593	14.53877641	0.202484375	21.9464375	-0.4875	0.663323063	16	1	1	0	-1.123	107	0.671186	-32	1	2.468	-3.591	0	0	2.591	64.37	1
-1.4	0.62185	23.96279117	0.606705	0	-2.37	0.265367	10	1	1	1	-1.727	108	0.273344	11	0	0.074	-1.801	1	0	35.073	93.4	0
-3.5	0.21127	25.14909512	0.236687692	37.05761538	-1.238461538	0.464445077	13	1	1	1	-1.004	212	0.53256	6	0	2.293	-3.297	0	1	2.609	49.73	1
3.8	0	1.013048315	0	177.4405714	1.8	0.691438143	7	0	0	0	-1.668	114	0.667906	-653	0	0.187	-1.855	0	2	25.115	93.29	1
3.8	0.06857	29.22943731	0.311751176	0	1.329411765	0.615200235	17	0	0	1	-1.208	44	0.64429	56	1	2.632	-3.84	0	2	?	?	1
-3.9	0	0	0	0	-0.8	0.391427125	8	0	0	0	-1.805	28	0.521615	32	0	-0.15	-1.655	0	0	27.616	92.96	0
-1.3	0.17297	7.010043002	0.082143529	27.02682353	-0.617647059	0.430584	17	2	1	1	-1.012	155	0.595391	-16	0	3.034	-4.046	1	2	0.565	30.43	1
0.88	0.70225	0	0.284972727	0	-2.536363636	0.353162455	11	1	1	1	-2.172	205	0.2853	49	2	0.687	-2.859	1	0	28.449	84.03	0
-0.785714286	0.3141	51.84097595	0.256307857	44.606	-0.828571429	0.343013929	14	0	0	0	-1.801	231	0.315368	96	1	0.134	-1.935	1	0	20.125	91.51	0
-0.7	0.43077	6.8575	0.254836	43.05166667	1.56	0.353868133	15	1	1	0	-1.252	49	0.342008	-83	0	1.687	-2.939	0	0	1.123	27.79	1
-3.5	0.83077	0	0.806813333	0	-0.666666667	0.464315667	6	1	1	0	-1.136	39	0.397929	57	0	2.068	-3.204	1	0	2.548	77.04	1
-4.5	0.71488	24.87378562	0.286398667	40.28626667	-0.18	0.384839333	15	3	2	0	-1.287	251	0.639472	-49	1	2.182	-3.469	0	1	0.465	14.04	1
-0.576470588	0.4321	23.42380377	0.15606	37.58369231	0.430769231	0.799687769	13	1	1	1	-1.764	215	0.797541	-34	1	-0.203	-1.561	1	0	29.793	93.87	0
1.718918919	0.24324	14.5806531	0.245183889	23.988	0.044444444	0.383311056	18	2	2	1	-1.954	361	0.264609	31	1	0.063	-2.017	1	0	45.959	90.14	0
1.7	0.56774	25.82045919	0.272468889	31.77044444	-1.211111111	0.294313333	9	0	0	1	-3.052	69	0.290075	-8	2	0.275	-3.327	0	0	11.907	92.51	0
1.9	0.57059	0	0.174737857	17.58221429	0.392857143	0.420585571	14	0	0	1	-2.836	65	0.308819	20	0	-0.41	-2.426	1	0	35.091	93.45	0
3.8	0.35838	18.9665	0.203697273	21.81763636	0.818181818	0.488104818	11	0	0	1	-2.004	52	0.480821	-17	1	0.505	-2.509	0	2	20.377	92.66	0
-3.5	0.5619	0	0.55483	0	-0.4625	0.621721375	8	0	0	1	-1.334	29	0.645605	-351	0	0.751	-2.085	0	0	12.672	45.74	0
-0.4	0.54118	4.4925	0.289834	29.8507	-1.13	0.3702173	10	1	0	0	-0.945	52	0.371737	64	0	2.958	-3.903	0	1	1.09	32.83	1
-3.5	0.77273	22.60004706	0.597624	31.2918	-2.78	0.2665351	10	1	0	0	-1.623	191	0.235416	217	2	0.142	-1.765	1	0	33.641	84.8	0
1.8	0.29808	0	0.158815333	33.4524	0.713333333	0.562459867	15	1	1	1	-1.886	468	0.505016	-28	0	-0.164	-1.722	0	0	22.952	93.33	0
-3.9	0.50224	2.045424216	0.621454444	195.2804444	-2.233333333	0.662143778	9	1	0	1	-1.598	122	0.718802	-327	1	1.804	-3.402	1	0	1.926	55.83	1
3.8	0.15819	3.5325	0.229559412	16.82782353	0.5	0.563927882	17	1	0	1	-1.041	121	0.547927	39	1	3.06	-4.101	1	2	2.077	64.64	1
-4.5	0.57295	82.22605628	0.266510833	246.6279167	-0.225	0.380104417	12	0	0	0	-1.374	88	0.415271	-61	1	2.175	-3.549	0	1	2.706	83.72	1
2.8	0.2439	15.685	0.227329333	56.6566	1.573333333	0.705352333	15	1	0	1	-1.434	140	0.6937	10	0	0.944	-2.378	1	0	14.228	56.91	1
2.8	0.78641	0	0.366835714	59.08371429	1.114285714	0.594297286	7	2	2	0	-1.182	30	0.646476	42	0	1.67	-2.852	0	0	5.359	78.29	1
1.9	0.03478	0	0.046680556	15.8205	0.666666667	0.6078545	18	1	0	1	-1.266	67	0.662484	-4	2	1.852	-3.118	1	0	3.025	57.11	1
3.8	0.43056	24.58232707	0.150359474	158.4175263	0.131578947	0.387499053	19	1	0	0	-0.972	40	0.366876	-27	0	1.737	-2.709	1	0	?	?	1
-4.5	0.19913	13.61707282	0.02294375	28.3035	1.6125	0.448669875	16	0	0	1	-1.281	93	0.517844	34	0	3.583	-4.864	0	1	?	?	1
-1.6	0.60156	0	0.408074	0	-1.04	0.4966632	10	0	0	0	-2.633	49	0.405646	-753	1	0.062	-2.695	0	0	12.091	80.37	0
3.8	0.42286	20.46819702	0.425048	77.5248	-0.97	0.4635313	10	0	0	1	-2.24	235	0.429944	28	0	0.771	-3.011	1	0	13.898	85.8	0
-0.7	0.06452	119.2089183	0.308340667	219.8858	-0.366666667	0.561116267	15	1	1	0	-1.719	151	0.60876	-54	0	2.266	-3.985	1	0	2.686	92.41	1
-0.8	0	23.45973778	0.012978421	102.1646842	0.094736842	0.528561737	19	1	0	1	-1.486	154	0.570101	-65	1	2.784	-4.27	0	0	0.927	42.06	1
1.8	0.42017	9.52651463	0.200531667	27.10208333	0.408333333	0.484054	12	1	0	1	-1.543	102	0.435002	-163	1	0.742	-2.285	1	0	35.813	90.27	0
-0.4	0.91489	50.74643916	0.433427857	162.8804286	-1.042857143	0.453307071	14	2	2	0	-0.705	87	0.472645	34	0	2.365	-3.07	0	1	?	?	1
4.35	0.28571	10.124	0.408772727	40.38090909	-0.9	0.176803727	11	0	1	1	-2.738	83	0.2507825	-27	0	-0.133	-2.605	1	0	36.309	94.2	0
2.5	0.25758	8.0295	0.322746471	25.16970588	0.611764706	0.309901412	17	1	0	1	-1.194	55	0.360824	-156	0	2.009	-3.203	1	0	?	?	1
4.2	0.54605	60.03195954	0.314273333	58.8626	-0.173333333	0.297056333	15	1	2	0	-1.039	81	0.313446	-717	0	1.5	-2.539	1	0	?	?	1
3.8	0.00595	4.35	0.013723333	15.94855556	1.655555556	0.555728167	18	1	0	1	-0.941	50	0.552289	-30	1	2.545	-3.486	0	2	?	?	1
-3.5	0.0678	11.757	0.340701429	56.35771429	-1.357142857	0.689172357	14	0	0	1	-0.941	141	0.686832	6	0	2.381	-3.322	0	1	3.129	66.67	1
3.8	0.4881	31.44574577	0.243532353	152.5438235	-0.011764706	0.382988765	17	0	0	0	-1.191	48	0.375253	6	1	2.759	-3.95	0	2	2.12	72.95	1
-3.041666667	0.85256	10.10938047	0.330753636	30.73372727	-1.127272727	0.251686091	11	0	1	1	-0.764	250	0.206042	12	0	2.386	-3.15	0	1	3.154	59.14	1
-3.5	0.76847	27.3265	0.594818889	87.187	-1.811111111	0.568937778	9	2	1	1	-1.005	98	0.586222	1	2	1.644	-2.649	1	2	?	?	1
-3.2	0.95798	31.58812531	0.380708333	45.75116667	-1.808333333	0.378468917	12	1	1	0	-4.308	45	0.392202	1	0	-0.073	-4.235	0	1	1.36	86.7	0
1.4	0.22066	12.61104367	0.168741053	100.8561053	1.405263158	0.574767421	19	0	1	0	-1.971	150	0.572912	32	1	1.975	-3.946	1	0	2.238	64.14	1
1.8	0.44915	0	0.193119375	54.561125	-0.0875	0.383349875	16	1	0	0	-1.987	78	0.342871	-38	1	1.42	-3.407	1	0	4.111	77.09	1
3.8	0	0.437463395	0.017213	128.3465	2.29	0.6930232	10	0	0	0	-2.393	117	0.656743	-624	1	1.723	-4.116	1	0	1.847	93.29	1
-0.7	0.5	7.277168604	0.495876667	34.20488889	-0.611111111	0.740781	9	0	1	1	-1.214	42	0.76062	-309	0	1.592	-2.806	1	0	5.812	82.46	1
-3.9	0.45205	0	0.241483333	40.64958333	-0.633333333	0.288418583	12	0	0	0	-1.122	227	0.317922	206	2	1.589	-2.711	1	0	10.635	53.69	1
-3.5	0	11.41441267	0.0538465	41.3992	-0.165	0.5970373	20	0	0	1	-0.64	247	0.626038	-602	2	2.224	-2.864	1	0	?	?	1
-0.4	0.02273	46.48894505	0.168115556	121.3945556	0.922222222	0.526191722	18	0	1	1	-0.705	121	0.495649	3	0	3.137	-3.842	0	0	?	?	1
2.266666667	1.05036	10.2334586	0.360689091	44.43336364	4.04E-17	0.612439455	11	0	0	0	-2.171	179	0.57854	10	1	0.051	-2.222	0	0	25.203	93.61	0
1.8	0.00787	3.402353826	0.215303529	19.25317647	-0.423529412	0.615118706	17	1	0	0	-0.919	51	0.58359	-357	0	2.152	-3.071	0	0	?	?	1
2.5	0.41611	0	0.407515	44.2266	-0.54	0.3217058	10	0	0	0	-1.111	39	0.325717	-89	1	2.13	-3.241	1	0	?	?	1
-3.966666667	0.35065	11.57464027	0.320910714	31.01935714	0.171428571	0.458167786	14	1	1	0	-1.64	275	0.452838	-82	1	0.335	-1.975	0	0	26.181	76.1	0
-4	0.4	3.5125	0.3073875	14.1625	-0.941666667	0.35088725	12	0	0	0	-1.703	37	0.338605	-121	1	0.471	-2.174	0	1	17.818	83.29	1
-3.5	0.0733	12.56570414	0.042465714	9.666238095	-0.795238095	0.621973	21	1	0	0	-1.171	228	0.669599	-27	0	1.055	-2.226	1	0	23.25	78.27	1
-0.4	0.26087	26.65344493	0.026849545	30.14204545	-0.627272727	0.533241864	22	1	1	0	-0.605	209	0.563409	10	0	3.46	-4.065	0	1	1.692	78.04	1
1.8	0.0463	17.54745663	0.174656842	14.95868421	0.305263158	0.577031105	19	0	0	1	-0.953	357	0.602856	51	1	2.399	-3.352	0	0	1.823	74.18	0
4.2	0.11972	0	0.103430588	81.97788235	1.588235294	0.648563824	17	1	0	0	-1.271	36	0.609798	15	1	2.353	-3.624	1	0	1.086	45.96	1
-1.222580645	0.46667	9.274027797	0.26574	11.04054545	1.454545455	0.449344727	11	2	3	0	-1.254	476	0.440311	-15	1	1.074	-2.328	1	0	32.515	84.35	1
-4.5	0.11157	0	0.128486111	23.827	-0.661111111	0.597901333	18	0	0	0	-1.281	42	0.582034	22	1	2.376	-3.657	1	3	?	?	1
-3.746153846	0.44393	7.760378593	0.259426429	18.61892857	0.014285714	0.345949929	14	0	0	0	-2.02	101	0.324248	-42	2	-0.11	-1.91	1	0	26.18	82.66	0
3.811111111	0.27737	17.91309192	0.154067059	15.69705882	-0.147058824	0.484065235	17	0	0	1	-2.343	234	0.46562	15	0	-0.046	-2.297	0	0	25.437	93.68	0
3.8	0.53143	0	0.4032675	9.10475	-1.4125	0.196022	8	0	0	1	-1.945	17	0.190386	-36	0	2.076	-4.021	1	0	2.577	76.28	0
-4.5	0.45957	14.11033428	0.204877692	12.455	0.046153846	0.368801231	13	1	1	1	-1.668	101	0.375159	-8	0	3.754	-5.422	0	1	0.617	46.56	1
4.5	0.20625	13.22515623	0.189851875	25.041875	0.3375	0.266740125	16	1	1	1	-1.574	36	0.032196	9	0	-0.038	-1.536	1	0	35.048	93.33	0
3.8	0.82432	14.12179791	0.583437	129.7198	-1.34	0.6463581	10	1	1	1	-1.412	95	0.62743	119	0	0.846	-2.258	1	0	18.429	76.17	0
4.4	0.87898	79.27324662	0.450871818	116.0131818	-1.563636364	0.257607636	11	1	1	0	-3.173	239	0.15139	35	1	-0.383	-2.79	0	2	21.602	92.94	0
-0.8	0.736	37.60850797	0.241659091	0	0.190909091	0.544140545	11	1	1	1	-1.388	106	0.536128	-50	1	1.788	-3.176	0	0	1.653	30.29	1
-3.5	0.695	7.647806385	0.330395	44.3344	-0.44	0.515459	10	0	0	1	-2.127	117	0.493639	-7	0	0.165	-2.292	0	0	16.189	64.94	0
3.8	0.13793	16.68628349	0.128756667	63.01093333	0.573333333	0.527259133	15	0	0	1	-1.236	95	0.505831	56	0	2.446	-3.682	0	0	3.038	67.74	1
3.8	0.71975	37.61908528	0.304078182	138.0444545	2.672727273	0.612462545	11	0	2	1	-1.627	49	0.56398	226	0	0.502	-2.129	1	0	15.173	93.68	0
1.8	0	9.378	0.184724286	42.93347619	1.023809524	0.627296	21	1	0	0	-0.935	66	0.69418	52	0	2.721	-3.656	1	1	1.501	82.36	1
-0.7	0.51969	7.206778964	0.262965714	27.27685714	-1.3	0.386891714	7	1	1	1	-2.373	47	0.363928	-174	0	-0.28	-2.093	0	0	20.264	86.7	0
-0.4	0.75824	37.80942804	0.394180833	91.24408333	-0.95	0.481412333	12	0	0	1	-2.204	157	0.362562	24	0	0.47	-2.674	0	0	19.73	81.9	0
-3.5	0.16204	11.14561227	0.16889	16.11831579	0.121052632	0.600783421	19	0	0	1	-1.102	424	0.622023	-25	0	2.256	-3.358	0	0	4.852	58.31	1
-1.6	0.02362	0	0.311496667	56.51033333	0.293333333	0.481472467	15	0	0	1	-1.236	49	0.47497	-18	0	1.831	-3.067	0	0	?	?	1
-3.292307692	0.74233	60.1572881	0.357689	64.3844	-0.6	0.7580677	10	1	1	0	-2.021	760	0.711033	-727	1	-0.531	-1.49	0	0	28.223	89.11	0
3.8	0.01657	0	0.052311053	36.41131579	0.663157895	0.497255526	19	1	0	1	-0.8	469	0.484548	44	1	3.11	-3.91	1	2	?	?	1
4.124242424	0.72932	9.682472064	0.314606	12.3371	-0.27	0.5622774	10	1	1	1	-1.142	72	0.473788	-49	0	1.681	-2.823	0	0	1.261	23.81	1
-3.5	0.62295	28.26627874	0.192777778	34.07694444	-1.266666667	0.396027278	18	1	1	1	-1.581	209	0.451431	-34	0	1.582	-3.163	0	1	10.921	45.92	1
-0.67027027	0.6259	14.59331463	0.237900667	15.31346667	0.886666667	0.3267576	15	2	2	1	-1.606	360	0.349132	-102	2	2.246	-3.852	1	0	6.039	88.03	1
-0.8	0.0146	0	0.316714286	32.97442857	0.214285714	0.334401214	14	0	0	1	-1.598	52	0.085507	27	0	0.853	-2.451	0	0	30.057	60.75	1
-0.4	0.76136	129.9884086	0.527267778	255.3795556	-1.244444444	0.298515111	9	2	2	0	-2.318	84	0.274806	18	0	0.085	-2.403	0	0	15.395	89.2	0
1.12	0.59483	60.3265728	0.422782	22.82253333	-1.613333333	0.676904067	15	1	1	0	-1.582	106	0.714689	89	1	2.114	-3.696	1	3	4.259	85.89	1
-1.6	0.47482	49.19985519	0.215018462	95.27423077	0.676923077	0.502772846	13	1	0	0	-2.649	169	0.476663	-23	0	-0.891	-1.758	0	0	45.448	91.86	0
1.8	0.19091	0.322	0	35.85583333	-0.625	0.22384625	12	0	1	1	-1.555	91	0.262267	33	0	1.239	-2.794	0	0	11.226	86.01	0
-3.5	0.03774	12.7445	0.214845625	22.1873125	-1.8	0.267307938	16	2	1	1	-1.128	65	0.272019	-55	1	2.436	-3.564	1	0	0.549	17.56	1
-0.471428571	0.61497	20.68970421	0.266894545	22.67927273	-1.972727273	0.489526727	11	2	1	1	-2.072	208	0.337186	18	0	0.72	-2.792	0	0	32.805	92.66	0
1.442857143	0.89565	16.32263054	0.284551765	25.79	0.605882353	0.536217529	17	1	1	1	-2.106	124	0.354922	66	0	-0.074	-2.032	0	1	22.665	92.17	0
4.5	0.0122	32.6092671	0.087200526	23.48747368	1.594736842	0.402242263	19	0	0	1	-1.409	210	0.420565	-5	1	2.41	-3.819	1	0	2.824	87.3	1
3.8	0.00667	1.96143162	0.063371875	23.1575625	1.7	0.429043188	16	0	0	1	-1.347	47	0.447782	57	1	2.439	-3.786	0	2	?	?	1
-3.058333333	0.78431	10.92870552	0.30493875	43.965375	-1.4125	0.36984675	8	1	0	1	-1.749	251	0.375553	-60	2	0.339	-2.088	1	2	36.828	92.83	0
1.8	0.26786	20.35266211	0.155172353	33.71276471	0.417647059	0.254807294	17	1	2	1	-1.191	173	0.310514	-22	0	0.996	-2.187	0	1	13.324	83.62	1
-4.5	0.77818	9.081850926	0.514522	27.0584	-2.02	0.3093958	5	1	1	0	-1.828	50	0.338122	-432	0	1.536	-3.364	1	3	2.794	69.96	1
1.8	0.19643	4.016534576	0.198591538	19.25946154	1.353846154	0.529601231	13	1	1	1	-1.868	122	0.502348	-16	1	1.475	-3.343	1	0	5.829	87	0
-0.8	0.3985	0	0.389415385	29.90446154	1.1	0.488692615	13	0	0	0	-1.393	54	0.48766	5	1	1.912	-3.305	0	0	3.664	83.38	1
-4.5	0.38009	22.01513207	0.361896154	37.52115385	-0.615384615	0.777961538	13	0	1	0	-1.398	19	0.780149	-116	1	2.217	-3.615	1	3	?	?	1
-2.96	0.32961	3.866144177	0.27607	13.9991875	-0.79375	0.536089938	16	1	0	1	-1.914	236	0.305448	27	1	0.371	-2.285	0	0	29.462	93.02	0
1.8	0	23.17937526	0.069479091	13.50195455	0.240909091	0.424829864	22	2	0	0	-1.028	98	0.399492	36	0	2.37	-3.398	0	1	2.1	56.75	1
-3.5	0.50292	0	0.322275833	51.07183333	0.625	0.244231167	12	1	0	1	-1.353	49	0.19169	32	1	1.754	-3.107	0	0	4.923	80.73	1
-4.5	0.29185	8.05883605	0.051535294	36.45829412	-1.9	0.711872647	17	2	1	0	-0.982	122	0.778748	10	0	4.371	-5.353	0	1	0.229	62.25	1
-3.2	0.34911	1.448	0.174583125	21.7319375	-0.25625	0.46367575	16	1	1	1	-1.022	56	0.409517	38	2	2.561	-3.583	1	0	?	?	1
-1.3	0.01794	19.86719187	0.1833	110.9231053	-2.168421053	0.505159368	19	1	0	1	-1.064	153	0.573185	31	1	3.885	-4.949	0	0	0.885	81.69	1
-3.5	0.92105	17.96209134	0.466935	22.4265	-0.033333333	0.453253	6	1	0	0	-2.315	196	0.473225	-1002	2	-0.543	-1.772	1	0	35.741	90.09	0
-0.794117647	0.25828	14.23699858	0.248314118	17.51370588	1.141176471	0.442869059	17	0	0	1	-1.278	159	0.48518	-71	0	0.5	-1.778	1	0	21.996	91.61	0
1.9	0.02395	2.338	0.168554706	30.02782353	-0.329411765	0.230172882	17	1	0	1	-1.414	217	0.183437	-83	1	2.522	-3.936	1	0	0.992	45.77	1
2.5	0.21569	0	0.151376667	29.97794444	0.416666667	0.276577056	18	1	0	0	-1.933	51	0.293987	-55	0	2.144	-4.077	0	2	1.957	65.27	1
1.8	0.54206	0	0.476634	49.2308	-0.51	0.6281606	10	1	1	0	-1.703	101	0.668927	-46	0	2.077	-3.78	1	0	2.088	71.7	1
1.428571429	0.12821	18.57715995	0.066906667	86.44093333	0.626666667	0.623015733	15	0	0	0	-2.702	149	0.606509	?	?	-0.487	-2.215	?	?	26.187	90.4	0
-0.4	0.70238	0.06363961	0.318822308	115.5786923	-1.553846154	0.660073769	13	1	1	1	-0.763	115	0.610672	-156	1	2.758	-3.521	0	0	?	?	1
-3.1	0.73006	24.55991388	0.50091	130.0571111	-0.944444444	0.562819111	9	1	1	0	-2.377	148	0.540138	-25	2	-0.158	-2.219	1	0	25.805	86.87	0
4.5	0.03922	10.68660443	0.211034118	13.44911765	1.888235294	0.585919882	17	1	2	1	-1.539	69	0.647307	-43	0	0.372	-1.911	0	2	21.062	78.23	1
2.71627907	0.58025	7.738654702	0.236204118	30.71994118	-1.435294118	0.541754235	17	1	2	1	-1.82	253	0.432227	-111	1	0.966	-2.786	0	2	38.657	92.71	1
3.8	0.125	27.54995628	0.197026471	65.22276471	-0.6	0.384372294	17	1	0	0	-0.972	41	0.260346	100	1	2.988	-3.96	0	2	?	?	1
1.9	0.69231	10.475	0.455562	113.7147	-0.72	0.5233915	10	0	0	0	-3.92	307	0.489587	20	0	-1.061	-2.859	1	0	19.563	86.87	0
3.8	0.01948	0	0.016480526	14.29831579	1.557894737	0.494173947	19	0	0	0	-1.328	52	0.546573	-32	1	2.769	-4.097	0	0	1.387	81.23	1
1.9	0	0	0.060266316	15.98210526	0.405263158	0.401430211	19	1	0	0	-1.748	53	0.349858	-32	0	1.314	-3.062	0	0	11.482	81.23	1
-0.4	0	21.59108671	0.044238235	8.126176471	0.629411765	0.468781353	17	2	1	1	-0.674	96	0.30439	-25	0	3.285	-3.959	0	1	1.803	57.02	1
1.8	0.425	0	0.364718	12.6356	-0.08	0.5693656	10	1	1	1	-0.977	67	0.627049	-19	0	1.263	-2.24	0	0	8.296	33.73	1
-1.3	0.05181	24.28321342	0.100070526	84.79905263	-0.252631579	0.329342158	19	0	1	0	-1.039	113	0.342807	-95	1	2.517	-3.556	1	0	1.356	53.84	1
-0.7	0	0	0.1143495	36.5523	0.85	0.4794278	20	2	0	1	-1.119	84	0.451884	-70	1	3.386	-4.505	0	1	1.286	54.85	1
2.555555556	0.35211	33.63533687	0.186908333	46.18538889	-0.011111111	0.4392535	18	1	1	0	-2.718	912	0.454377	36	0	-0.241	-2.477	0	0	32.82	92.7	0
-0.7	0.19079	22.78653501	0.088293333	32.86077778	0.327777778	0.417854444	18	1	1	1	-1.451	89	0.415512	-33	1	2.096	-3.547	1	0	2.041	91.42	1
-4.2	0.38636	36.668	0.457431429	202.1662857	-1.771428571	0.342532	7	0	0	0	-2.586	28	0.257488	-21	2	-0.396	-2.19	1	0	20.107	93.99	0
1.8	0.61111	5.465183864	0.299751667	35.96983333	0.433333333	0.456790667	12	1	2	1	-2.173	137	0.437448	-74	0	-0.828	-1.345	0	0	22.974	93.42	0
0.014285714	0.71918	13.58793608	0.324928182	25.39927273	-0.772727273	0.338437364	11	0	1	1	-2.272	198	0.26578	168	0	-0.021	-2.251	1	0	18.623	91.81	0
-0.8	0.02273	0	0.233004667	42.39453333	-0.1	0.489427267	15	1	0	0	-1.29	140	0.538392	-15	1	2.904	-4.194	0	0	1.908	91.67	1
4.5	0.31098	6.882043166	0.368415	33.20233333	-0.158333333	0.398276833	12	1	1	1	-1.055	235	0.424762	-33	1	2.369	-3.424	0	0	2.162	64.34	1
-0.9	0	15.06032605	0.038948571	54.68690476	-0.785714286	0.455286571	21	1	0	1	-1.036	54	0.622799	-37	0	2.978	-4.014	1	0	?	?	1
-1.6	0.2028	19.61655347	0.255426	104.1054	-2.586666667	0.470214867	15	1	0	0	-0.966	29	0.46171	-111	0	2.237	-3.203	0	0	?	?	1
4.2	0.00709	1.706012961	0.213039444	0	1.055555556	0.294207222	18	1	0	1	-1.304	44	0.326819	15	0	1.092	-2.396	0	0	?	?	1
-1.3	0.88722	31.57185686	0.337724286	30.30328571	-2.342857143	0.217748143	7	0	0	0	-1.738	87	0.203262	60	1	1.928	-3.666	1	0	4.691	88.58	1
-0.8	0.29688	13.21264462	0.0361215	12.8991	0.205	0.66916055	20	1	1	1	-0.974	97	0.667875	-82	1	2.293	-3.267	0	1	?	?	1
-3.5	0.38647	26.72137324	0.334490714	35.36364286	-1.485714286	0.453467214	14	0	1	1	-0.876	208	0.527464	59	2	2.174	-3.05	1	0	3.823	78.04	1
-3.5	0.06486	58.78414374	0.428158	124.7	-0.65	0.43191685	20	1	1	1	-0.972	101	0.493072	20	2	1.824	-2.796	1	0	2.729	67.79	1
4.5	0.00585	12.12883785	0.198461176	65.93005882	-0.870588235	0.321412118	17	1	0	1	-1.343	54	0.291594	-17	1	1.976	-3.319	0	0	3.991	79.95	1
2.8	0	0	0.0639	15.20868182	0.872727273	0.454321	22	0	0	0	-1.305	52	0.511668	-34	0	1.644	-2.949	0	0	4.091	81.23	1
2.085714286	0.03448	9.442411896	0	28.08266667	-0.266666667	0.349363867	15	0	0	0	-1.013	62	0.382702	-59	1	1.712	-2.725	1	0	?	?	1
-4.5	0.31474	22.19640423	0.133742273	92.95140909	0.231818182	0.780599136	22	0	1	1	-1.582	28	0.822943	36	1	2.33	-3.912	0	1	?	?	1
-3.5	0.75701	55.81505386	0.40570625	49.010125	-2.3375	0.796697875	8	1	1	1	-1.61	15	0.745494	-1004	2	0.085	-1.695	1	1	26.405	88.89	0
-4.5	0.18147	14.97542343	0.315084	49.2454	-0.173333333	0.448614	15	2	2	0	-1.398	25	0.509816	47	1	1.787	-3.185	0	1	?	?	1
-0.8	0.51799	0	0.366108182	4.748181818	-0.563636364	0.460832	11	0	0	1	-1.949	82	0.408344	-83	1	0.162	-2.111	1	0	22.972	93.41	0
-3.9	0.9781	24.28621573	0.601283333	112.263	-2	0.214745667	3	0	0	1	-2.145	107	0.206414	-55	1	0.27	-2.415	0	0	29.965	87.1	0
-4.5	0.59328	18.64791076	0.2434825	45.77308333	-1.133333333	0.480015583	12	0	2	1	-1.285	80	0.425352	7	1	3.029	-4.314	0	1	1.018	49.84	1
2.8	0.02732	72.69184501	0.189336	0	-0.05	0.3991464	20	0	0	0	-1.209	60	0.444489	65	1	3.503	-4.712	1	0	0.316	17.27	1
-3.5	0.6875	41.427	0.417784167	0	-0.683333333	0.241981167	12	0	0	0	-1.5	34	0.2543055	-4	2	-0.098	-1.402	1	0	27.632	93.02	0
-1.846666667	0.40488	16.23342331	0.078504375	39.0054375	0.0375	0.30747075	16	0	1	0	-1.799	106	0.343754	38	1	0.198	-1.997	1	0	29.645	93.4	0
-0.5	0.92683	5.495683596	0.44788125	34.786125	-1.025	0.42600425	8	0	0	0	-2.552	193	0.370088	-41	0	-0.793	-1.759	0	0	47.5	93.16	0
-1.35	0.73504	11.34536936	0.36155	14.77075	-1.0375	0.651946625	8	1	1	1	-2.035	241	0.585854	-22	1	0.892	-2.927	0	1	6.408	18.1	1
4.095945946	0.5493	15.67370566	0.241366471	18.73376471	0.847058824	0.374319941	17	2	2	1	-1.562	360	0.307438	-107	1	2.179	-3.741	1	0	5.616	84.51	1
-0.4	0	0	0	10	-0.62	0.6354078	5	2	1	0	-0.861	34	0.668793	-38	1	2.581	-3.442	0	0	?	?	1
-3.5	0.40351	5	0.257971875	0	0.25625	0.52201525	16	0	0	0	-2.578	68	0.533981	-32	0	-0.671	-1.907	0	0	24.976	92.02	0
-0.7	0.40667	54.02536718	0.257892857	193.9782143	0.442857143	0.654362929	14	0	1	1	-1.245	39	0.610648	351	1	1.947	-3.192	1	0	?	?	1
4.48627451	0.0814	20.51805418	0.070890526	37.53568421	0.9	0.784652947	19	1	2	1	-1.437	215	0.788495	-18	0	0.323	-1.76	0	2	25.128	93.33	0
-3.5	0.65	30.116	0.232076923	146.6673077	0.084615385	0.285668231	13	2	1	0	-2.21	24	0.304788	58	2	-0.592	-1.618	1	0	20.107	93.99	0
-2.314285714	0.70588	24.47831961	0.335508571	80.63978571	-0.271428571	0.286329857	14	0	1	1	-1.435	94	0.288981	-5	0	1.613	-3.048	1	1	4.595	68.58	1
0.866666667	0.18487	9.772729029	0.310376667	49.002	-0.491666667	0.511663667	12	0	0	1	-1.451	192	0.531299	73	1	2.607	-4.058	0	0	6.101	66.46	1
-0.4	0.34375	14.396	0.223239286	18.77607143	-1.207142857	0.5268335	14	2	1	1	-1.137	57	0.526736	-57	0	2.42	-3.557	0	1	9.144	85.31	1
-4.5	0.79412	48.1603048	0.38641375	40.6515	-0.5	0.444572875	8	1	1	1	-2.481	75	0.28705	-13	1	-0.091	-2.39	0	1	18.397	85.99	0
-3.2	0.0339	10.6775	0.109954118	19.67741176	0.311764706	0.494655	17	1	0	1	-1.411	53	0.55074	60	0	2.1	-3.511	0	0	1.471	81.36	1
3.8	0.15934	91.15957055	0.094530526	70.19957895	-0.478947368	0.552970526	19	0	0	1	-0.972	240	0.406139	-7	1	2.988	-3.96	0	2	?	?	1
3.466666667	0.11828	34.66792616	0.034939048	56.81666667	1.633333333	0.527896619	21	1	1	0	-1.434	233	0.497842	-108	0	2.37	-3.804	0	0	1.942	43.31	1
-3.5	0.78824	127.6856285	0.275208333	241.2631667	0.325	0.420815167	12	0	0	0	-2.072	74	0.338137	-89	1	-0.359	-1.713	0	0	19.617	89.2	0
2.8	0.03911	20.88836927	0	32.455	0.61875	0.3615865	16	0	1	0	-1.158	26	0.389057	-103	1	2.369	-3.527	0	0	1.069	42.16	1
-0.7	0.79355	0	0.310742857	46.40342857	0.985714286	0.297809	7	0	0	1	-2.723	98	0.30606	-58	0	0.005	-2.728	0	2	26.675	92.09	0
2.5	0.24468	0	0.109309412	23.98323529	0.305882353	0.585246412	17	1	1	0	-1.735	41	0.591141	9	1	2.223	-3.958	1	0	1.616	63.79	1
1.8	0.0354	19.98399257	0.083819412	95.23876471	0.776470588	0.643138529	17	0	0	1	-0.905	373	0.646839	85	1	2.895	-3.8	1	0	2.735	78.41	1
2.8	0.15819	23.55977553	0.147417857	138.2966429	0.671428571	0.391065286	14	0	0	0	-1.209	51	0.392942	31	0	1.944	-3.153	1	0	3.599	50.32	1
0.857142857	0	48.63056572	0.110883478	138.1206522	1.834782609	0.531766739	23	0	0	1	-1.892	119	0.657443	39	0	0.753	-2.645	0	0	19.782	91.51	1
4.2	0.41667	0	0.2996775	12.49716667	-1.75	0.42957425	12	1	0	1	-1.367	66	0.329145	-32	0	1.258	-2.625	0	1	8.806	81.55	1
-0.8	0.33577	1.0845	0.338884444	23.256	0.777777778	0.426626778	9	1	1	0	-1.4	59	0.436358	-138	0	2.363	-3.763	0	0	0.97	50.33	1
-3.82	0.72973	8.490255275	0.724818	5.7178	-1.5	0.6786032	5	0	0	1	-1.931	28	0.64811	10	2	0.37	-2.301	1	0	33.38	94.29	0
-0.7	0.19079	0	0.414043846	38.32930769	-0.1	0.558065077	13	0	0	0	-2.014	133	0.547979	23	1	1.533	-3.547	1	0	3.544	88.02	1
4.5	0.37017	22.824	0.157293125	0	2.28125	0.332432875	16	0	0	1	-1.224	148	0.389992	-31	1	2.156	-3.38	0	0	2.382	51.6	1
-3.5	0.3	0	0.178561176	43.44158824	-0.311764706	0.484463059	17	1	1	0	-1.354	141	0.463393	24	0	1.989	-3.343	1	0	2.681	52.51	1
2.8	0.48701	10.6855	0.222921875	52.6161875	0.575	0.707888625	16	0	1	1	-0.962	143	0.739486	-8	0	1.998	-2.96	0	0	2.207	52.03	1
-1.3	0.48077	54.47966316	0.283989	49.8503	-1.59	0.699217	10	2	2	1	-1.529	278	0.721049	-742	1	0.71	-2.239	1	0	35.081	91.01	0
4.5	0.01274	0	0.049780556	35.50061111	1.844444444	0.265610722	18	0	0	0	-1.916	48	0.263425	-64	0	-0.793	-1.123	1	0	35.073	93.4	0
-4.5	0.11064	3.4295	0.153696842	26.38742105	-0.784210526	0.570628737	19	1	1	1	-1.128	358	0.693244	-52	0	4.316	-5.444	0	1	0.446	56.8	1
3.8	0.18232	0	0.299465714	54.55014286	0.178571429	0.33544	14	0	0	0	-2.429	69	0.232083	-29	1	-0.473	-1.956	0	2	20.612	93.72	1
3.8	0.13548	12.48744145	0.16733	64.005	0.157142857	0.175942286	14	0	0	1	-1.195	170	0.170092	53	1	2.347	-3.542	0	0	2.648	81.46	0
-0.6	0.4878	49.39185108	0.253413846	212.4392308	0.192307692	0.523003154	13	0	0	0	-2.049	179	0.488733	-38	1	0.264	-2.313	0	0	30.214	87.82	0
-0.4	0.01064	15.79725204	0.129525455	46.74486364	1.418181818	0.765007045	22	1	1	1	-1.008	28	0.781814	-44	1	1.526	-2.534	1	0	?	?	0
-3.5	0.83069	27.73135126	0.34635125	47.123375	-1.1875	0.449501375	8	2	2	0	-2.283	61	0.408746	-440	2	-0.331	-1.952	1	0	20.56	69.21	0
-3.5	0.94393	43.02206755	0.4063175	30	-1.1375	0.66162775	8	1	2	0	-1.816	211	0.672055	?	?	0.718	-2.534	?	?	29.138	92	0
-0.8	0.00746	0	0.154791364	46.21545455	-0.563636364	0.511821591	22	0	0	1	-1.122	462	0.564442	-58	1	2.282	-3.404	0	0	3.485	58.8	1
0.868627451	0.02721	18.79119484	0.134681667	78.903	0.372222222	0.589031278	18	0	1	1	-2.058	222	0.600733	25	0	-0.465	-1.593	0	0	27.045	93.37	0
2.5	0	3.247	0.163137895	19.20084211	0.110526316	0.577400789	19	0	0	1	-1.471	32	0.590027	69	1	2.183	-3.654	0	0	3.955	68.15	1
2.5	0.32432	16.47169091	0.378976154	72.49623077	0.469230769	0.386940231	13	1	0	1	-1.067	126	0.49797	-56	0	2.93	-3.997	0	2	0.965	19.46	1
-1.733333333	0.30476	32.42673913	0.262353571	58.58485714	-0.042857143	0.303677071	14	0	0	0	-2.323	124	0.190779	30	1	0.948	-3.271	0	1	5.77	64.2	1
4.2	0.45033	6.399426395	0.348348182	23.88518182	-0.518181818	0.202957273	11	1	1	0	-1.819	77	0.169525	-70	0	0.394	-2.213	0	1	25.364	93.41	0
-0.7	0.5303	61.38711019	0.38083	81.84072727	0.027272727	0.214701182	11	1	1	1	-1.863	209	0.18666	14	1	1.118	-2.981	0	0	17.429	59.92	0
-3.5	0.25654	14.924	0.185602857	21.96342857	-1.992857143	0.259642643	14	2	1	1	-1.316	67	0.114225	-56	1	1.955	-3.271	0	0	2.584	64.69	1
-0.576470588	0.4321	23.42380377	0.229015	76.501375	-0.175	0.731476875	16	0	1	1	-1.741	14	0.739444	-34	1	0.804	-2.545	1	0	?	?	0
1.9	0.0438	24.65701584	0.073161429	84.66804762	0.052380952	0.469121571	21	0	0	0	-1.583	384	0.497577	-11	0	0.862	-2.445	0	0	11.491	54.67	1
3.8	0.02632	24.741	0.132648824	47.83694118	0.676470588	0.437807294	17	1	0	0	-1.54	68	0.437249	-13	0	2.463	-4.003	1	0	1.54	41.7	1
4.2	0.11724	9.3810132	0.264363125	50.621875	0.49375	0.6864735	16	1	0	0	-1.971	26	0.64666	43	0	0.514	-2.485	0	1	21.165	82.24	0
-1.6	0.47727	16.9035	0.566303	26.3759	0.53	0.357933	10	2	2	0	-3.999	84	0.36356	-26	0	-1.515	-2.484	1	0	22.797	92.7	0
1.8	0.00877	0.164	0.2188	16.65526667	-1.966666667	0.564734933	15	2	1	1	-1.824	119	0.538631	-31	0	1.68	-3.504	0	0	4.009	80.74	1
-3.5	0.56897	9.9245	0.334924167	85.36383333	0.316666667	0.309504333	12	0	0	0	-2.282	85	0.211768	12	1	0.222	-2.504	0	0	16.176	73.55	1
4.2	0.82456	29.64346318	0.277419231	45.25561538	0.338461538	0.411973385	13	2	1	0	-1.651	250	0.460584	-15	0	1.41	-3.061	0	0	3.216	19.85	1
-3.9	0.0614	0	0.241198947	70.30384211	0.915789474	0.412060105	19	0	0	0	-1.579	170	0.40742	-69	0	3.786	-5.365	0	1	0.243	49.78	1
-3.9	0.60185	0	0.389782222	27.31055556	-0.933333333	0.273477444	9	0	0	0	-2.088	67	0.082621	?	?	0.531	-2.619	?	?	39.229	89.81	0
-4.5	0.18723	9.325937876	0.111058	20.9485	-0.345	0.6874361	20	1	1	1	-1.099	103	0.765463	-28	0	4.169	-5.268	0	1	0.262	55.94	1
2.5	0.02521	14.77120319	0.307971111	31.14	0.8	0.653082667	18	1	1	0	-1.073	76	0.693805	-568	1	2.964	-4.037	0	0	?	?	1
4.5	0.41346	0.0505	0.174292941	39.03564706	1.276470588	0.352135471	17	0	0	0	-1.615	45	0.340563	-128	2	2.363	-3.978	1	0	1.263	59.8	1
-3.5	0.11111	4.74258188	0.0745595	26.026	-0.35	0.47410605	20	2	0	1	-0.786	153	0.630878	-41	2	2.081	-2.867	1	0	0.523	13	1
-0.754545455	0.40602	45.28172531	0.222938571	58.28228571	-1.664285714	0.719456929	14	1	0	0	-2.873	755	0.421494	?	?	0.04	-2.913	?	?	45.434	89.11	0
2.5	0	16.42906155	0.336225652	48.82530435	0.569565217	0.406953174	23	1	1	0	-1.194	61	0.431862	-111	0	2.781	-3.975	0	2	?	?	1
-3.9	0.22566	17.0775	0.204786667	61.38793333	-0.586666667	0.625156467	15	2	1	0	-0.948	259	0.674268	14	0	2.15	-3.098	0	2	4.436	85.01	1
4.266666667	0.79885	16.21823565	0.418352222	37.70433333	3.70E-17	0.564093111	9	1	1	1	-2.201	70	0.48925	68	0	-0.11	-2.091	0	2	24.346	90.43	0
-1.6	0.01342	9.546932659	0.0289275	29.4964	1.22	0.56859415	20	1	0	1	-0.862	422	0.617314	-14	1	3.128	-3.99	1	2	2.549	65.11	1
3.8	0.90411	36.31721853	0.190728421	182.3723158	2.268421053	0.495761421	19	0	2	1	-0.853	358	0.550658	26	1	2.874	-3.727	0	0	3.152	74.76	1
-0.7	0.78667	6.872853388	0.610117	30.1786	-0.75	0.5933416	10	1	0	0	-2.053	224	0.513861	-17	1	0.492	-2.545	1	0	13.444	74.09	0
2.5	0.04688	5.701	0.057649091	60.53131818	1.604545455	0.375437591	22	0	0	0	-1.339	109	0.320713	-10	0	2.734	-4.073	0	2	0.943	36.05	1
4.5	0.75974	45.66846719	0.389041429	33.65064286	-1.15	0.525708357	14	0	1	1	-2.749	76	0.415725	2	1	-0.672	-2.077	0	0	22.982	93.46	0
-3.5	0	1.162012144	0.214879231	95.18776923	1.107692308	0.746334077	13	1	1	1	-1.166	114	0.817517	-557	0	1.086	-2.252	0	0	14.014	44.25	1
-0.8	0.05185	23.82515346	0.143643684	28.75505263	0.210526316	0.487932632	19	0	0	1	-1.509	587	0.509364	47	1	0.992	-2.501	0	1	2.931	49.23	1
-0.4	0.96591	8.885146084	0.5598125	34.73225	0.4375	0.353178375	8	0	1	0	-0.985	56	0.316129	-198	1	2.224	-3.209	0	0	3.654	43.85	1
-3.5	0.23392	20.50814156	0.189226667	64.98386667	-1.013333333	0.807682667	15	0	1	1	-1.457	28	0.848424	-118	0	0.407	-1.864	0	0	27.892	88.06	0
-0.7	0	2.5985	0.077891111	23.77127778	0.033333333	0.342650056	18	0	0	0	-0.965	148	0.39349	-90	1	2.597	-3.562	0	0	1.647	54.74	1
-4.5	0.68992	18.58616115	0.361814286	14.78085714	-2.371428571	0.594454286	7	0	1	0	-2.975	208	0.624812	-102	0	-1.19	-1.785	1	0	30.757	89.4	0
1.8	0.4625	0	0.364656	3.0587	-1.56	0.1744208	10	0	0	0	-2.412	253	0.093324	88	0	0.254	-2.666	1	0	11.709	86.42	1
-4.5	0.2605	0	0.22001875	42.8689375	0.03125	0.265447625	16	0	0	0	-1.815	48	0.262332	5	1	0.206	-2.021	0	0	25.879	93.4	0
-4.5	0.43697	29.4045	0.180420833	75.60016667	-1.266666667	0.276589583	12	0	0	1	-1.572	56	0.238737	-93	0	3.285	-4.857	0	1	1.194	65.33	1
-0.791397849	0.32624	14.6196121	0.269789167	0	0.391666667	0.351318583	12	1	2	1	-1.061	147	0.311295	99	0	1.395	-2.456	0	0	20.362	79.59	1
-0.4	0	0	0	10	-2.5	0.48809625	4	2	1	0	-0.921	27	0.570957	-19	0	1.975	-2.896	0	0	?	?	1
-3.5	0.70787	4.793251312	0.209104545	16.85454545	-1.5	0.446091545	11	1	1	1	-1.054	255	0.378712	35	1	2.243	-3.297	0	2	2.384	60.22	1
-1.6	0.29825	3.25523373	0.248942222	43.1095	-0.316666667	0.252179333	18	0	0	0	-1.25	54	0.256439	-5	1	1.319	-2.569	0	0	6.444	43.39	1
2.5	0.15315	3.312802318	0.21388625	39.6485	-1.4	0.234878313	16	0	0	1	-1.01	51	0.133597	-56	1	3.062	-4.072	0	0	?	?	1
1.9	0.02941	10.08657708	0.213800556	29.82594444	0.388888889	0.388183944	18	0	0	1	-1.515	63	0.366299	1	1	1.777	-3.292	0	2	0.534	13.46	1
3.3	0.00746	6.507556492	0.071612	29.5457	0.915	0.52368345	20	2	1	1	-1.738	88	0.411984	9	0	-0.105	-1.633	1	0	19.631	82.71	0
-2.253333333	0.4188	23.66171496	0.241310526	66.19226316	-0.084210526	0.329791316	19	1	1	1	-1.255	95	0.313297	129	1	2.095	-3.35	1	0	6.211	90.96	1
-0.7	0.7451	18.49033516	0.199720909	53.67909091	0.090909091	0.823633727	11	1	2	1	-1.334	215	0.829803	-107	1	0.824	-2.158	1	0	20.233	92	0
-3.5	0.72832	15.21976041	0.258802667	24.5206	0.106666667	0.556500667	15	1	1	1	-1.948	124	0.535062	54	0	-0.41	-1.538	0	2	36.564	92.17	0
-0.4	0	0	0	10	0.133333333	0.551943167	6	2	1	0	-0.921	22	0.527449	9	0	2.747	-3.668	1	2	?	?	1
1.8	0.2314	15.63334272	0.180637333	21.34266667	0.326666667	0.4679992	15	1	1	1	-0.935	174	0.537365	-58	0	2.233	-3.168	0	1	2.461	49.13	1
-3.5	0	10.03045974	0.101434348	8.988086957	0.104347826	0.555228304	23	1	1	0	-1.689	105	0.584808	-40	1	0.931	-2.62	0	0	12.618	80.8	1
1.9	0	0	0	0	-0.569230769	0.427351538	13	1	0	0	-2.445	31	0.49211	-44	2	0.2	-2.645	1	0	20.09	79.74	0
1.8	0.39623	0.046197643	0.251192143	118.7425	1.357142857	0.686087	14	1	0	1	-1.556	120	0.642101	-456	1	2.046	-3.602	1	0	2.666	75.27	1
-0.8	0.04688	40.1716208	0.266582353	96.79888235	1.476470588	0.399229176	17	1	0	0	-1.168	399	0.378339	2	1	2.284	-3.452	0	1	5.144	50.81	1
1.8	0.01	6.442066203	0.116262941	27.01023529	2.141176471	0.452668176	17	0	0	1	-1.888	44	0.494332	10	0	1.308	-3.196	0	1	3.492	69.96	1
-4.5	0.40517	7.867	0.26301	54.67211111	-1.755555556	0.716220444	9	1	1	1	-1.054	142	0.749102	-21	1	1.56	-2.614	0	1	14.262	66.67	1
0.685714286	0.01942	9.168868644	0.102042941	17.665	0.358823529	0.605339765	17	0	0	1	-1.257	98	0.592563	-31	1	2.04	-3.297	0	0	2.597	63.24	1
-1.6	0.36496	0	0.225095714	10	1.307142857	0.581720286	14	1	1	1	-0.966	48	0.653054	-78	1	2.434	-3.4	0	1	?	?	1
4.2	0.12245	8.230034519	0.113291765	84.54041176	-0.182352941	0.681406471	17	1	0	0	-1.282	205	0.637084	21	0	0.735	-2.017	0	1	25.26	93.03	0
-4.14	0.52261	99.92973543	0.216873846	294.4246154	-0.4	0.519159846	13	0	0	1	-2.491	193	0.417893	-62	1	0.084	-2.575	0	1	18.266	85.38	1
4.5	0	0.257	0.027215714	15.74990476	2.080952381	0.548435381	21	0	0	1	-1.377	51	0.592312	62	1	2.208	-3.585	1	0	2.997	92.66	1
-3.5	0.76166	51.3315	0.52452	124.9574286	0.657142857	0.254725286	7	0	0	0	-2.526	391	0.274681	-5	1	0.466	-2.992	0	2	30.558	88.82	0
-3.5	0.00971	0	0.099041111	43.27644444	-0.655555556	0.569749	18	0	0	1	-1.222	464	0.600121	-63	1	2.249	-3.471	0	2	3.372	68	1
-3.5	0.74874	70.06344287	0.43683	38.31233333	-2.916666667	0.140235833	6	0	1	0	-1.515	99	0.116927	1	0	1.916	-3.431	0	0	3.176	78.05	1
-2.285	0.52459	38.35299909	0.299477857	0	0.292857143	0.435534643	14	1	2	0	-1.65	29	0.385978	-33	1	0.017	-1.667	0	0	19.458	88.48	0
-0.4	0	8.226713311	0.131235	18.96077273	0.836363636	0.386023909	22	0	0	1	-0.763	101	0.354451	-53	1	1.945	-2.708	1	0	?	?	1
-1.3	0.08333	5.946	0.257136667	20.479	-0.25	0.585649944	18	0	0	1	-1.39	36	0.605571	32	1	3.338	-4.728	0	0	0.756	69.76	1
-3.5	0.87442	0	0.408392857	107.2947143	-1.342857143	0.606522714	7	0	0	0	-1.973	285	0.570094	-37	0	0.825	-2.798	0	0	13.099	70.23	1
2.5	0.19697	12.32355388	0.151884118	27.68017647	0.041176471	0.543786529	17	1	2	0	-1.001	319	0.643008	-382	1	1.862	-2.863	1	0	6.774	30.8	1
-1.6	0.8662	75.73122135	0.57502	216.4198571	-1.457142857	0.301124286	7	0	0	0	-1.148	177	0.329647	6	0	2.132	-3.28	0	0	6.026	85.23	1
1.18	0.21569	50.42864999	0.405462727	244.8927273	-2.045454545	0.306277273	11	0	0	1	-2.265	161	0.303314	-8	1	1.15	-3.415	0	1	8.8	85.38	0
-3.9	0.7156	1.9335	0.393464286	48.78857143	-3.257142857	0.463319571	7	0	0	0	-2.728	215	0.425933	5	1	-0.616	-2.112	0	0	24.813	89.55	0
-3.5	0.03571	1.6915	0.068408235	10.74064706	0.464705882	0.636988059	17	2	1	0	-1.864	121	0.660086	65	2	2.532	-4.396	1	0	1.507	59.89	1
-2.725	0.90533	84.10840449	0.72696625	0	0.575	0.251821875	8	0	0	0	-0.741	79	0.198281	-10	1	1.987	-2.728	1	0	?	?	1
-0.4	0	0	0	10	-0.183333333	0.5302425	6	2	1	0	-0.921	29	0.584471	-1	0	3.902	-4.823	1	0	?	?	1
-0.8	0.12214	0.2565	0.184013333	45.22746667	-0.346666667	0.343273933	15	2	1	0	-2.114	112	0.217662	39	0	-0.307	-1.807	0	0	43.458	85.24	0
-3.9	0.32127	13.87021468	0.351138333	60.86341667	-0.766666667	0.39085075	12	2	0	0	-2.039	81	0.372462	-59	1	0.501	-2.54	1	0	22.562	91.75	0
4.2	0	0.590669865	0.146431176	95.97264706	0.252941176	0.751640471	17	1	0	1	-1.039	114	0.814071	-555	1	1.669	-2.708	0	2	?	?	1
-3.2	0.98101	23.47278799	0.463654444	57.44433333	0.3	0.457676778	9	1	1	1	-1.086	87	0.591445	89	1	2.669	-3.755	1	0	?	?	0
-1.6	0.23741	35.66138057	0.294666154	52.85184615	-1.076923077	0.357328308	13	0	0	0	-0.966	61	0.351444	-37	0	1.929	-2.895	1	0	?	?	1
4.085714286	0.06207	41.47616031	0.142705833	105.52425	1.475	0.520547917	24	0	1	1	-1.298	124	0.54406	24	0	1.561	-2.859	0	0	8.368	52.77	1
-2.38	0.79096	47.48236673	0.437827778	342.2922222	-1.788888889	0.439542111	9	0	0	0	-2.646	191	0.38128	?	?	0.857	-3.503	?	?	3.735	85.38	0
-1.82	0.76433	18.34119069	0.386048889	86.87355556	-1.266666667	0.380329111	9	1	0	0	-2.202	339	0.329418	38	1	0.361	-2.563	1	0	21.628	90.36	0
3.85	0.90476	49.5361715	0.309765	203.6507857	0.15	0.411388143	14	0	0	0	-2.334	256	0.297702	-46	0	-0.13	-2.204	1	0	35.151	93.71	0
-0.8	0.66667	4.714045208	0.347949	10	-1.38	0.4036103	10	1	0	0	-1.477	206	0.389435	-166	1	3.203	-4.68	1	0	0.709	38.78	1
-0.7	0.15827	0	0.280618889	206.5420556	0.211111111	0.407586389	18	1	1	1	-2.019	73	0.375732	73	1	0.212	-2.231	0	0	11.975	79.49	0
-0.242857143	0.77311	23.23389339	0.354066667	70.122	-0.322222222	0.304234667	9	0	1	0	-1.264	93	0.170682	17	0	2.651	-3.915	0	1	1.723	79.48	1
-4.5	0	0	0.048774444	39.425	0.472222222	0.577674278	18	0	0	1	-1.188	58	0.601949	-13	0	3.876	-5.064	0	1	0.516	57.17	1
-3.2	0.92265	0	0.656258	0	-1.14	0.295377	5	0	0	0	-1.897	36	0.286332	534	1	1.284	-3.181	0	0	2.249	43.19	1
2.8	0.05769	0	0.237914444	13.56977778	0.644444444	0.448754111	18	1	1	0	-2.018	24	0.498096	-43	0	0.365	-2.383	0	0	24.475	91.81	0
-3.9	0.86854	7.631096383	0.380128	117.7664	1.67	0.6801088	10	1	1	0	-1.399	119	0.694694	-137	0	0.688	-2.087	0	0	14.001	52.65	1
4.482352941	0.54362	21.6757358	0.138966667	38.47222222	1.666666667	0.643338611	18	0	1	1	-1.126	159	0.674801	-22	1	2.637	-3.763	1	0	?	?	1
-1.6	0	0	0	21.87091667	0.116666667	0.3276255	12	0	0	1	-0.822	214	0.106492	-256	1	3.211	-4.033	1	2	1.842	46.53	1
-1.3	0.0251	1.739	0.172999286	21.37385714	-0.628571429	0.454131214	14	1	0	1	-0.935	53	0.418135	-525	0	2.754	-3.689	0	0	?	?	1
-0.2	0.40113	20.413	0.347183333	65.74066667	-1.646666667	0.7154292	15	1	1	1	-1.837	132	0.721621	-14	1	1.534	-3.371	1	0	7.66	92.28	1
4.4625	0.41176	40.58482719	0.337661429	46.71314286	-0.15	0.199555143	14	0	0	0	-1.573	260	0.16812	-20	0	0.304	-1.877	0	0	25.091	92.41	0
-0.4	0	0	0	10	-0.875	0.50612325	4	2	1	0	-0.921	22	0.590667	-10	0	3.902	-4.823	1	0	?	?	1
-0.8	0.01471	8.904551751	0.029052273	28.60277273	0.777272727	0.553539455	22	1	0	1	-1.392	127	0.532637	-18	0	2.372	-3.764	0	0	1.68	63.27	1
-0.4	0.26596	0	0.501672727	36.69472727	-0.4	0.187503818	11	1	1	0	-1.418	84	0.233635	117	0	0.483	-1.901	0	0	20.447	92.97	0
-1.3	0.06061	8.263047598	0.240495	24.83777778	-0.522222222	0.543559444	18	0	0	1	-1.282	31	0.629185	-59	1	3.316	-4.598	0	0	?	?	1
2.617204301	0.29448	11.35252984	0.352959231	0	1	0.350309308	13	1	2	1	-1.573	118	0.352454	-40	0	0.796	-2.369	0	0	27.589	89.8	1
-1.3	0	0	0.14619	19.79333333	-0.05	0.494747444	18	1	0	1	-1.417	68	0.447188	-2	0	2.364	-3.781	1	2	3.65	75.73	1
4.2	0.68382	5.889184422	0.187254286	14.00685714	1.992857143	0.614811786	14	0	0	1	-2.794	423	0.58943	14	1	-0.585	-2.209	0	2	27.151	93.73	0
3.8	0.64943	25.92222268	0.253324286	94.36557143	-0.528571429	0.759049929	14	0	1	1	-1.347	28	0.767955	-52	1	2.439	-3.786	0	2	?	?	1
-0.4	0.14118	20.31445297	0.141828	26.50973333	0.28	0.2918882	15	1	0	0	-0.922	46	0.271723	-19	1	1.236	-2.158	0	0	12.906	32.53	1
0.95	0.84874	42.79864845	0.656081429	114.5385714	0.1	0.294529714	7	1	1	0	-1.483	40	0.269952	15	0	1.75	-3.233	0	1	3.315	78	1
-0.4	0.1828	7.396717595	0.132404118	23.82682353	1.229411765	0.482946235	17	1	1	1	-1.043	81	0.513465	-153	0	2.858	-3.901	0	0	2.004	51.06	1
1.98	0.41237	18.42265337	0.309099167	81.05633333	-1.175	0.596356917	12	0	0	0	-1.559	336	0.573083	5	1	-0.067	-1.492	1	0	34.888	90.51	0
-3.9	0.3318	5.9145	0.292204615	54.85846154	-0.107692308	0.350971692	13	1	0	0	-1.413	61	0.377407	78	1	0.414	-1.827	0	0	32.01	93.04	0
-2.725	0.90533	85.53379412	0.72696625	0	0.575	0.251821875	8	0	1	0	-1.026	78	0.198281	-85	1	2.519	-3.545	0	0	1.207	74.69	1
-1.114285714	0.92857	30.07942523	0.27026	29.68233333	1.76	0.2624388	15	0	0	1	-1.297	30	0.288802	45	0	2.198	-3.495	1	0	1.789	61.46	1
-2.725	0.39444	8.605536252	0.196537333	37.5392	-0.266666667	0.6036792	15	0	0	1	-2.003	90	0.588078	-30	2	-0.168	-1.835	1	0	20.485	83.5	0
3.8	0.26582	13.43585752	0.337133077	63.99792308	0.223076923	0.552591769	13	1	0	0	-1.039	30	0.559437	-98	1	2.883	-3.922	0	2	?	?	1
-3.025	0.90533	84.49984293	0.72696625	0	0.575	0.251821875	8	0	0	1	-0.879	82	0.198281	35	1	2.579	-3.458	0	0	?	?	1
-1.6	0.93103	12.24744871	0.67842	25	-2.74	0.4859682	5	0	1	1	-1.035	365	0.507377	-315	1	2.325	-3.36	0	1	?	?	1
-1.6	0.07767	0	0.063806	39.44906667	-2.96E-17	0.447704867	15	0	0	0	-1.724	77	0.390313	88	0	0.195	-1.919	0	0	17.568	85.06	1
3.8	0.72956	2.827	0.597733333	62.158	-1.333333333	0.212341	9	2	1	0	-1.117	93	0.220746	-43	0	1.514	-2.631	1	0	?	?	1
1.8	0.05405	22.1279053	0.253169333	33.31686667	-0.6	0.346692667	15	1	1	1	-1.976	66	0.348721	-62	0	0.685	-2.661	0	0	22.75	92.51	0
-0.4	0.35714	36.46234444	0.381558333	78.4725	-1.7	0.51160725	12	0	1	0	-1.01	107	0.51742	-24	1	2.618	-3.628	1	0	0.339	8.24	1
3.8	0.02857	11.224	0.205755	94.408875	-0.05	0.20435625	16	0	0	0	-1.065	92	0.149646	37	1	3.066	-4.131	0	2	0.534	36.05	1
-3.5	0.69841	0	0.568792222	85.56544444	-2.422222222	0.423249889	9	1	1	0	-1.522	32	0.351431	69	2	0.838	-2.36	1	0	29.715	83.93	0
-1.3	0.08095	121.5023084	0.170271176	102.2127647	-0.817647059	0.327734294	17	0	0	0	-1.262	34	0.140035	-15	0	2.557	-3.819	1	0	0.638	35.91	1
4.5	0.00658	5.242099101	0.065807	22.18755	0.94	0.5355166	20	0	0	1	-1.221	324	0.540531	-108	0	2.678	-3.899	1	0	2.221	42.95	1
3.8	0.44199	14.08419447	0.233802667	0	1.646666667	0.222619067	15	0	0	1	-1.586	94	0.224996	51	1	1.111	-2.697	1	2	31.94	92.84	1
-0.780392157	0.87288	32.29693483	0.425591	73.0761	0.04	0.5678885	10	0	2	1	-1.656	25	0.532299	207	1	1.249	-2.905	1	0	3.201	92.8	0
-1.6	0.0493	2.56	0.209609333	19.34233333	1.52	0.479701533	15	1	1	1	-0.833	59	0.493166	-166	1	2.659	-3.492	0	1	?	?	1
1.211111111	0.9	87.29214466	0.622877143	78.02271429	1.485714286	0.462967571	7	0	1	0	-1.769	181	0.414002	14	1	1.632	-3.401	1	0	4.214	82.63	1
-0.4	0.03279	4.099810065	0.157672727	25.62518182	-0.009090909	0.522256909	22	1	1	0	-1.037	320	0.561882	-232	1	1.942	-2.979	0	0	7.668	30.8	1
4.5	0.01515	16.53678837	0.017261579	52.55957895	1.231578947	0.487370789	19	2	0	1	-1.126	48	0.358035	-78	1	2.151	-3.277	0	0	?	?	1
2.4	0	19.83910069	0.109508947	16.51931579	2.057894737	0.556288737	19	2	0	1	-1.465	195	0.529082	-8	1	2.747	-4.212	0	0	2.707	65.6	1
-1.6	0.44366	25.68541974	0.202224286	33.33864286	-0.328571429	0.573583429	14	1	1	1	-0.712	204	0.719658	-53	0	2.752	-3.464	0	0	0.822	14.88	1
-4.5	0	14.0891904	0.091374545	48.66072727	0.095454545	0.368513045	22	0	0	1	-1.308	52	0.358102	-26	1	2.08	-3.388	0	1	3.178	59.67	1
2.8	0	9.486908395	0.049755217	34.78052174	0.486956522	0.555756478	23	1	0	1	-1.386	132	0.570292	-49	1	2.241	-3.627	0	0	2.553	60.41	1
-0.4	0	0	0	10	1.75	0.572672	4	2	1	0	-0.921	35	0.494041	26	1	2.283	-3.204	0	0	?	?	1
-2.566666667	0.8	18.44721479	0.35995	118.8726667	0.266666667	0.287414556	9	0	0	0	-2.227	295	0.237863	21	1	-0.278	-1.949	0	0	29.428	92.91	0
4.5	0	2.97	0.007872857	13.9415	0.907142857	0.535550571	14	1	0	1	-1.519	51	0.516569	25	2	1.284	-2.803	1	0	7.412	54.52	1
1.8	0.0431	0.163	0.247704667	23.25913333	1.126666667	0.4143148	15	1	0	1	-1.354	59	0.412088	-129	0	0.764	-2.118	0	1	17.817	72.45	1
-3.2	0.48223	0	0	0	-0.28	0.324003867	15	0	0	0	-1.507	33	0.350511	-82	1	2.102	-3.609	0	2	2.43	54.83	1
-0.4	0.38462	17.27117385	0.160903333	30.15325	-1.383333333	0.348993333	12	1	1	0	-0.829	73	0.292527	126	1	2.544	-3.373	0	0	1.017	20.75	1
1.52	0.55932	30.42688657	0.533826364	93.68118182	-2	0.246275091	11	1	1	0	-1.79	96	0.24976	-127	0	-0.111	-1.679	0	0	25.225	93.7	0
-3.5	0.86631	0	0.780974	0	-0.96	0.2438996	5	0	0	0	-1.603	31	0.258928	2	0	1.399	-3.002	0	1	1.182	34.52	1
-3.5	0.46629	9.256468362	0.268522857	18.18707143	0.464285714	0.575158286	14	1	1	1	-1.336	99	0.617784	-11	0	1.027	-2.363	0	1	12.082	72.6	1
-1.3	0.18848	20.00712606	0.226518667	27.9948	0.62	0.402719733	15	0	1	1	-1.181	35	0.576896	42	0	2.376	-3.557	0	0	?	?	1
2.318181818	0.71264	27.81742186	0.493508182	55.97436364	0.2	0.327346909	11	0	1	1	-1.546	25	0.318774	511	0	1.312	-2.858	0	2	4.298	60.09	1
4.2	0.33333	0	0.23464	48.31346154	0.838461538	0.288283769	13	1	1	0	-1.761	63	0.11641	-28	0	-0.304	-1.457	0	0	25.234	92.93	0
0.35	0.30337	32.379	0.47708	84.55866667	-0.4	0.299798444	9	0	0	1	-1.776	29	0.2702	-3	0	0.123	-1.899	1	0	33.973	93.92	0
4.5	0.35119	6.8865	0.21779	31.592	0.016666667	0.328267833	12	2	0	0	-2.721	109	0.265135	-193	1	-0.299	-2.422	1	0	26.996	85.24	0
4.2	0.05556	7.028271156	0.270145625	28.1976875	0.84375	0.428025188	16	1	0	1	-1.236	48	0.413641	-129	0	2.797	-4.033	0	1	1.965	69.1	1
1.8	0.00901	0	0.067345	31.13315	1.415	0.7399556	20	1	0	1	-1.058	502	0.737308	-118	1	2.724	-3.782	1	1	1.384	59.4	1
4.390909091	0.60645	18.14788569	0.67415	0	-0.109090909	0.314734636	11	1	1	0	-1.641	108	0.313737	-30	1	2.37	-4.011	1	0	1.449	87.93	1
-3.376923077	0.56667	33.59259336	0.261348182	64.17790909	-0.227272727	0.126455727	11	0	1	0	-2.183	88	0.114365	53	1	0.011	-2.194	1	2	21.783	89.35	0
-4.5	0.14	7.767741319	0.2067725	35.67425	-2.2	0.693171313	16	0	0	1	-1.204	285	0.679613	27	0	4.114	-5.318	0	1	0.219	27.49	1
-4.5	0.02203	11.154	0.0121755	44.77525	-0.275	0.4976442	20	0	0	0	-1.25	110	0.502176	48	1	2.296	-3.546	0	1	1.738	58.69	1
-3.9	0.24528	0	0.562277692	40.05884615	-1.261538462	0.262778538	13	1	1	0	-1.598	95	0.200313	105	0	1.623	-3.221	0	0	6.346	69.48	1
-0.8	0.84483	21.8698758	0.360646364	15.08618182	1.754545455	0.450294909	11	0	1	1	-1.642	105	0.498107	-19	1	1.948	-3.59	0	0	3.267	85.1	1
-0.9	0.56522	38.53336602	0.192340588	135.273	-0.4	0.289528294	17	0	1	1	-1.285	88	0.293805	-19	1	1.884	-3.169	1	0	0.442	7.43	1
-0.8	0.66197	0	0.589791111	0	-1.166666667	0.609892889	9	0	0	0	-2.027	20	0.588842	-1106	0	-0.079	-1.948	0	0	46.365	93.72	1
-0.4	0.40244	0	0.596104	14.5276	0.13	0.2463289	10	0	0	1	-0.705	60	0.267721	26	0	3.137	-3.842	0	1	?	?	1
2.5	0.00917	23.15916093	0.275566957	68.32604348	0.404347826	0.235825087	23	0	0	0	-1.25	47	0.21235	-134	1	2.813	-4.063	0	0	0.18	10.02	1
-0.4	0.75904	10.9158294	0	10	-0.066666667	0.549637	6	1	1	0	-0.921	24	0.561888	-46	0	1.975	-2.896	0	0	?	?	1
-4.5	0.74779	0	0.352868889	66.33044444	0.344444444	0.691717667	9	2	0	1	-1.353	78	0.692609	31	0	3.863	-5.216	0	1	0.393	59.17	0
-3.5	0.435	6.178090392	0.362347273	169.3192727	-2.681818182	0.407982818	11	2	2	0	-1.119	64	0.434968	-33	0	1.789	-2.908	0	0	1.423	15.74	1
-0.622972973	0.92857	14.63488824	0.349829	28.7953	0.43	0.3087378	10	0	1	1	-1.95	361	0.36326	50	0	1.997	-3.947	1	2	9.361	92.96	1
-3.5	0.92386	10.46673065	0.447227143	23.225	-0.742857143	0.262162429	7	0	0	0	-1.21	51	0.256251	-56	1	2.09	-3.3	0	2	?	?	1
-4.5	0.85106	18.59063906	0.470171111	32.01233333	-1.877777778	0.349450111	9	0	2	0	-2.28	280	0.354951	-92	1	0.033	-2.313	0	1	8.538	62.05	1
-4.06	0.85238	26.30855579	0.618862	52.8896	-0.94	0.1115804	5	0	1	0	-1.764	45	0.104541	29	1	2.514	-4.278	0	1	1.766	91.42	1
1.8	0	0	0.271135625	58.0485625	0.73125	0.439820938	16	1	0	0	-1.296	95	0.403827	63	0	2.29	-3.586	1	0	2.438	83.75	1
-3.2	0.62051	15.98134247	0.37184	58.2271	-0.46	0.4043202	10	2	2	0	-0.939	271	0.338429	29	1	2.899	-3.838	1	0	?	?	1
4.5	0	4.1365	0.0260375	42.18415	0.605	0.3798954	20	0	0	1	-1.395	219	0.294945	5	1	2.157	-3.552	0	0	3.093	92.04	1
-0.9	0.00382	14.4215	0.157723636	22.70740909	-0.454545455	0.395980182	22	1	0	0	-1.036	39	0.486441	17	2	3.682	-4.718	1	2	?	?	1
-3.791397849	0.7177	13.31031537	0.323728333	14.27188889	-1.033333333	0.305046222	18	2	2	1	-1.176	149	0.321583	-92	0	1.793	-2.969	0	2	3.976	76.19	1
-3.9	0.04505	0	0.08093	20.13385714	-0.1	0.61970081	21	2	1	0	-1.083	74	0.663886	-21	1	1.767	-2.85	0	0	?	?	1
-0.4	0.53247	0	0.193796923	27.20146154	0.546153846	0.352295077	13	0	0	0	-2.618	63	0.388259	?	?	-0.044	-2.574	?	?	29.413	93.4	0
4.2	0.14815	0	0.225426429	106.2796429	2.95	0.510751786	14	0	0	0	-1.765	329	0.512758	72	0	0.258	-2.023	0	1	23.159	85.29	0
-4.5	0.65	21.74254116	0.21155	56.23109091	0.136363636	0.521411091	11	1	2	1	-1.32	222	0.552211	81	1	1.043	-2.363	0	1	32.492	91.78	1
-3.5	0.23223	29.60281797	0.091941538	0	0.423076923	0.424078385	13	0	1	1	-1.406	208	0.409354	-54	0	0.808	-2.214	0	0	24.781	90.21	1
2.116129032	0.7265	13.10822213	0.263212353	0	0.458823529	0.317613176	17	1	2	1	-1.445	148	0.283457	-75	1	2.242	-3.687	1	0	1.997	81.63	1
-0.4	0.88043	0	0.57171	49.38016667	-1.483333333	0.1948865	6	1	1	0	-0.809	56	0.17262	34	0	4.095	-4.904	1	1	?	?	1
-4.5	0.66881	23.24093992	0.455113333	40.36777778	-1.455555556	0.701415444	9	0	1	0	-2.603	17	0.65649	65	1	0.016	-2.619	0	1	20.106	93.98	0
3.2	0.025	17.6518011	0.121747778	50.81627778	0.361111111	0.639593556	18	2	1	1	-1.835	12	0.59145	?	?	0.22	-2.055	?	?	42.561	88.06	0
-4.5	0.75105	21.9545	0.669075714	81.13414286	0.442857143	0.215704714	7	0	0	0	-1.281	38	0.218045	-36	1	1.945	-3.226	0	1	?	?	1
-0.4	0.01235	5.6975	0.065757368	62.14878947	0.894736842	0.521887368	19	0	0	0	-0.927	101	0.545959	-64	0	1.453	-2.38	0	0	4.154	12.07	1
3.8	0.00645	10.25019415	0.02347	27.10473684	1.447368421	0.618202947	19	1	0	1	-0.935	416	0.651303	-62	1	2.019	-2.954	0	0	23.649	65.11	1
-0.9	0.00943	2.778425813	0.2261895	31.13295	0.525	0.2892255	20	2	1	1	-0.861	144	0.449798	-48	2	4.09	-4.951	1	0	0.3	42.54	1
2.5	0.22368	0	0.404316842	0	-0.331578947	0.583790316	19	1	0	0	-1.412	30	0.65688	-50	2	3.421	-4.833	1	0	?	?	1
-0.7	0.11724	12.3825	0.327664615	65.11423077	-0.853846154	0.291027	13	0	0	1	-1.35	457	0.286302	-18	0	1.017	-2.367	1	0	18.01	81.89	1
4.2	0	18.47652159	0.2221345	30.4036	2.35	0.30182765	20	1	1	1	-1.466	170	0.349961	-36	0	2.769	-4.235	0	0	2.348	65.16	1
-0.7	0.03871	6.29	0.106237857	18.31371429	0.078571429	0.506118071	14	0	0	0	-1.417	47	0.484643	-54	1	2.247	-3.664	0	0	2.185	72.6	1
4.5	0	0.378066426	0.066297333	126.9348	1.513333333	0.6624118	15	1	0	1	-1.784	112	0.639825	?	?	1.887	-3.671	?	?	2.88	79.2	1
-3.9	0.59296	20.43136923	0.213760833	72.00825	0.166666667	0.393128667	12	0	0	0	-1.78	89	0.403938	91	0	3.206	-4.986	0	1	0.831	69.29	1
-0.4	0.01163	31.28647112	0.187608889	102.8341111	-1	0.4936095	18	0	0	0	-0.659	382	0.583014	4	1	2.905	-3.564	0	0	3.912	50.81	1
-4.5	0.5	0	0.259969231	33.91723077	-0.8	0.310135769	13	1	1	0	-1.098	227	0.310579	228	1	1.717	-2.815	0	1	10.814	53.69	1
-0.7	0.33577	0	0.422411538	10	2.753846154	0.671312154	13	1	1	1	-1.067	51	0.702041	-48	0	2.405	-3.472	1	0	?	?	1
1.9	0.77987	0	0.373481111	46.29588889	0.666666667	0.528705778	9	0	0	1	-4.055	25	0.494126	21	1	-0.774	-3.281	0	2	3.397	93.87	1
-1.175	0.69149	25.57681831	0.337212727	0	0.745454545	0.490573	11	0	1	0	-1.622	29	0.47033	-219	0	3.348	-4.97	1	1	0.881	83.28	1
-3.5	0.5241	6.7695	0.284523333	53.1655	-0.783333333	0.693970417	12	1	0	1	-1.851	133	0.674043	50	1	0.573	-2.424	1	0	24.727	85.37	1
-3.5	0.53514	0	0.559565556	20.99822222	-1.255555556	0.326546444	9	1	1	0	-1.257	337	0.320359	-17	1	2.423	-3.68	1	2	1.256	43.22	1
-4.5	0.04762	0	0.171873529	52.27670588	0.035294118	0.432838	17	1	1	1	-1.323	186	0.444603	-67	0	4.069	-5.392	0	1	1.247	48.2	1
1.8	0.45872	4.643858849	0.272366667	24.37733333	0.1	0.38707475	12	0	0	1	-2.182	127	0.371343	-103	1	0.43	-2.612	0	0	15.39	89.95	0
-1.3	0.03139	0	0.16113	37.74917647	-0.488235294	0.429152529	17	1	1	0	-0.985	81	0.518509	-171	0	2.841	-3.826	0	0	0.511	29.88	1
4.2	0.43357	20.84142516	0.271446154	31.29707692	1.4	0.412450154	13	0	1	1	-1.529	36	0.534652	39	0	0.137	-1.666	0	0	25.459	93.76	0
-3.2	0.09596	58.26992454	0.144161176	193.3177647	-0.276470588	0.413612882	17	0	0	0	-1.13	86	0.461724	-96	1	2.361	-3.491	0	2	0.831	28.95	1
-0.4	0.69892	19.205	0.260470714	0	1.457142857	0.271734929	14	0	0	0	-1.393	135	0.220374	1	0	1.812	-3.205	0	1	4.405	55.09	1
-0.9	0.11538	9.883184805	0.193865556	41.32511111	0.505555556	0.671188278	18	2	2	1	-0.743	418	0.682471	15	0	2.303	-3.046	1	0	19.309	56.13	1
-3.5	0.25	50.1	0.273821538	50.38530769	-0.6	0.444352615	13	1	1	0	-0.876	68	0.536636	-22	0	2.07	-2.946	0	0	?	?	1
4.2	0.00752	12.42700744	0.146627273	46.14881818	-0.136363636	0.417018864	22	1	1	1	-1.229	53	0.432933	-5	1	1.634	-2.863	0	2	2.911	62	1
-3.5	0.04433	31.17548423	0.054494118	30.36741176	0.611764706	0.695399176	17	2	2	1	-1.653	277	0.721842	?	?	1.605	-3.258	?	?	7.516	89.89	0
4.5	0.4878	108.6078838	0.322314	240.0339	0.69	0.3637948	10	1	0	1	-1.472	84	0.391446	-34	0	0.496	-1.968	0	0	19.6	74.4	0
-0.850980392	0.87943	36.77112563	0.432795	112.8374	-0.36	0.5710038	10	0	1	1	-1.864	12	0.534565	-90	0	0.711	-2.575	1	0	?	?	0
3.8	0	5.284724927	0.0626528	28.89984	0.208	0.54667608	25	2	0	1	-0.884	177	0.635576	-38	1	3.251	-4.135	0	0	0.658	59.38	1
-3.5	0	3.658745504	0.010172632	21.42973684	1.231578947	0.668908579	19	0	0	0	-1.145	213	0.717881	-50	1	2.269	-3.414	1	0	3.825	48.76	1
-0.4	0	29.20971588	0.051643333	110.4853333	0.423809524	0.463730571	21	1	0	1	-0.972	153	0.475416	-14	1	2.741	-3.713	0	0	3.128	77.69	1
1.409803922	0.69863	19.17021473	0.28813	50.3902	-2.39	0.6647325	10	1	1	1	-1.491	25	0.576075	24	0	1.44	-2.931	1	0	2.293	90.4	0
1.9	0.01626	23.0024661	0.1082345	62.98505	2.02	0.4367989	20	0	0	1	-2.691	158	0.438737	12	0	-1.241	-1.45	1	0	31.629	84.23	0
1.833333333	0.01418	34.24455975	0	0	-1.338461538	0.398756	13	0	0	0	-1.826	28	0.413884	-28	1	0.314	-2.14	0	2	27.362	79.53	0
-4.5	0.44118	6.348561872	0.432034286	56.07292857	0.278571429	0.259046143	14	0	0	1	-2.473	51	0.21705	-283	1	0.166	-2.639	0	1	30.306	87.18	0
1.111764706	1.08943	31.37083301	0.421969	101.4187	-0.02	0.6495655	10	1	2	1	-1.782	14	0.592596	?	?	1.018	-2.8	?	?	?	?	0
-0.8	0.65909	0	0.325490833	70.7095	0.9	0.347506667	12	0	0	0	-2.225	99	0.332647	-80	1	0.117	-2.342	0	0	20.513	93.27	0
-1.175	0.26471	3.271175964	0.023044444	29.13238889	1	0.654989611	18	1	0	1	-0.741	90	0.674467	-1	0	4.221	-4.962	1	0	?	?	1
-3.5	0.67143	41.136	0.55396	99.25933333	-1.7	0.235124	9	0	1	1	-1.318	41	0.259265	22	0	1.588	-2.906	0	0	3.54	65.33	1
4.2	0.03247	33.68247453	0.207704118	0	1.470588235	0.775525176	17	1	1	1	-1.908	122	0.786085	-109	0	2.152	-4.06	0	0	2.649	65.71	0
4.2	0.7029	0	0.57938375	0	-1.375	0.604457	8	0	0	0	-2.095	67	0.602393	-722	0	0.1	-2.195	0	1	23.457	86.39	0
-0.8	0.36641	15.71451521	0.295945	36.41635714	-0.642857143	0.458349857	14	1	1	1	-1.539	157	0.418282	-7	0	2.422	-3.961	0	0	1.313	49.46	1
-0.4	0.22973	0	0.373845333	94.7648	-0.68	0.209703133	15	0	0	0	-1.063	41	0.142002	-52	0	2.64	-3.703	0	0	2.525	63.76	1
-3.9	0.84018	84.49361388	0.313956667	0	-1.633333333	0.444719	9	0	0	1	-1.303	68	0.386	59	1	3.52	-4.823	0	0	0.412	46.96	1
4.5	0.53409	7.8285	0.237780909	52.60272727	-0.663636364	0.426972909	11	1	0	0	-3.79	167	0.349701	-62	1	-0.878	-2.912	0	0	11.685	93.04	0
1.8	0.14159	5	0.203819474	0	0.789473684	0.568118421	19	1	0	0	-1.784	68	0.577902	-44	0	1.105	-2.889	0	0	3.117	19.25	1
3.8	0.02339	38.62195632	0.067554	74.37955	1.665	0.564368	20	0	0	0	-1.145	129	0.503636	33	1	3.712	-4.857	1	0	0.428	48.12	1
-4.5	0.08527	6.83	0.214970714	56.528	-0.671428571	0.256732857	14	0	0	0	-1.698	105	0.218486	-153	0	1.736	-3.434	0	1	14.26	36.05	1
-1.3	0	20.14015376	0.022462632	51.46257895	1.457894737	0.504171	19	0	0	1	-1.023	92	0.495299	-106	0	2.613	-3.636	0	0	?	?	1
-3.5	0.49133	0	0.47627	107.5328	-1.96	0.2150793	10	0	0	0	-1.796	32	0.158307	-65	2	2.406	-4.202	1	0	1.942	83.62	0
4.5	0.28395	0	0.272505714	31.36014286	-0.721428571	0.448827214	14	0	0	1	-2.437	46	0.46478	2	0	-0.291	-2.146	0	0	25.393	94.32	0
4.2	0.01911	25.09387369	0.024938889	43.66327778	1.65	0.599643056	18	0	1	1	-1.435	314	0.594746	87	0	-0.17	-1.265	0	0	23.993	88.36	0
1.660215054	0.59184	17.77271419	0.338177143	21.5285	0.05	0.349651286	14	2	2	1	-1.364	480	0.330312	56	1	1.583	-2.947	1	0	28.337	93.88	1
-0.253333333	0.58779	18.92144118	0.396136	78.4464	-0.92	0.2798161	10	0	2	0	-1.421	93	0.251943	-59	1	1.871	-3.292	0	0	2.347	89.35	1
1.8	0	34.9619438	0.019420476	163.0404762	1.823809524	0.537745667	21	0	0	1	-1.196	175	0.611659	-12	0	2.011	-3.207	0	0	2.409	68.72	0
-3.2	0.17935	47.843	0.210466923	70.404	-0.730769231	0.524833769	13	1	0	0	-1.627	45	0.540345	-2272	1	1.638	-3.265	1	0	?	?	1
-4.5	0	0	0	10	-2.633333333	0.550905833	6	1	1	0	-1.398	25	0.560237	12	0	3.425	-4.823	0	1	?	?	1
-1.3	0.04825	12.46343735	0.096063158	47.36568421	0.326315789	0.623997895	19	0	1	0	-1.07	108	0.58998	-190	1	3.964	-5.034	0	0	0.477	44.02	1
-3.55	1.04061	11.711	0.7915	74.44925	0.675	0.36027725	4	1	1	0	-1.981	93	0.380267	-33	0	-0.526	-1.455	1	0	24.807	78.33	0
-3.5	0.19828	0.032	0.258053333	4.277	-0.65	0.466708917	12	1	0	1	-1.489	29	0.434209	-148	0	1.011	-2.5	1	0	?	?	1
1.8	0.40566	3.928	0.244504	40.1452	1.273333333	0.340857933	15	1	1	0	-2.053	49	0.252916	39	1	0.319	-2.372	0	0	23.425	87.01	0
2.5	0.30864	0	0.291488462	75.21923077	-0.4	0.440746538	13	1	0	0	-2.612	99	0.358999	-6	1	-0.124	-2.488	0	0	45.013	93.14	0
-0.7	0.01379	14.1685	0.034280526	16.39005263	0.878947368	0.569465474	19	1	0	0	-1.089	52	0.592508	-68	1	2.285	-3.374	1	0	2.204	48.87	1
2.5	0.12389	47.99918266	0.247595714	124.7	-1.128571429	0.4435875	14	2	2	1	-1.073	90	0.49925	176	2	3.899	-4.972	1	1	?	?	1
-0.641176471	0.17486	12.80262601	0.340846154	31.64892308	0.323076923	0.385414	13	1	1	0	-3.226	129	0.328237	-204	0	-0.892	-2.334	1	0	19.881	90.4	0
-3.5	0.74854	6.529	0.315425	0.111666667	-0.45	0.54910125	12	0	0	0	-1.873	34	0.483086	51	1	1.847	-3.72	1	2	1.928	71.09	1
4.2	0.59441	8.957236248	0.500597	66.3297	-1.14	0.576788	10	1	1	0	-1.431	281	0.590617	-47	1	1.994	-3.425	0	0	4.576	91.67	0
-0.8	0.57364	26.5437654	0.151081667	61.56972222	1.3	0.381474833	18	1	0	1	-1.436	58	0.462073	30	0	2.304	-3.74	0	0	1.685	92.46	1
-3.2	0.41899	14.66526789	0.308273077	0	0.023076923	0.222208154	13	0	0	1	-1.873	92	0.236474	99	1	1.914	-3.787	0	2	1.52	52.98	1
-4.5	0.59766	18.72998398	0.171722308	85.09284615	-0.676923077	0.479013769	13	0	3	0	-1.281	33	0.534456	8	1	1.945	-3.226	0	1	?	?	1
4.5	0.44586	0	0.222545714	57.62278571	0.257142857	0.619174214	14	2	1	0	-1.126	31	0.61443	-17	1	2.151	-3.277	0	0	?	?	1
0.066666667	0.9781	27.39231823	0.370868182	71.71309091	-1.427272727	0.658122	11	0	1	1	-1.602	13	0.499573	-109	0	0.203	-1.805	1	0	15.459	70.29	0
2.266666667	0.2053	47.55968807	0	0	-1.857142857	0.275459	7	0	0	0	-1.78	28	0.474426	-63	0	0.635	-2.415	1	0	21.445	94.24	0
-0.751351351	0.82014	13.10611636	0.4699025	12.30825	-0.9625	0.39964825	8	2	2	1	-1.021	361	0.496594	-30	1	2.095	-3.116	1	0	1.64	56.34	1
-3.547058824	0.55747	11.18886254	0.174479167	19.55725	0.075	0.5462605	12	0	1	1	-2.127	165	0.46033	-33	1	0.418	-2.545	0	0	20.568	93.53	0
1.8	0.58	14.90849581	0.477700833	8.39	0.691666667	0.303496917	12	1	1	0	-1.489	53	0.331088	-39	0	0.743	-2.232	1	0	2.342	45.45	0
-1.930769231	0.63063	8.386610009	0.430912	23.1371	-0.75	0.3922018	10	0	0	0	-2.32	101	0.317397	42	0	-0.332	-1.988	1	0	23.463	84.68	0
1.8	0.0098	13.09863026	0.014186111	43.90761111	2.233333333	0.463587222	18	0	0	1	-1.075	53	0.409088	-52	0	2.524	-3.599	1	0	0.184	10.02	1
3.3	0.3871	0	0.2363975	0	0.583333333	0.699395	12	0	0	0	-1.995	47	0.749016	-36	0	0.167	-2.162	0	0	31.384	91.48	0
-3.9	0.07619	20.5528274	0.141370476	95.49728571	0.133333333	0.666571952	21	2	1	1	-0.711	369	0.712518	51	0	2.358	-3.069	0	2	?	?	1
4.5	0.00855	26.47008644	0.0067228	112.15	1.816	0.51199332	25	0	0	1	-1.487	215	0.622113	15	0	0.312	-1.799	0	2	22.505	87.82	0
-0.4	0.02439	3.0525	0.247497273	32.04827273	-0.445454545	0.582357364	11	1	0	0	-0.68	153	0.681293	41	0	3.328	-4.008	1	2	1.238	41.83	1
-3.9	0.80193	40.799	0.194651	32.4177	-1.35	0.2207298	10	2	1	0	-1.415	73	0.230923	-72	0	2.127	-3.542	1	0	1.891	39.88	1
-3.5	0.41414	42.05043094	0.326168333	167.19425	-0.558333333	0.346105667	12	0	0	1	-1.847	372	0.352233	-16	0	0.466	-2.313	0	0	21.485	77.54	0
4.2	0.05634	9.389472765	0.093834	20.80125	1.755	0.3026627	20	0	0	1	-1.465	63	0.310673	-272	0	2.247	-3.712	0	1	?	?	1
-3.5	1.28049	24.46283013	0.653137778	142.0994444	0.033333333	0.515686667	9	0	0	1	-0.895	151	0.498987	-428	1	2.734	-3.629	1	0	?	?	1
-3.5	0.83645	0	0.421075	80.91183333	-2.483333333	0.2751875	6	0	0	0	-2.521	137	0.2579	-59	1	-0.235	-2.286	0	0	48.148	94.44	0
-0.8	0.60156	13.83706665	0.258714545	60.33636364	-0.263636364	0.613327909	11	0	0	0	-2.453	315	0.537646	53	0	-0.693	-1.76	0	0	43.716	88.36	0
3.8	0.40994	29.51746547	0.464430909	0	-0.790909091	0.843847091	11	0	0	1	-1.117	32	0.808872	80	0	1.514	-2.631	1	2	?	?	1
3.8	0.07568	42.317996	0.0379675	111.1962	0.87	0.46102085	20	0	0	1	-1.43	86	0.459954	-78	1	1.211	-2.641	0	2	12.483	83.72	1
1.8	0.53846	27.616	0.308839167	80.71975	-1.008333333	0.342717917	12	0	0	0	-2.727	347	0.348313	-40	0	-0.629	-2.098	1	0	20.643	93.87	0
2.8	0.44444	0	0.364885455	62.33154545	-0.027272727	0.557487	11	0	0	0	-1.997	270	0.588024	-22	0	1.522	-3.519	1	0	5.09	57	1
4.276470588	0.8875	24.53009821	0.377675	73.604375	-0.25	0.764702875	8	0	2	1	-2.039	13	0.69779	-57	0	-0.032	-2.007	0	2	?	?	0
-0.4	0.50549	4.0785	0.364595385	8.665153846	-0.723076923	0.725886077	13	0	1	0	-1.231	76	0.718985	38	0	2.073	-3.304	0	1	3.315	39.34	1
-3.85	0.59447	36.27641112	0.193365833	158.9824167	-0.15	0.380510083	12	0	0	0	-2.926	268	0.310785	?	?	0.058	-2.984	?	?	25.355	93.71	0
-0.4	0	13.22047435	0.037859444	40.6995	1.5	0.415640667	18	0	0	1	-0.921	30	0.440093	66	0	1.975	-2.896	0	1	?	?	1
-0.4	0	8.649737955	0.143303684	11.35536842	0.073684211	0.621704421	19	1	0	0	-1.056	222	0.638543	17	1	1.217	-2.273	0	0	5.345	13.47	1
-3.9	0.22581	0	0.293805833	0	-1.725	0.245628083	12	0	0	0	-2.126	53	0.26427	-38	1	0.265	-2.391	0	0	25.175	81.14	0
-4.5	0.75532	93.29869764	0.266960909	293.2098182	-2.509090909	0.564098727	11	1	1	0	-1.409	174	0.581666	1	1	0.935	-2.344	0	0	10.168	36.7	1
4.2	0.86822	9.333548862	0.052923684	17.58073684	0.873684211	0.645433263	19	3	3	1	-1.004	112	0.614697	3	0	1.554	-2.558	1	0	?	?	1
4.5	0.46711	51.22623543	0.247917692	70.28515385	0.907692308	0.205909538	13	0	2	1	-1.491	149	0.190875	55	1	1.155	-2.646	0	0	13.077	83.85	1
1.8	0	4.494675155	0.077441053	14.43389474	0.647368421	0.589725579	19	2	1	1	-0.9	129	0.646052	29	1	2.109	-3.009	1	0	3.363	50.2	0
-3.2	0.015	3.047164073	0.0763855	15.41015	0.73	0.80737005	20	0	1	1	-1.076	107	0.837332	-7	0	1.426	-2.502	0	0	10.478	33.49	1
-3.5	0.77619	15.32867598	0.218883333	17.12488889	-0.788888889	0.505328667	9	0	0	1	-1.551	225	0.529632	57	2	0.489	-2.04	1	0	29.731	83.85	0
-0.4	0.74468	0	0.589585	0	-2.25	0.453539667	6	0	0	0	-2.344	28	0.392659	?	?	-0.176	-2.168	?	?	37.212	93.8	0
2.8	1.08108	0	0.764331667	28.03933333	-1.116666667	0.232758333	6	1	1	0	-2.047	74	0.190482	-17	0	-0.456	-1.591	0	0	26.792	92.49	0
-3.5	0.89503	45.64084699	0.532124	93.1172	-1.8	0.404091	5	1	1	0	-1.238	195	0.386439	-136	0	1.265	-2.503	0	1	16.667	66.75	1
4.5	0.74219	42.20403957	0.556892222	125.3267778	-0.766666667	0.385549333	9	1	2	0	-0.879	275	0.422497	37	1	2.542	-3.421	0	0	?	?	1
-3.5	0.6	0	0.318529	22.5203	0.13	0.4800103	10	0	0	0	-1.76	69	0.39069	-9	0	3.438	-5.198	0	1	0.423	63.77	1
2.8	0.11111	13.55441304	0.153870476	15.83347619	0.604761905	0.60609619	21	2	1	1	-1.158	84	0.684516	85	0	1.815	-2.973	1	0	7.6	43.11	1
2.8	0.03756	10.83748323	0.056354444	35.40294444	-0.372222222	0.705885833	18	0	0	0	-1.031	47	0.708494	25	0	2.143	-3.174	1	0	9.278	56.51	1
4.371428571	0.13971	17.3762565	0.17506	28.33872222	-0.244444444	0.561760278	18	0	0	1	-2.012	102	0.50161	27	0	0.199	-2.211	0	0	13.387	82.65	0
-3.9	0.52153	4.639091889	0.194196364	104.5454545	0.445454545	0.759649636	11	1	1	1	-1.489	120	0.73248	-525	1	0.755	-2.244	0	0	21.008	73.01	1
-0.8	0.49206	4.851304478	0.205163333	14.9532	-0.273333333	0.731933867	15	1	2	1	-1.738	127	0.82085	496	0	0.377	-2.115	1	0	10.311	83.13	1
-3.2	0.15385	10.8605	0.056922632	20.71805263	-0.968421053	0.545714105	19	2	0	0	-1.21	71	0.674884	-39	0	1.87	-3.08	0	0	?	?	1
3.658333333	0.13529	32.67061178	0.320092	127.7608	-0.033333333	0.5063362	15	0	0	0	-2.842	160	0.480657	-1077	2	-0.322	-2.52	1	0	15.211	93.91	0
-3.228571429	0.36574	8.859412762	0.211562727	24.16163636	-0.445454545	0.636418182	11	0	0	1	-2.58	98	0.575558	6	1	-0.765	-1.815	0	2	31.262	90.87	0
-1.6	0.9507	22.7695	0.574325	0	1.016666667	0.3562435	6	0	0	1	-1.093	153	0.341942	-50	1	2.798	-3.891	1	2	2.136	63.82	1
-0.4	0.02083	4.657	0.249374118	22.72694118	-0.388235294	0.572306412	17	0	0	0	-0.999	35	0.537038	82	0	3.959	-4.958	1	0	0.529	69.35	1
-3.5	0.57542	1.3305	0.569953	24.4818	-0.98	0.3852347	10	0	1	0	-0.841	293	0.440853	241	1	2.184	-3.025	0	0	3.309	78.31	1
-0.8	0.24409	0	0.108045625	40.803375	0.4375	0.531388313	16	0	0	1	-0.949	468	0.501372	-6	1	3.123	-4.072	0	0	1.302	59.07	1
-4.5	0.5625	7.71406015	0.189152	14.8928	-0.51	0.623086	10	2	2	1	-1.076	127	0.704497	9	1	1.89	-2.966	0	0	4.635	94	1
-0.4	0	0	0.053068421	37.50336842	-0.605263158	0.544331895	19	0	0	0	-0.64	462	0.588344	-48	0	2.498	-3.138	0	0	?	?	1
3.654901961	0.11628	15.50987988	0.033359474	48.65489474	0.521052632	0.521672316	19	3	0	0	-2.206	217	0.48595	?	?	-0.551	-1.655	?	?	25.138	93.37	0
-4.5	0.41434	4.084	0.34972125	43.05525	-0.55	0.274805813	16	1	0	0	-1.442	33	0.248515	88	0	3.452	-4.894	0	1	0.603	68.84	1
-3.5	0.15385	0	0.20861	39.648	-0.436363636	0.391700182	11	0	0	1	-1.793	91	0.352932	469	1	1.908	-3.701	1	0	2.607	74.59	1
-0.8	0.58519	16.0855	0.408344	47.4338	-1.39	0.269744	10	1	0	1	-2.234	124	0.203553	22	0	0.891	-3.125	1	0	44.702	92.49	0
0.033333333	1.024	42.48826054	0.449998462	57.16176923	-2.238461538	0.173120769	13	0	2	1	-1.501	88	0.093114	-85	1	0.761	-2.262	0	1	23.848	88.58	1
-3.5	0.27879	8.243569955	0.325885	28.62878571	-1.164285714	0.394880357	14	2	1	1	-1.643	44	0.458627	-9	0	0.854	-2.497	0	1	19.574	61.8	1
-0.7	0.09848	6.027395349	0.17624	23.75905263	1.136842105	0.588901211	19	1	0	1	-1.5	128	0.622597	14	1	0.664	-2.164	0	0	19.52	84.79	1
-3.5	0.33	29.823	0.250435333	89.97773333	-0.106666667	0.562171933	15	1	2	0	-1.404	45	0.575239	-2178	0	1.285	-2.689	0	1	?	?	1
0.55	0.11927	39.671	0.15079375	46.5036875	0.2	0.522146313	16	0	0	0	-1.164	80	0.5433205	11	1	2.493	-3.657	1	0	1.247	81.13	1
-0.8	0.37097	5.985	0.283846154	0.228384615	-0.538461538	0.521881231	13	2	0	1	-1.944	34	0.471589	-32	0	1.911	-3.855	0	0	1.39	56.25	1
-3.9	0.69608	0	0.32538625	45.319125	-0.825	0.296773	8	0	0	0	-3.493	143	0.265932	-32	1	-1.029	-2.464	0	0	32.209	93.62	0
-3.5	0.45631	36.06852719	0.403732308	39.51853846	-1.746153846	0.491544615	13	1	1	0	-1.468	73	0.468265	-40	2	0.899	-2.367	1	0	35.875	90.43	0
-0.8	0	5.555	0.050251579	15.80589474	1.194736842	0.524898211	19	0	0	0	-1.779	53	0.548336	-36	2	1.983	-3.762	1	0	2.385	75.42	1
-3.5	0.26984	9.1375	0.157887143	57.76771429	-0.207142857	0.3962775	14	1	1	0	-2.249	331	0.411804	-27	1	2.051	-4.3	1	2	1.235	84.4	1
-3.5	0.2	17.63852184	0.2163315	32.07695	-0.365	0.7607156	20	1	1	1	-0.891	345	0.733264	42	2	2.205	-3.096	1	0	1.504	48.91	1
4.5	0.36129	32.3770301	0.166507692	92.30138462	0.092307692	0.480331923	13	1	0	1	-3.773	263	0.454288	-60	1	-1.875	-1.898	0	0	23.692	96.34	0
4.2	0.5969	3.932073713	0.517762727	21.99018182	-0.127272727	0.414312091	11	1	1	0	-2.258	122	0.3709	2	1	0.137	-2.395	0	1	25.254	94	0
-3.5	0.69626	21.68503049	0.36627375	26.307875	-0.8375	0.332649375	8	0	0	1	-1.437	35	0.332122	29	0	1.777	-3.214	1	1	1.63	74.19	1
3.8	0.00552	23.03287594	0.124948889	20.57494444	2.2	0.375338611	18	1	0	1	-1.09	219	0.353383	38	1	3.061	-4.151	0	2	1.264	69.37	1
1.8	0.0885	16.43426139	0.23806	0	0.0625	0.2097735	16	0	0	1	-1.711	94	0.218199	76	0	0.951	-2.662	1	1	45.93	92.84	1
-3.5	0.78613	17.29142633	0.309750909	49.98863636	0.290909091	0.255447727	11	0	0	1	-1.887	145	0.180974	35	1	0.139	-2.026	0	0	19.045	86.6	0
-4.5	0.52119	0	0.565398	52.5817	-2.62	0.679789	10	1	1	0	-1.458	101	0.715341	-26	1	2.293	-3.751	1	3	1.92	65.96	1
1.8	0.26136	5.369044608	0.2447175	31.4061875	0.2875	0.533044188	16	1	0	1	-1.631	251	0.528758	14	1	-0.153	-1.478	0	0	24.852	92.31	1
-3.08	0.54067	29.03004608	0.350871	57.4672	-1.95	0.1663903	10	1	0	1	-2.269	88	0.123567	72	0	-0.377	-1.892	1	0	27.833	93.7	0
-1.6	0	0	0.073492632	52.51731579	0.984210526	0.506233	19	0	0	0	-0.775	135	0.600261	34	1	2.804	-3.579	0	0	1.607	24.6	1
-3.9	0.5396	0	0.487498182	103.742	-0.945454545	0.442893636	11	0	0	0	-2.163	62	0.366841	32	1	-0.049	-2.114	0	0	31.973	92.93	0
-3.5	0.13978	0	0.279822941	20.54841176	-0.005882353	0.340194353	17	2	1	1	-1.079	56	0.377492	60	1	1.674	-2.753	0	0	?	?	1
-0.4	0.12329	0	0.241068125	26.1433125	0.325	0.589962188	16	1	1	1	-0.705	48	0.708554	-13	0	2.365	-3.07	0	1	?	?	1
0.733333333	0.87845	22.30120507	0.81726	46.9935	-0.5	0.5969415	4	0	0	0	-2.023	29	0.612606	48	1	0.011	-2.034	0	0	28.975	91.48	0
-0.7	0.48026	0	0.298711538	64.74861538	-1.107692308	0.453276154	13	2	1	0	-1.69	33	0.399992	-11	1	0.636	-2.326	0	0	21.769	80.17	1
2.5	0.50685	0	0.417961333	1.191533333	-0.706666667	0.603149867	15	1	0	0	-1.412	28	0.651844	-46	1	2.486	-3.898	0	0	?	?	1
-4.2	0.62308	59.389	0.68416375	149.453	-0.6375	0.3409265	8	1	1	0	-1.711	247	0.371781	25	1	2.15	-3.861	1	1	1.542	52.97	1
-4.5	0.95181	24.71117018	0.514506364	77.18627273	-0.009090909	0.328576273	11	1	1	0	-1.735	63	0.331379	-96	0	3.249	-4.984	0	1	0.714	79.02	1
-0.8	0.616	11.3475	0.471483	218.3243	-2.55	0.3954936	10	0	0	0	-1.267	47	0.383948	23	1	2.67	-3.937	0	0	0.942	41.26	1
1.8	0.85593	0	0.58394	75.90066667	-1.366666667	0.422886	6	0	0	0	-2.209	55	0.431346	-49	0	0.515	-2.724	0	1	16.861	91.35	0
-3.5	0.47619	29.78143282	0.408118889	15.99944444	0.166666667	0.420057667	9	2	1	1	-1.649	127	0.384614	-3	2	0.022	-1.671	1	0	24.395	82.12	0
1.4	0.05755	11.42748951	0.114740435	15.2333913	-0.030434783	0.560988304	23	1	1	1	-1.868	161	0.547818	-10	0	2.26	-4.128	0	2	3.199	76.74	1
-0.4	0.38889	25.01270467	0.316572	72.40633333	-0.193333333	0.404883933	15	1	0	0	-0.927	55	0.395377	-62	1	2.676	-3.603	1	0	0.762	22.38	1
-0.7	0.52318	6.15735757	0.345197	25.1099	-1.39	0.4074437	10	1	1	0	-2.366	48	0.258055	-88	1	1.31	-3.676	0	0	11.345	86.7	1
2.8	0.02747	5.404072762	0.145163529	11.40982353	0.129411765	0.588341294	17	0	0	1	-1.034	124	0.627694	-272	0	2.201	-3.235	1	0	6.924	60.17	0
-3.5	0.60947	76.99677752	0.436925455	182.266	-1.281818182	0.449630364	11	2	1	0	-1.078	86	0.470575	-6	0	3.18	-4.258	1	1	1.166	74.3	1
0.35	0.65403	11.8265	0.357520909	71.81972727	0.109090909	0.429501364	11	0	0	0	-1.655	70	0.417274	1	2	1.405	-3.06	1	2	2.447	56.98	1
3.8	0.53086	0	0.252589091	39.12109091	2.390909091	0.357311636	11	1	0	1	-0.972	76	0.441046	-63	1	2.988	-3.96	0	2	?	?	1
-3.2	0.06358	27.50188053	0.09716625	43.1365625	0.95	0.40400675	16	1	0	1	-1.923	24	0.436354	-28	0	0.162	-2.085	0	0	28.401	89.48	1
1.8	0.64835	2.176	0.4494875	25.80883333	-0.975	0.7328875	12	2	1	0	-1.013	52	0.762327	186	0	1.74	-2.753	1	0	?	?	1
-0.8	0.53788	3.867056018	0.262909167	45.15	0.225	0.42042925	12	1	1	1	-1.146	42	0.434935	1	2	2.379	-3.525	1	1	?	?	1
2.8	0.70103	15.99139796	0.242068182	30.28290909	1.518181818	0.248012091	11	0	1	1	-1.241	36	0.373197	35	1	2.147	-3.388	0	0	?	?	1
-4.318181818	0.28936	16.90883355	0.237466875	22.5978125	-0.15	0.296202688	16	0	0	0	-1.805	63	0.258165	-242	0	3.288	-5.093	0	1	0.488	84.25	1
3.507692308	0.32432	23.86988894	0.165787333	55.53866667	0.74	0.292242733	15	0	0	0	-1.476	96	0.190335	43	0	1.1	-2.576	1	0	13.979	90.96	0
4.2	0.07362	0	0.255785	54.0450625	2.2875	0.580357063	16	1	1	0	-1.039	31	0.622937	-9	0	2.847	-3.886	0	1	?	?	1
3.8	0.02367	5.494691094	0.317150526	0	1.852631579	0.372673158	19	0	0	0	-1.039	84	0.377294	-7	2	2.395	-3.434	1	2	?	?	1
-1.6	0.21583	6.57909327	0.214146667	46.5386	1.433333333	0.415055467	15	1	1	1	-0.966	42	0.442403	5	1	2.784	-3.75	1	2	?	?	1
4.2	0.17931	0	0.305864615	10	0.923076923	0.558979923	13	1	1	1	-1.538	49	0.571083	52	1	2.403	-3.941	0	2	0.925	55.58	1
-0.733333333	0.79856	68.48320341	0.44279	163.6657	-0.36	0.3192189	10	0	0	0	-1.605	24	0.502745	-89	1	2.686	-4.291	0	1	1.251	83.62	1
-0.4	0.11828	7.41836788	0.154484667	66.233	0.066666667	0.4081766	15	0	0	0	-2.118	37	0.417741	5	1	0.242	-2.36	1	0	26.27	91.68	0
-4.5	0.36437	14.29154027	0.213532	0.491333333	0.913333333	0.3117458	15	0	1	1	-1.549	79	0.336805	24	0	3.807	-5.356	0	1	0.275	58.73	1
-0.7	0.06122	0	0.187779375	46.7290625	0.86875	0.2929835	16	1	0	1	-2.264	100	0.328575	-31	1	0.105	-2.369	1	0	19.806	90.06	0
3.8	0.09444	6.947	0.1498025	42.66325	0.17	0.34766605	20	2	2	0	-1.329	44	0.355884	-211	1	3.705	-5.034	1	0	0.512	64.35	1
-0.8	0.28571	0	0.308225714	0	-1.85	0.622820286	14	1	1	0	-1.348	25	0.671825	60	1	1.359	-2.707	1	0	?	?	0
-3.5	0.01156	2.941845924	0.014319231	28.49873077	-0.253846154	0.469870154	26	2	1	1	-1.031	53	0.625518	4	1	1.146	-2.177	0	0	12.059	54.83	1
4.5	0.02614	3.872437848	0.07405	32.88582353	0.241176471	0.643672647	17	0	0	0	-1.958	219	0.60645	11	0	0.108	-2.066	0	2	24.817	92.18	0
2.8	0	4.904418147	0.088203684	16.45784211	0.826315789	0.510627895	19	2	1	0	-1.202	50	0.450964	-358	1	2.31	-3.512	0	0	0.248	10.09	1
3.762745098	0.12925	17.34884103	0.0486045	68.155	0.665	0.73029015	20	1	0	1	-1.584	12	0.748078	?	?	0.67	-2.254	?	?	14.307	88.33	0
2.5	0.45679	47.65294834	0.449541875	34.0375625	0.24375	0.392908813	16	1	1	0	-1.206	213	0.442738	10	0	2.699	-3.905	0	2	0.475	10.04	1
-3.5	0.4264	0	0.25334	18.28075	0.233333333	0.325123	12	0	0	1	-1.734	65	0.433503	27	2	0.215	-1.949	1	0	32.354	93.93	0
2.8	0.55804	0	0.348181667	23.92166667	0.575	0.47091825	12	0	0	1	-2.923	68	0.462011	27	0	-1.261	-1.662	0	0	34.921	92.99	0
3.8	0.35802	0	0.322496429	54.18807143	0.157142857	0.220444571	14	0	0	1	-1.206	89	0.193463	-231	1	2.759	-3.965	0	2	0.839	51.38	1
-0.9	0.28077	13.794	0.28276	0	0.635294118	0.295143588	17	0	0	0	-1.179	44	0.346718	-69	0	2.669	-3.848	1	0	7.479	69.77	0
1.9	0	0	0.216295882	41.75547059	0.129411765	0.404090765	17	0	0	0	-1.607	65	0.467129	37	1	1.727	-3.334	0	2	2.922	86.96	0
4.2	0.41176	11.34	0.238810909	22.35672727	-0.909090909	0.271721182	11	0	0	0	-1.404	65	0.20477	-34	1	2.444	-3.848	0	2	2.034	69.85	1
-0.8	0.00763	3.795	0.211825294	22.88847059	0.241176471	0.613709353	17	2	1	0	-1.724	108	0.623263	24	2	2.884	-4.608	1	2	2.188	91.03	1
-1.31	0.8191	16.61778214	0.503556	12.7468	-3.8	0.4746192	5	0	1	0	-3	113	0.46428	-52	0	-0.629	-2.371	1	0	33.379	88.89	0
-3.5	0.29756	4.353	0.32082	30.94936364	0.572727273	0.272697909	11	0	0	0	-1.409	23	0.284333	86	0	1.787	-3.196	0	0	4.578	64.96	1
-0.4	0	0	0	10	2.125	0.58237475	4	2	1	0	-0.921	26	0.654195	27	0	2.747	-3.668	0	0	?	?	1
2.116129032	0.7265	13.10822213	0.256605556	17.42005556	0.183333333	0.385731167	18	1	2	1	-1.827	481	0.361575	-75	1	1.886	-3.713	1	0	4.503	84.35	1
-0.8	0	0	0.083673889	19.45505556	0.9	0.446050667	18	0	0	0	-1.69	53	0.400917	18	2	1.909	-3.599	1	0	3.787	86.78	1
2.8	0.18557	4.227486356	0.193367895	18.18105263	-1.310526316	0.600702105	19	1	0	0	-1.5	51	0.554361	-375	0	1.544	-3.044	0	0	3.341	48.81	1
-0.7	0.60784	41.31222958	0.139165263	156.4709474	0.821052632	0.695264105	19	0	0	1	-1.245	49	0.748562	81	1	2.051	-3.296	0	0	?	?	1
4.5	0.1875	12.346	0.210715714	37.82635714	0.721428571	0.501567786	14	1	1	1	-0.985	293	0.547666	50	1	2.951	-3.936	1	0	2.145	84	1
1.8	0.27966	19.613	0.286766471	0	0.188235294	0.390322706	17	0	0	1	-1.466	153	0.26699	51	0	2.271	-3.737	1	0	1.604	55.09	1
-0.8	0.52756	0	0.260096	47.0298	-1.86	0.4047116	10	0	0	0	-2.206	90	0.429072	-501	1	1.409	-3.615	0	0	5.022	84.35	1
3.916666667	0.82119	18.71875588	0.645802857	46.82971429	-0.428571429	0.510188571	7	1	1	1	-1.627	28	0.459064	?	?	0.252	-1.879	?	?	21.966	89.89	0
-4.5	0.6309	38.11261288	0.2031375	70.62233333	-0.933333333	0.777114583	12	1	1	1	-1.299	759	0.79045	-861	0	1.382	-2.681	0	1	42.208	87.33	1
-0.9	0.10599	0	0.260310625	73.6959375	0.93125	0.599496813	16	0	0	1	-1.111	23	0.72986	?	0	2.064	-3.175	1	2	?	?	1
-0.7	0.89103	8.590926699	0.502804444	90.69088889	-1.066666667	0.395288889	9	0	0	1	-2.036	259	0.419957	-192	0	-0.371	-1.665	1	0	20.247	92.06	0
[truncated: 6,113 more rows]
