# Supplementary material for: Impact of structural prior knowledge in SNV prediction: Towards causal variant finding in rare disease
Source: PLoS One. 2018 Sep 28;13(9):e0204101. doi: 10.1371/journal.pone.0204101 (PMC6161878; doi:10.1371/journal.pone.0204101)
Supplement: S2 File — List of HumVar-HumDiv test set features and meta data. (CSV) [file pone.0204101.s005.csv]

KDmean	RSAmax	Bstddev	nRSA	nB	nKD	nSC	nNum	nBinding	Binding	Mapreg	PSIC	Nobs	SeqCons	MinDJxn	CodPos	dScore	Score2	Transv	CpG	IdPmax	IdQmin	Label1
2.5	0	0.116908321157701	0.267444705882353	88.3156470588235	0.294117647058823	0.775005352941176	17	1	1	1	-1.111	118	0.796184	-195	1	2.812	-3.923	1	0	?	?	1
1.64705882352941	0.14679	20.1506373577772	0.208079	54.8768	1.06	0.763411	20	1	1	1	-1.583	28	0.736405	-55	0	0.411	-1.994	1	0	19.834	90.19	0
-2.88	0.75546	5.79095116194223	0.262616875	12.568375	-1.39375	0.4199949375	16	1	3	1	-1.265	110	0.431638	-35	1	1.859	-3.124	0	0	0.101	4.8	1
-0.733333333333333	0.05839	15.6612499762113	0.0930021052631579	39.8134210526316	0.447368421052632	0.668358684210526	19	1	1	1	-1.391	21	0.703644	-116	1	1.226	-2.617	1	0	?	?	0
-1.6	0.26471	4.42820654300362	0.211654666666667	22.9598666666667	0.466666666666667	0.4016092	15	1	0	1	-1.16	107	0.315908	38	1	2.828	-3.988	1	2	2.089	85.4	0
-1.3	0.58659	7.92730434065547	0.444378	41.9476	-0.31	0.4418783	10	0	1	1	-0.885	102	0.40799	-145	0	3.062	-3.947	1	0	0.732	46.29	1
-2.725	0.90533	84.4908382884648	0.72696625	0	0.575	0.251821875	8	0	0	0	-0.763	71	0.198281	-19	1	2.846	-3.609	1	0	?	?	1
-3.5	0.24138	14.942	0.172046666666667	20.3108666666667	-0.36	0.3157398	15	1	0	1	-1.474	65	0.242971	-30	0	1.603	-3.077	0	1	3.901	72.33	1
4.5	0.15686	22.9014407767314	0.158620526315789	56.2998421052632	1.33684210526316	0.755013157894737	19	1	1	1	-1.63	28	0.778125	-45	0	0.455	-2.085	0	2	?	?	0
-2.3	0.92899	30.7981701808695	0.469002	65.729	-0.74	0.2536152	5	0	0	0	-1.965	112	0.225754	22	0	0.014	-1.979	1	0	22.778	93.4	0
3.8	0	4.35879091492124	0.125857058823529	32.6874705882353	0.629411764705882	0.401846176470588	17	0	0	1	-1.041	51	0.512497	-79	1	2.98	-4.021	0	0	0.816	55.03	1
-4.5	0.4375	9.72476988159617	0.215373529411765	0.477647058823529	0.176470588235294	0.302276352941176	17	0	1	1	-2.574	79	0.28832	17	1	1.48	-4.054	1	1	1.824	62.65	1
-4.5	0.74167	53.8640203898669	0.354537142857143	150.140142857143	-0.671428571428572	0.350842428571429	7	0	1	0	-2.529	86	0.306084	-53	0	-0.262	-2.267	0	2	39.366	89.53	1
-3.5	0.73889	20.6322319092132	0.289602857142857	74.6921428571429	-0.421428571428571	0.404299214285714	14	0	2	0	-1.479	30	0.36882	27	0	2.655	-4.134	1	0	1.393	86.93	1
-3.5	0	0	0.137768	12.6553	0.18	0.639388	20	0	0	1	-1.179	106	0.677993	-16	0	2.841	-4.02	0	1	1.69	67.32	1
-4.5	0.60909	0	0.202842142857143	0.3985	0.657142857142857	0.548076	14	0	0	0	-1.754	264	0.57455	-54	0	3.59	-5.344	0	1	0.325	64.81	0
2.5	1.16807	31.8792573302609	0.329476666666667	52.8514166666667	-1.64166666666667	0.67831525	12	1	1	1	-1.25	274	0.710587	?	?	0.946	-2.196	?	?	21.939	89.21	0
-0.9	0.1194	8.90716199190292	0.291330769230769	0.42	-0.692307692307692	0.293654230769231	13	0	0	1	-1.019	77	0.299917	50	1	2.773	-3.792	1	2	0.899	35.69	1
4.24285714285714	0.005	3.41554654544213	0.17539	26.627	0.334782608695652	0.51703652173913	23	2	1	0	-2.119	322	0.532961	45	0	1.241	-3.36	1	0	13.629	84.6	1
-3.29230769230769	0.74233	60.1572880992455	0.46253375	57.034375	-1.3375	0.664326125	8	2	1	1	-1.702	278	0.632619	-727	1	0.472	-2.174	0	0	20.015	91.01	0
-0.4	0.14286	0	0.361075	1.20135714285714	0.871428571428571	0.380611071428571	14	0	0	0	-0.84	152	0.364195	-59	1	2.637	-3.477	0	0	0.929	51.47	1
1.952	0.54472	24.3816373630321	0.439388181818182	43.744	-0.263636363636364	0.796015545454545	11	0	1	1	-1.867	215	0.856276	10	2	0.29	-2.157	1	0	25.198	93.87	0
-0.791397849462365	0.32624	14.6196121036056	0.270436363636364	16.1736363636364	0.0454545454545455	0.355435	11	1	2	1	-1.061	147	0.30105	99	0	1.395	-2.456	0	0	20.596	80.27	1
-3.5	0.70256	18.6957548165352	0.343619090909091	43.339	-1.65454545454545	0.334546818181818	11	0	1	0	-2.16	84	0.2641	179	2	0.407	-2.567	1	0	37.371	94.2	0
-4.5	0.83983	23.5125	0.294428888888889	20.3936666666667	-0.355555555555556	0.30851	9	1	0	0	-1.234	37	0.278704	1	1	2.224	-3.458	0	1	1.21	73.98	1
3.8	0.04651	2.05249528352415	0.218654	0	0.626666666666667	0.296722866666667	15	1	0	1	-1.208	44	0.340748	19	2	2.145	-3.353	1	0	?	?	1
-3.5	0.48958	5.93133488816435	0.279072	32.85	0.3	0.3158682	10	0	0	1	-2.128	143	0.321538	11	1	1.805	-3.933	1	2	1.771	74	1
4.2	0.02143	9.63736063944245	0.117289523809524	17.1737619047619	1.32380952380952	0.357341857142857	21	0	0	0	-2.237	99	0.32191	30	0	-0.863	-1.374	0	0	22.799	84.68	0
4.2	0.26027	0	0.212220555555556	0	-0.133333333333333	0.705743055555555	18	0	0	0	-1.884	51	0.711277	55	0	1.114	-2.998	0	1	9.182	91.48	1
-4.5	0.35632	36.0440113727648	0.337623846153846	68.1052307692308	-1.37692307692308	0.580136692307692	13	2	2	1	-1.446	111	0.578812	-98	0	3.811	-5.257	0	1	0.304	60.54	1
2.8	0.0068	6.42226748119382	0.0230171428571429	33.969380952381	2.82380952380952	0.525781523809524	21	3	1	1	-1.062	220	0.647463	-19	1	2.565	-3.627	0	0	2.486	77.92	1
-0.4	0.13636	0	0.2244325	99.01325	1.3625	0.477582125	16	1	0	0	-1.147	111	0.456349	165	1	2.352	-3.499	0	0	2.362	63.39	1
4.5	0.69565	46.249350725773	0.265945833333333	117.995083333333	-0.133333333333333	0.233145083333333	12	0	2	1	-1.911	249	0.213423	-1	0	-0.183	-1.728	0	0	23.497	87.28	0
-3.17342657342657	0.52349	7.21654228080085	0.209463846153846	23.542	-1.84615384615385	0.478157230769231	13	1	1	1	-2.353	69	0.463947	-62	1	0.059	-2.412	0	2	28.472	82.76	0
2.8	1.20455	37.9611729723609	0.321206923076923	131.949769230769	2.38461538461538	0.783855384615385	13	0	2	1	-1.69	49	0.808026	38	1	2.919	-4.609	1	0	1.577	86.49	1
-0.225	0.55556	40.8014105669154	0.28303	51.7874166666667	0.266666666666667	0.191360083333333	12	0	0	0	-2.535	245	0.143764	?	?	-0.435	-2.1	?	?	20.323	93.71	0
-3.9	0.54884	0	0.4989	97.0765	-2.29	0.3614756	10	1	1	0	-2.038	176	0.335554	?	?	0.469	-2.507	?	?	34.883	92.89	0
1.9	0	12.5178993865546	0.0468828571428571	43.4041904761905	0.142857142857143	0.524050190476191	21	0	0	1	-1.99	246	0.618962	-588	0	0.046	-2.036	0	2	24.15	89.7	0
0.382142857142857	1.05952	17.9034618663827	0.326212222222222	18.784	-0.888888888888889	0.399867333333333	9	0	1	0	-2.774	223	0.269185	14	1	0.777	-3.551	1	0	45.173	93.47	0
1.8	0.98214	11.06	0.453896666666667	81.2906666666667	-0.15	0.294955166666667	6	1	1	0	-1.838	83	0.219159	-39	0	0.719	-2.557	0	0	22.933	93.25	0
-0.7	0	0.644409979922265	0.0776	109.968125	1.21875	0.76235825	16	1	0	1	-0.998	117	0.777904	-587	0	1.71	-2.708	0	2	?	?	1
-1.6	0.76974	35.7631727807662	0.284558181818182	37.696	-0.527272727272727	0.418518818181818	11	0	1	0	-1.279	211	0.53137	-68	1	1.416	-2.695	0	1	14.176	54.81	1
-3.5	0.31928	18.3366846186969	0.269416666666667	0	1.7	0.1941442	15	0	0	1	-1.47	90	0.187501	-22	1	1.728	-3.198	1	0	3.713	92.84	1
-0.4	0.20253	25.1393666341344	0.245226842105263	37.9335263157895	-1.33684210526316	0.493105105263158	19	0	1	0	-0.62	199	0.636318	-44	0	3.391	-4.011	0	1	1.263	39.93	1
-3.5	0.00508	22.9805	0.165023529411765	67.6871764705882	-1.51176470588235	0.182422941176471	17	1	0	0	-0.981	61	0.172594	1	2	3.332	-4.313	1	2	0.239	23.98	1
3.5625	0.40957	36.1005102967742	0.327881818181818	133.497272727273	2.70909090909091	0.767521181818182	11	0	1	0	-2.167	49	0.730371	50	1	1.365	-3.532	1	0	2.34	93.97	1
0.525	0.52846	114.626096894152	0.191760555555556	230.623944444444	0.177777777777778	0.70045	18	2	1	1	-1.649	146	0.683701	9	1	1.507	-3.156	0	1	11.952	88.28	1
2.8	0	3.34298455874388	0.187159444444444	17.5154444444444	0.188888888888889	0.606335944444444	18	1	0	1	-1.351	31	0.613821	-75	1	1.995	-3.346	0	0	?	?	1
-0.7	0.37681	7.65084939728917	0.207608333333333	24.0444166666667	1.05	0.682253583333333	12	0	0	1	-1.562	57	0.664214	-56	1	2.753	-4.315	0	1	3.239	87.71	0
-0.8	0.336	22.5233828473631	0.22647	63.1562727272727	-0.472727272727273	0.172646272727273	11	1	1	1	-2.7	261	0.172374	64	2	-0.298	-2.402	1	0	21.148	87.99	0
-0.7	0.12081	0	0.510953076923077	73.5996923076923	0.023076923076923	0.379087846153846	13	3	2	0	-1.678	34	0.35693	-83	1	2.382	-4.06	0	0	1.462	70.26	1
3.8	0.00532	22.5109100117156	0.0392247619047619	152.999142857143	0.966666666666667	0.418342904761905	21	1	0	0	-0.972	72	0.425862	31	0	2.501	-3.473	0	0	?	?	1
-0.700000000000001	0.04	13.8052399219323	0.252787	14.37185	0.125	0.51929355	20	0	1	1	-0.969	73	0.600677	-5	0	1.855	-2.824	0	0	3.262	46.94	1
-1.6	0.75	15.2615	0.527756666666667	0	-0.188888888888889	0.595980666666667	9	1	0	1	-1.7	47	0.587847	53	1	0.641	-2.341	0	1	22.979	61.19	1
4.2	0.38017	0.456790980646027	0.316042	93.4138	-0.24	0.761363733333333	15	1	1	1	-1.039	118	0.724816	-203	0	1.477	-2.516	0	1	?	?	1
-3.5	0.07483	6.38288079553425	0.081835	21.8640625	-1.325	0.6316945625	16	0	0	1	-1.291	85	0.713608	-12	0	2.157	-3.448	0	0	3.693	84.04	1
-4.5	0.33891	5.62553681405437	0.0805826315789474	22.3328421052632	-0.857894736842105	0.572325578947368	19	1	2	1	-1.184	71	0.62002	-25	0	1.991	-3.175	0	2	?	?	1
-4.5	0.12245	45.8647443428245	0.175943	185.7514	0.18	0.4131252	20	0	0	1	-1.02	366	0.318732	-68	1	1.65	-2.67	0	1	17.164	80.23	1
-3.5	0.2439	7.61982563366775	0.13516625	24.988875	0.25625	0.603907625	16	2	1	1	-1.452	99	0.619688	-180	0	1.85	-3.302	0	0	2.523	55.32	1
-1.6	0	10.8472202993312	0.0136683333333333	36.4857222222222	1.23333333333333	0.508112055555556	18	1	0	1	-0.795	137	0.544637	24	1	2.727	-3.522	0	0	?	?	1
-1.6	0.77698	30.8085	0.562066666666667	43.3257777777778	-0.688888888888889	0.314687555555556	9	1	1	1	-2.226	362	0.337493	-104	1	1.692	-3.918	1	2	5.401	75.74	1
-0.7	0.00694	33.4714016122553	0.116880384615385	30.5926923076923	1.12307692307692	0.401537807692308	26	0	1	1	-0.843	179	0.20424	-53	1	2.824	-3.667	1	1	?	?	1
-3.9	0.42396	0	0.227974285714286	24.7792142857143	-0.235714285714286	0.135378357142857	14	0	0	0	-1.472	25	0.13091	332	0	1.79	-3.262	0	1	1.045	35.45	1
-3.2	0.4593	0	0.330929090909091	0	-0.490909090909091	0.585936363636364	11	1	0	0	-2.67	25	0.542579	-52	1	-0.709	-1.961	1	0	35.145	93.87	0
1.8	0	0	0.063909	35.14455	1.65	0.4823544	20	0	0	1	-0.899	463	0.538393	164	1	2.516	-3.415	1	0	3.001	58.13	1
2.46666666666667	0.3046	13.2259229881657	0.341893333333333	36.691	0.966666666666667	0.433933916666667	12	1	0	1	-1.71	44	0.454274	-14	1	0.759	-2.469	0	0	5.744	76.06	1
-0.8	0.2	58.7841437426417	0.278522631578947	0	-0.857894736842105	0.435251	19	1	0	0	-1.277	94	0.43902	25	0	2.316	-3.593	0	0	1.522	57.33	1
-3.5	0.34066	21.4274690365317	0.146112	26.3492666666667	-0.853333333333333	0.5197172	15	3	3	1	-0.918	170	0.551305	-50	0	3.538	-4.456	1	0	0.648	50.17	1
-0.92	0.79104	35.006154976645	0.333728	73.994	-0.26	0.1483746	10	0	2	0	-2.015	104	0.121686	48	0	0.065	-2.08	1	0	25.146	93.4	0
-0.7	0.51974	24.283673129629	0.350146363636364	62.7004545454545	-0.227272727272727	0.432938181818182	11	0	0	1	-1.916	89	0.430979	-7	1	0.154	-2.07	1	0	18.411	86.01	0
-0.8	0.11278	67.8499257092445	0.0469815789473684	92.6943684210526	0.557894736842105	0.447939684210526	19	0	1	0	-1.146	34	0.688949	-91	1	1.894	-3.04	0	0	?	?	1
-3.5	0.23784	0	0.279493846153846	45.7474615384615	-1.82307692307692	0.306588384615385	13	0	0	0	-2.074	88	0.267361	-6	0	0.451	-2.525	1	0	31.57	89.09	0
-4.5	0.23438	6.3279695132009	0.290128666666667	30.8436	0.606666666666667	0.440277266666667	15	1	1	1	-1.747	47	0.40283	-42	0	3.498	-5.245	0	1	0.511	74.89	1
-4.5	0.66957	0.887499999999967	0.38203375	25.30625	-2.8	0.60737825	8	1	1	1	-1.005	141	0.656686	34	1	3.241	-4.246	0	1	0.932	45.67	1
-4.5	0.28163	7.035	0.23871	21.9398125	-1.31875	0.3055159375	16	2	0	1	-1.804	67	0.312627	-23	1	2.466	-4.27	0	1	2.214	72.33	1
-3.5	0.12195	0	0.081588125	33.6008125	-0.6	0.616651	16	1	1	0	-0.819	103	0.684513	-34	1	2.312	-3.131	0	0	1.269	19.82	1
-1.6	0.05303	5.01015149471552	0.110315	36.3961	-0.0300000000000001	0.703817	20	1	0	0	-0.795	48	0.711123	53	1	3.077	-3.872	1	3	?	?	1
-0.7	0.05085	15.5928571487808	0.186471666666667	38.0408333333333	-0.183333333333333	0.808952444444444	18	1	1	1	-1.491	215	0.838897	74	1	0.549	-2.04	1	0	20.526	93.33	0
-3.5	0.3956	5.39421426674503	0.214460833333333	21.3771666666667	0.141666666666667	0.349914833333333	12	0	0	1	-1.097	74	0.37289	84	0	1.022	-2.119	0	1	20.324	64.17	0
-3.2	0.02994	1.46748227322247	0.136281333333333	110.018733333333	0.166666666666667	0.704634866666667	15	1	1	1	-1.124	119	0.726512	-240	1	2.215	-3.339	0	2	?	?	1
4.2	0	4.96650000000001	0.0414147619047619	35.6292380952381	1.32857142857143	0.535590952380952	21	1	0	1	-1.584	136	0.523648	60	0	0.192	-1.776	0	0	24.672	90.86	0
-4.5	0	0	0	10	-2.45	0.56673375	4	2	1	0	-1.398	27	0.653731	24	0	3.425	-4.823	0	1	?	?	1
3.8	0.27711	19.512173563536	0.21536	25.4980714285714	0.621428571428571	0.304107785714286	14	0	0	1	-1.63	63	0.348808	676	0	1.25	-2.88	1	2	1.062	12.23	1
-3.5	0.78571	10.1920000000001	0.349032	97.5046	-1.45	0.3530694	10	1	1	0	-2.514	338	0.314496	-6	0	0.952	-3.466	1	0	29.455	93.47	0
-1.3	0.29	11.8735	0.274867333333333	55.6356666666667	0.793333333333333	0.686549066666667	15	1	1	1	-1.149	140	0.697106	31	1	3.836	-4.985	0	0	0.857	54.07	1
-0.4	0.01053	4.92211531635537	0.114187142857143	41.8917619047619	-0.0333333333333334	0.574770714285714	21	0	0	0	-0.62	226	0.562591	36	1	2.233	-2.853	1	0	?	?	1
-0.4	0	10.8438729562531	0.151388333333333	16.5876111111111	0.183333333333333	0.523500944444444	18	2	0	1	-0.557	192	0.520613	-1361	1	2.991	-3.548	0	0	?	?	1
4.2	0.00794	7.71343064077197	0.0241173684210526	56.7671052631579	1.07368421052632	0.712654684210526	19	3	0	1	-0.981	208	0.708945	37	0	1.078	-2.059	0	0	25.26	93.03	0
-0.4	0.38636	27.5602919245344	0.211352142857143	38.4362142857143	0.3	0.382077714285714	14	2	1	0	-1.175	171	0.446578	30	1	1.839	-3.014	1	2	3.565	64.81	1
-1.6	0.14062	4.59374453892344	0.1208175	25.638125	0.78125	0.261944	16	1	0	0	-1.176	143	0.329854	89	1	2.2	-3.376	0	1	8.449	44.46	1
4.5	0.01852	6.26799999999999	0.0703755	26.318	0.845	0.3752161	20	1	1	0	-1.085	143	0.391495	107	1	3.059	-4.144	1	0	1.907	87.95	1
-0.4	0	0	0	10	0.9	0.55200575	4	2	1	0	-0.861	33	0.62497	-10	0	4.003	-4.864	1	0	?	?	1
-4.5	0.7713	6.99489533874525	0.241687142857143	16.4982857142857	-0.0857142857142858	0.431645	7	1	1	1	-1.604	48	0.385313	-204	0	3.413	-5.017	0	1	0.485	56.22	1
-1.6	0.02703	9.47878811865458	0.15754	13.9867647058824	0.552941176470588	0.627581	17	2	2	1	-0.726	126	0.72927	54	1	2.857	-3.583	0	0	?	?	1
-0.7	0.07317	0	0.388206153846154	40.2643076923077	-1.26153846153846	0.572784307692308	13	0	0	0	-1.747	293	0.570825	26	1	2.942	-4.689	0	1	1.358	57.59	1
-3.08666666666667	0.60989	13.0946601405136	0.27078	21.7276428571429	-1.18571428571429	0.537854714285714	14	0	0	0	-1.354	87	0.583496	?	?	1.672	-3.026	?	?	3.591	78.14	0
-1.3	0.31481	6.12	0.253171428571429	0.333642857142857	0.5	0.602419714285714	14	0	0	1	-1.096	32	0.709362	118	1	3.583	-4.679	0	0	?	?	1
-0.7	0.19255	3.96572688009398	0.338358	18.0067333333333	-0.686666666666667	0.496085666666667	15	1	1	0	-3.112	121	0.419362	-5	1	-1.002	-2.11	0	2	23.116	94	0
-1.6	0.69167	6.724	0.312604615384615	76.0810769230769	-0.384615384615385	0.294285307692308	13	1	0	0	-1.035	42	0.132295	7	1	2.675	-3.71	1	2	?	?	1
-3.5	0.76923	7.76550000000013	0.4312625	85.607875	-2.3375	0.221047875	8	0	0	0	-1.713	82	0.138042	27	1	0.008	-1.721	0	0	38.267	85.97	1
4.5	0.57	5.8305	0.476955454545454	65.9373636363636	0.336363636363636	0.375634636363636	11	0	1	0	-1.588	59	0.399985	57	1	0.633	-2.221	0	0	25.318	93.24	0
4.2	0	4.72199999999997	0.1233055	44.0418	0.175	0.2682249	20	0	0	1	-1.283	224	0.05939	-38	1	2.529	-3.812	1	0	1.474	72.31	1
3.8	0.02	4.68825902299207	0.16879625	31.4130625	0.34375	0.404884875	16	1	0	1	-1.013	143	0.423749	35	1	1.775	-2.788	0	0	16.662	33.68	1
-3.2	0.02094	12.8660235599387	0.0628594736842105	10.5598947368421	0.310526315789474	0.623073421052632	19	0	0	1	-1.022	99	0.59785	36	1	2.37	-3.392	0	2	?	?	1
4.4	0.28662	10.2261782695199	0.331981333333333	0	-0.706666666666667	0.4632398	15	1	0	0	-2.341	116	0.492649	-1	0	-0.695	-1.646	0	0	22.566	83.82	0
-3.5	0.04945	49.0166457057692	0.0420605	121.84985	-0.025	0.61463455	20	0	0	0	-1.035	137	0.569601	158	1	1.846	-2.881	0	0	4.192	45.39	1
-0.4	0.6413	19.7635688672642	0.15918	30.6209473684211	-0.731578947368421	0.334174736842105	19	1	1	0	-0.741	67	0.281801	-102	1	2.888	-3.629	1	0	?	?	1
-3.5	0.01105	0	0.0540429411764706	40.2102352941176	-0.870588235294118	0.580961764705882	17	0	0	0	-0.827	463	0.579212	-182	2	2.382	-3.209	1	0	?	?	1
4.22307692307692	0.16418	32.5128890361852	0.16995375	61.963125	-0.0937499999999999	0.80977925	16	1	0	0	-1.989	759	0.726039	-288	0	-0.522	-1.467	0	2	23.991	89.11	0
2.8	0.05625	20.3183170814129	0.241669411764706	24.7287058823529	-1.00588235294118	0.441998941176471	17	1	1	1	-1.162	62	0.500515	-19	0	1.616	-2.778	0	0	6.639	51.08	1
-0.8	0.04688	29.1872960530586	0.0937205882352941	128.132235294118	1.61176470588235	0.430222588235294	17	2	1	0	-1.267	72	0.412651	76	0	2.258	-3.525	0	0	1.493	51.38	1
-2.68	0.70455	87.7111600766972	0.50706	355.347142857143	-0.8	0.432882	7	0	0	0	-2.184	191	0.385725	-13	1	-0.041	-2.143	1	0	24.473	85.38	0
-1.6	0	4.17199999999998	0.01405	42.7443636363636	1.01363636363636	0.3566275	22	0	0	1	-0.965	219	0.400968	3	0	2.476	-3.441	1	0	5.067	61.69	1
-3.2	0.62637	0.234999999999652	0.51124	40.4606	-2.61	0.3414607	10	1	1	0	-1.617	85	0.24091	-15	2	1.934	-3.551	1	1	3.114	64.65	0
-0.9	0.01379	9.75129078002206	0.0728954166666667	12.6664583333333	0.279166666666667	0.573878166666667	24	2	1	1	-1.868	196	0.646926	-1120	0	2.423	-4.291	1	0	1.381	47.52	1
-2.70666666666667	0.78884	28.614263317133	0.24046	40.2021538461538	0.00769230769230763	0.330163615384615	13	0	0	0	-1.758	95	0.304239	75	0	1.466	-3.224	0	0	7.241	88.58	0
-0.4	0	11.724199082914	0.149992	29.835	1.375	0.55909035	20	1	0	1	-1.045	389	0.62666	1	0	1.2	-2.245	0	0	10.513	54.95	0
2.07692307692308	0.92029	42.9444530126559	0.34577	66.11	0.075	0.747974333333333	12	1	1	1	-1.712	760	0.778569	-690	0	0.619	-2.331	0	2	21.239	82.22	1
2.5	0.24419	26.1705382183859	0.320395	50.701	0.2875	0.4454201875	16	1	1	1	-1.194	61	0.599827	-12	0	2.781	-3.975	0	2	?	?	1
-3.5	0.39888	8.707	0.26219	21.5301666666667	0.491666666666667	0.46505725	12	0	0	0	-2.264	23	0.435679	86	1	-0.077	-2.187	0	0	20.217	91.93	0
-4.5	0.06504	3.99143021829268	0	18.8859375	0.5875	0.4135521875	16	0	1	1	-1.016	101	0.541514	40	0	2.381	-3.397	0	2	1.636	77.57	1
1.74408602150538	0.63366	13.4718237615366	0.29968875	20.1245625	-0.7375	0.44328	16	1	2	1	-1.213	482	0.517219	-95	0	1.769	-2.982	1	0	39.04	87.76	1
-1.3	0.16981	1.54799999999981	0.226383125	49.6134375	-1.375	0.5324198125	16	1	0	1	-1.297	117	0.556504	-39	1	3.521	-4.818	0	0	0.163	15.06	1
-1.675	0.90533	84.6479589251123	0.72696625	0	0.575	0.251821875	8	0	0	0	-1.258	83	0.198281	-38	1	2.764	-4.022	0	2	0.272	18.33	1
-1.6	0	0	0.0367705555555556	49.5695	-1.40555555555556	0.516058833333333	18	0	0	1	-0.777	136	0.501586	181	0	2.681	-3.458	0	0	1.061	42.16	1
-0.4	0	10.9955969797006	0.02851	61.0164117647059	1.32352941176471	0.713019823529412	17	2	0	1	-0.861	57	0.70298	-11	0	2.849	-3.71	0	1	?	?	1
-1.6	0.54074	6.50751352245219	0.352685	29.9122	1	0.29239	10	1	1	1	-1.993	29	0.298112	-72	0	0.146	-2.139	0	0	15.354	92.68	0
-3.2	0.40782	23.373	0.34554	0	0.76875	0.4252138125	16	0	0	1	-0.971	152	0.561882	37	2	2.642	-3.613	1	0	?	?	1
3.02972972972973	1.23256	9.75164085108407	0.373481111111111	14.1172222222222	-0.333333333333333	0.361454888888889	9	2	2	1	-2.101	361	0.40469	-9	1	1.175	-3.276	1	2	26.893	88.03	1
4.31764705882353	0.17763	16.4593373368856	0.195343571428571	51.8959285714286	-0.157142857142857	0.712661928571429	14	1	1	1	-1.488	25	0.666975	-103	0	0.344	-1.832	0	1	25.198	92.8	0
-3.66	0.61972	19.889674129055	0.31781	92.0514	-0.98	0.4560879	10	0	0	0	-2.634	339	0.403168	54	1	-0.317	-2.317	0	0	27.067	91.11	0
-0.7	0.45038	3.81350000000007	0.291278461538461	69.0024615384615	-1.51538461538462	0.374898307692308	13	1	0	0	-1.776	331	0.364241	-77	0	1.444	-3.22	0	2	8.201	84.4	1
-0.7	0.05882	12.021470840474	0.11417380952381	19.2171428571429	1.26666666666667	0.300134714285714	21	1	0	1	-1.149	35	0.389881	-47	1	3.108	-4.257	0	1	?	?	1
-0.9	0.42466	4.93721102107929	0.314545384615385	32.2732307692308	-1.03846153846154	0.178705307692308	13	0	0	0	-5.427	127	0.177938	-133	0	-2.945	-2.482	1	0	32.016	93.06	0
-0.751612903225807	0.8	17.6585732245158	0.389025	19.016375	-1.7125	0.3759915	8	0	1	1	-2.638	127	0.33764	77	0	0.879	-3.517	0	0	4.387	89.12	1
1.8	0.44828	0	0.291628	46.8034	-0.81	0.2601307	10	0	0	0	-2.021	59	0.25995	58	0	1.816	-3.837	1	0	1.933	72.8	1
-4.4	0.90763	19.2846825641492	0.333882857142857	39.241	-2.11428571428571	0.469856	7	0	2	1	-2.28	128	0.444151	6	1	-0.121	-2.159	0	1	19.974	93.37	0
-4.5	0.40769	4.04174533586673	0.321401818181818	35.5193636363636	0.554545454545454	0.273256090909091	11	0	0	1	-2.484	54	0.253546	-49	0	2.571	-5.055	0	1	1.12	87.38	1
4.5	0.22642	18.5193756429336	0.2541475	119.363875	0.74375	0.53751625	16	0	1	1	-1.792	27	0.512092	24	1	0.436	-2.228	0	0	7.851	57.75	1
-3.2	0.62827	0	0.47478	36.00225	-0.025	0.52215475	8	1	1	1	-2.309	169	0.514346	-28	1	0.251	-2.56	0	2	32.316	93.93	0
1.8	0.5619	0	0.555741428571429	0	1.95714285714286	0.434990285714286	7	0	0	0	-1.088	25	0.494589	-50	0	1.885	-2.973	0	0	?	?	1
2.5	0	0	0	19.8604	-1.24	0.2659932	15	0	0	1	-2.556	211	0.142049	-226	1	1.86	-4.416	0	0	1.098	53.85	1
-0.7	0.02326	59.6089342181866	0.1459935	0	0.53	0.4125834	20	0	1	1	-1.254	62	0.424042	-67	0	1.64	-2.894	0	0	0.771	17.44	1
-0.4	0.02105	23.9908532338658	0.122574117647059	71.8377058823529	-0.158823529411765	0.324100176470588	17	1	0	1	-0.997	54	0.210786	0	1	2.392	-3.389	0	0	1.355	36.36	1
4.15	0.00704	8.81382209142974	0.1334195	34.2609	1.14	0.56071345	20	1	1	1	-1.671	124	0.571997	11	0	2.364	-4.035	0	1	3.642	87.5	1
-0.74	0.90441	97.9204658743003	0.565367142857143	272.314285714286	-2.05714285714286	0.228232714285714	7	0	0	0	-1.941	24	0.113957	-1	0	0.085	-2.026	0	0	47.064	93.97	0
-0.4	0.02667	16.9692462810503	0.104726842105263	23.3967894736842	0.889473684210526	0.458521	19	0	1	1	-1.176	35	0.510739	-32	0	2.172	-3.348	1	2	7.93	73.98	1
1.8	0.44643	0	0.521306	66.7842	-1.49	0.135073	10	1	1	0	-1.242	85	0.126844	35	0	1.904	-3.146	0	1	2.424	82.22	1
1.8	0	17.0811111992888	0.13808625	33.3084166666667	0.229166666666667	0.496951416666667	24	0	0	1	-0.945	271	0.5066	-14	1	2.35	-3.295	0	1	3.773	54.67	1
-0.8	0.25517	27.0865198950454	0.02266375	33.67275	0.970833333333333	0.504396541666667	24	1	1	1	-0.826	211	0.582369	-7	1	2.56	-3.386	0	0	3.333	86.93	1
4.2	0.04848	28.0885883055735	0.115031875	71.9319375	0.325	0.2334980625	16	0	0	1	-2.116	257	0.218193	15	0	-0.354	-1.762	1	0	30.62	81.54	0
-1.6	0.22148	97.348047490456	0.284121818181818	81.5350909090909	-1.5	0.437051454545455	11	2	1	0	-2.179	241	0.438748	58	0	-0.784	-1.395	0	0	45.981	92.94	0
-0.8	0.14815	25.7667145618378	0.195288461538462	33.6849230769231	-0.584615384615385	0.425373923076923	13	0	0	1	-1.239	34	0.416692	-28	0	2.193	-3.432	0	0	?	?	1
-3.5	0.38202	4.48981974693864	0.261694285714286	25.6046428571429	0.407142857142857	0.592622928571429	14	1	1	1	-1.568	35	0.571765	-76	1	2.195	-3.763	1	0	1.096	76.65	1
-0.7	0.58042	2.75831444182856	0.358658181818182	31.4931818181818	0.0272727272727272	0.244281545454545	11	1	0	0	-2.107	52	0.247705	-19	1	0.732	-2.839	0	0	10.122	72.78	1
2.8	0.26554	0	0.375164666666667	15.1308	0.273333333333333	0.351462133333333	15	2	1	0	-1.307	71	0.373662	26	1	2.293	-3.6	0	0	1.696	65.61	1
1.9	0.09524	39.8363845647105	0.194723333333333	147.028833333333	1.46666666666667	0.656272277777778	18	0	0	1	-1.71	49	0.621678	231	1	1.447	-3.157	0	2	?	?	1
-1.69166666666667	0.67978	41.2423060631886	0.392620833333333	47.2890833333333	-1.85	0.0941055	12	0	1	1	-1.495	88	0.104702	-63	0	0.573	-2.068	1	0	20.741	88.53	0
-3.31162790697674	0.47879	9.46718630287663	0.158820909090909	18.9247272727273	0.954545454545455	0.518673272727273	11	0	2	1	-1.809	249	0.534446	40	1	0.043	-1.852	0	0	20.479	93.12	1
-3.9	0.66516	14.4211974749523	0.325997272727273	44.9614545454546	-0.654545454545455	0.430157545454545	11	0	1	1	-0.979	88	0.427747	-83	1	2.317	-3.296	1	2	?	?	1
1.8	0.08182	0	0.16533	28.7535625	0.45625	0.454515125	16	1	0	1	-1.323	140	0.504979	-23	1	2.328	-3.651	1	0	3.146	64.72	1
4.5	0.0915	21.8139868832604	0.0560857142857143	30.4314761904762	0.780952380952381	0.545469285714286	21	0	1	1	-1.403	61	0.575009	11	1	1.918	-3.321	0	0	2.559	51.08	1
-0.44	0.00538	11.6085350415115	0.065502	33.515	0.21	0.4987463	20	1	0	1	-1.02	128	0.568251	-36	1	3.078	-4.098	0	0	1.766	80.1	1
-3.5	0.62441	59.6169401512691	0.238505	78.142	-1.16666666666667	0.36757275	12	0	0	1	-1.474	88	0.467911	-26	0	1.682	-3.156	0	0	4.688	86.5	1
-0.7	0.58156	0	0.352122	24.0263	-0.4	0.5435063	10	1	1	1	-2.889	173	0.52962	-7	1	-0.437	-2.452	1	0	26.026	93.93	0
-3.9	0.63889	11.2118328787045	0.212980833333333	26.8104166666667	-0.258333333333333	0.562146333333333	12	1	0	1	-2.527	98	0.528434	-38	1	0.334	-2.861	1	0	11.177	82.64	0
4.2	0.01361	9.57599999999997	0.137341578947368	82.494	0.378947368421053	0.34325452631579	19	1	0	0	-1.223	77	0.35976	-116	1	2.762	-3.985	1	0	1.364	75.05	1
-4.5	0.68966	25.441	0.460903	129.939	-1.17	0.3255111	10	1	0	0	-1.582	24	0.351369	14	1	1.549	-3.131	0	1	?	?	1
-0.7	0.22917	18.5758402591466	0.383940909090909	43.5049090909091	-1.32727272727273	0.323446636363636	11	0	1	1	-2.589	207	0.322598	-8	1	0.748	-3.337	0	1	12.019	74.2	1
-3.5	0.54023	14.6472518517731	0.286910769230769	10	-0.730769230769231	0.645051076923077	13	1	2	1	-0.826	170	0.705086	-66	1	2.44	-3.266	1	0	4.56	65.61	0
-3	0.21831	32.3586618722097	0.300051764705882	195.614705882353	-0.852941176470588	0.336926470588235	17	0	0	0	-2.734	161	0.400511	-10	0	-0.209	-2.525	0	0	26.816	85.38	0
-3.14189189189189	0.73077	14.6882730227794	0.261351428571429	24.2855	-1.00714285714286	0.404351785714286	14	1	2	1	-1.804	360	0.341894	24	2	0.354	-2.158	1	0	36.878	92.96	0
-3.5	0.45	23.9769121772499	0.27772	66.3527	-1.31	0.4244846	10	2	0	0	-2.284	89	0.373263	?	?	2.147	-4.431	?	?	3.343	90.53	0
-4.5	0.25703	11.4838600169494	0.390391818181818	59.9753636363636	-1.41818181818182	0.536665	11	2	2	1	-0.973	93	0.672031	70	0	4.355	-5.328	0	1	0.215	46.02	1
-3.5	0.91946	12.9712565717276	0.139374	16.9366	-0.96	0.577505733333333	15	1	1	0	-1.152	225	0.487961	1	2	2.065	-3.217	1	0	9.152	75.77	0
0.0666666666666666	0.41004	12.0068610174905	0.232901875	43.7369375	-0.40625	0.418603125	16	1	1	1	-1.459	34	0.504865	-28	1	0.67	-2.129	1	0	18.009	84.43	0
4.2	0.21986	19.0966562576337	0.10467875	58.980875	0.68125	0.425465375	16	1	0	0	-2.018	88	0.383747	-45	0	-0.091	-1.927	1	0	24.372	90.53	0
-3.5	0.36686	73.7477899688116	0.103833333333333	256.612111111111	0.15	0.739765055555556	18	1	2	1	-0.72	172	0.809571	-61	0	2.602	-3.322	0	0	1.788	32.51	1
-3.5	0.12579	13.6115	0.305468	54.9613	-0.79	0.7006547	10	1	2	1	-1.145	132	0.703175	-30	2	1.248	-2.393	1	0	17.751	59.76	1
-3.5	0.68889	0.0559999999780297	0.430677777777778	115.895555555556	-0.977777777777778	0.536254666666667	9	0	0	0	-2.569	309	0.549474	10	1	-0.079	-2.49	0	0	17.647	85.25	0
-0.4	0.11429	6.4715	0.231761052631579	6.85178947368421	0.610526315789474	0.757633578947368	19	1	1	1	-1.18	84	0.742788	-9	0	2.75	-3.93	0	1	2.402	74.18	1
-0.7	0.39007	10.9779999999999	0.231750714285714	84.8859285714286	0.0214285714285714	0.282356642857143	14	0	0	0	-2.066	83	0.237906	-48	1	0.723	-2.789	1	0	29.536	93.25	0
-3.5	0.42484	0	0.381349230769231	56.4307692307692	-0.0538461538461539	0.573271615384615	13	2	1	0	-0.924	33	0.62909	33	0	2.155	-3.079	0	1	?	?	1
-0.645454545454546	0.42286	5.25332210672683	0.265736666666667	11.6614666666667	-0.926666666666667	0.714748866666667	15	0	1	1	-1.316	55	0.819356	20	0	2.738	-4.054	1	0	1.264	69.05	1
-3.5	0.85714	0	0.43959	29.079	-1.34	0.3514692	5	0	0	0	-2.264	51	0.364863	-4	2	0.182	-2.446	1	0	37.054	93.4	0
2.5	1.41667	86.2884518082937	0.462596428571429	231.3005	-0.285714285714286	0.429084642857143	14	1	0	0	-1.01	86	0.451759	-13	1	3.062	-4.072	0	0	?	?	1
-0.4	0	0	0	100	-0.35	0.363746875	8	0	0	0	-1.658	97	0.324311	-1430	1	0.562	-2.22	0	0	28.776	90.16	0
-0.9	0.17734	127.404536309544	0.285671875	226.299625	-0.225	0.700522875	16	2	2	0	-0.984	148	0.704619	19	0	3.143	-4.127	1	0	3.233	92.41	1
-0.9	0.00535	14.9247862966275	0.0521616666666667	45.559	1.1	0.384618666666667	18	0	0	1	-1.002	52	0.484936	-19	0	3.031	-4.033	1	0	?	?	1
-0.4	0.49462	6.65600000000001	0.354174666666667	58.136	0.326666666666666	0.3263922	15	1	0	0	-0.809	40	0.30574	32	1	2.477	-3.286	0	0	?	?	1
-3.2	0.46	4.96509553659343	0.202473125	18.00425	0.525	0.699412875	16	1	0	1	-1.646	62	0.674081	30	1	2.177	-3.823	1	0	1.135	58.9	1
-3.74	0.66667	0	0.275022	0	-2.20666666666667	0.414244266666667	15	1	1	1	-1.57	387	0.409396	-36	2	0.667	-2.237	1	2	19.492	63.06	0
-0.7	0.51149	3.665	0.404673333333333	35.2195555555556	-1.22222222222222	0.610055555555556	9	2	2	1	-1.998	151	0.585919	12	0	2.072	-4.07	1	0	2.008	86.27	1
1.9	0.1791	0	0.321824166666667	35.6899166666667	0.133333333333333	0.518905583333333	12	0	0	0	-2.711	35	0.527889	-7	1	-0.405	-2.306	0	2	9.947	83.15	0
-3.5	0.46117	6.96649038054475	0.203703333333333	62.1575	-0.633333333333334	0.26585675	12	1	1	1	-2.232	51	0.273219	7	1	-0.594	-1.638	0	2	31.533	91.65	0
-3.5	0.81768	0	0.16351375	29.034125	-0.225	0.26215025	8	1	1	0	-2.308	48	0.26453	12	0	-0.464	-1.844	0	0	37.054	93.4	0
1.8	0.3619	126.174448842664	0.23308	237.840875	1.43125	0.6567065625	16	2	0	1	-1.536	145	0.707295	23	0	2.402	-3.938	1	0	1.747	65.52	1
-0.8	0.65185	22.2908782354562	0.49947375	68	-0.7	0.506058625	8	0	1	1	-1.411	189	0.521591	24	0	0.76	-2.171	1	0	16.942	58.49	0
2.5	0.38028	19.8749363975223	0.441534285714286	37.4217142857143	0.00714285714285712	0.7657405	14	0	1	0	-1.412	17	0.829283	60	0	2.481	-3.893	0	2	?	?	1
-0.4	0.21591	0	0.66517	0	-0.05	0.309230875	8	0	0	0	-1.297	179	0.312667	-193	0	0.7	-1.997	0	1	11.442	52.03	1
-3.9	0.45178	0	0.322868181818182	69.5321818181818	-0.354545454545454	0.578497909090909	11	1	1	0	-1.012	34	0.599641	64	1	1.877	-2.889	0	0	?	?	1
-4.5	0.85714	0	0.54279	0	-0.7	0.501623888888889	9	0	0	0	-1.77	24	0.489748	?	?	3.157	-4.927	?	?	0.71	82.34	1
-3.5	0.54301	25.7636397014604	0.464508181818182	83.6521818181818	-1.32727272727273	0.189234636363636	11	1	1	0	-1.865	45	0.147465	20	0	1.263	-3.128	0	0	7.461	81.12	1
-1.14	0.7783	32.3527714489295	0.24826	56.1048333333333	-1.39166666666667	0.308293	12	0	2	1	-2.248	110	0.293839	12	0	-0.282	-1.966	1	0	34.24	92.63	0
4.5	0.64162	0	0.713772222222222	0	2.2	0.706492	9	0	0	0	-1.328	31	0.687206	-182	1	1.964	-3.292	0	0	2.332	57.72	1
4.2	0.68548	7.5981563447984	0.37362	27.126	-0.87	0.3617747	10	1	0	1	-1.979	47	0.384853	-78	0	0.431	-2.41	0	1	18.821	69.31	0
1.8	0	0	0.218481111111111	48.7837777777778	0.938888888888889	0.329913888888889	18	0	0	0	-1.013	69	0.352302	56	1	2.244	-3.257	1	1	?	?	1
2.8	0.67196	23.9157084529302	0.58584	40.6407777777778	-1.07777777777778	0.626536888888889	9	0	1	0	-1.351	19	0.704713	-91	0	1.293	-2.644	0	0	?	?	1
-3.5	0.33918	55.3123553956076	0.347697	196.0345	-1.31	0.2044405	10	0	1	0	-1.352	34	0.370665	-30	2	0.651	-2.003	1	0	18.256	61.46	1
1.8	0	3.14972247562692	0.0597243478260869	22.0402173913043	0.965217391304348	0.569815043478261	23	1	1	1	-1.104	334	0.59194	46	0	0.862	-1.966	0	0	7.575	30.8	1
-3.5	0.84577	26.108	0.523951428571429	51.6121428571429	-1.62857142857143	0.256752428571429	7	1	1	1	-2.301	121	0.253226	-85	2	-0.465	-1.836	1	0	36.481	91.96	0
-0.8	0.61702	195.866033963033	0.282178333333333	589.46	0.775	0.405111583333333	12	0	1	1	-2.35	52	0.318095	-33	0	0.082	-2.432	0	0	41.29	88.35	0
4.20666666666667	0.39683	24.0579649609484	0.108398	38.2729	1.255	0.3835794	20	0	0	1	-1.313	95	0.364429	-71	1	1.885	-3.198	0	0	?	?	1
1.22727272727273	0.84404	19.0234177331519	0.359600769230769	1.123	0.515384615384615	0.412347	13	1	2	1	-2.539	27	0.321149	-40	2	0.358	-2.897	0	0	15.191	93.79	0
2.8	0.10215	0	0.154739285714286	49.7642857142857	0.314285714285714	0.325118071428571	14	1	1	0	-1.524	27	0.309201	32	0	1.066	-2.59	0	0	?	?	0
2.5	0.04286	0	0.365066153846154	26.0889230769231	-1.21538461538462	0.523805615384615	13	2	1	1	-0.993	835	0.572896	-62	1	3.175	-4.168	0	0	0.497	31.01	1
-4.5	0.76087	9.15158102187814	0.262136363636364	34.0090909090909	0.172727272727273	0.352018454545455	11	0	0	1	-1.101	49	0.329204	88	1	2.985	-4.086	0	1	?	?	0
-0.4	0	0	0	10	1.5	0.484101	4	2	1	0	-0.861	34	0.517567	-20	1	2.385	-3.246	0	0	?	?	1
-0.672727272727273	0.84298	16.0276264412059	0.374073333333333	38.7537777777778	0.411111111111111	0.398895444444444	9	0	0	0	-1.863	97	0.4342	46	2	0.868	-2.731	1	0	11.035	83.47	0
-1.6	0.81538	0	0.46404	34.8214	-1.37	0.2693449	10	0	0	0	-1.819	47	0.282626	-37	0	0.603	-2.422	0	0	20.438	92.93	0
1.9	0.14563	37.3684854618909	0.0973178947368421	45.6239473684211	1.9	0.416482894736842	19	1	1	1	-1.441	31	0.48127	-17	2	0.805	-2.246	1	2	18.525	68.22	0
-0.7	0.33898	45.201540256451	0.123034117647059	85.7566470588235	-0.152941176470588	0.423682117647059	17	0	1	0	-1.157	397	0.493961	-17	1	2.259	-3.416	0	1	4.872	61.59	1
4.2	0.00709	0	0.039885	23.4427	1.78	0.26371315	20	0	0	0	-1.362	48	0.257448	25	1	2.146	-3.508	1	0	6.118	78.07	1
1.06666666666667	0.53333	26.5267177682342	0.396285555555556	87.4743333333333	-0.533333333333333	0.389942111111111	9	0	1	0	-2.364	384	0.398657	-72	1	-0.653	-1.711	1	0	25.728	88.82	0
-3.1125	0.78698	37.9718775755081	0.4300375	73.951625	-1.1375	0.490306625	8	0	1	0	-2.403	130	0.454586	53	0	-0.592	-1.811	0	2	34.601	87.22	0
-3.5	0.63855	4.00199999999995	0.297461	60.2041	-1.01	0.3578228	10	1	1	0	-1.59	319	0.346572	-32	1	1.047	-2.637	0	0	19.646	93.47	1
2.5	0.06863	36.6295555949063	0.1969115	28.65405	0.09	0.67788385	20	1	2	0	-1.293	106	0.750694	-84	0	1.87	-3.163	1	0	?	?	1
-4.5	0.63806	0.301499999999999	0.477221111111111	31.7157777777778	-1.38888888888889	0.279720777777778	9	2	1	1	-1.99	51	0.326221	-4	1	2.408	-4.398	0	1	2.211	72.22	0
2.6	0.17143	30.8931987768613	0.304584666666667	102.615466666667	1.96	0.400917533333333	15	0	2	0	-2.308	399	0.377949	73	0	-0.652	-1.656	1	1	34.957	93.09	0
-3.9	0.65196	0	0.584876	29.058	-1.06	0.2175244	10	1	1	0	-1.166	103	0.247952	146	1	1.644	-2.81	0	0	?	?	0
1.19444444444444	0.93717	20.3021397066089	0.36161	7.39457142857143	1.62857142857143	0.483985714285714	7	0	1	1	-2.217	379	0.383445	60	0	0.403	-2.62	1	0	18.428	93.68	0
-0.9	0.36598	22.3575334954462	0.208048571428571	153.544142857143	-1.6	0.461725928571429	14	0	0	0	-1.036	40	0.498222	-60	2	3.682	-4.718	1	0	?	?	1
4.2	0.64539	0	0.231411111111111	33.2334444444444	-0.0777777777777777	0.562030777777778	9	1	1	1	-2.016	469	0.462368	-19	0	-0.025	-1.991	0	0	25.343	93.33	0
-0.4	0	0	0	10	-0.55	0.578953666666667	6	1	1	0	-0.921	27	0.677877	18	0	3.902	-4.823	1	0	?	?	1
0.958823529411765	0.36364	12.7867455958995	0.29332	21.6988666666667	0.08	0.471524266666667	15	0	1	1	-1.096	164	0.350254	-31	0	0.63	-1.726	1	0	19.83	90.17	0
-3.5	0.44737	0	0.238510909090909	38.0214545454545	0.263636363636364	0.274147363636364	11	0	0	0	-2.327	48	0.283296	27	0	0.016	-2.343	1	0	19.981	93.4	0
-0.4	0	0	0	10	0.22	0.5123904	5	2	1	0	-1.15	29	0.587157	9	0	2.513	-3.663	1	2	2.461	62.16	1
4.09803921568627	0.26056	24.4305599143484	0.211638	66.871	-0.406666666666667	0.758667133333333	15	1	2	1	-1.782	15	0.709394	?	?	0.482	-2.264	?	?	?	?	0
-0.8	0.92045	0	0.794438	40.9994	-1.28	0.3377138	5	0	0	0	-3.266	24	0.412222	-51	0	-1.91	-1.356	0	0	44.001	88.94	0
-4.5	0.65844	25.9132225750141	0.413711	70.0516	-0.37	0.3300334	10	1	1	1	-2.855	119	0.316734	3	1	-0.547	-2.308	0	0	25.546	92.2	0
2.8	0.05435	0	0.100041176470588	33.6882352941176	0.964705882352941	0.737581411764706	17	0	0	1	-0.821	501	0.755831	-181	1	2.956	-3.777	0	0	0.651	20.4	1
-0.8	0	0	0	20.9776153846154	-0.953846153846154	0.500232307692308	13	0	0	1	-2.533	235	0.54875	-9	1	0.517	-3.05	0	0	12.3	74.3	1
-3.8472972972973	0.57895	11.3017700214033	0.395886666666667	13.3876666666667	0.383333333333333	0.380498333333333	12	2	2	1	-1.115	361	0.477484	-27	1	3.424	-4.539	1	0	1.247	74.65	1
-3.5	0.52688	23.7088624076877	0.331113636363636	26.5810909090909	0.472727272727273	0.410721909090909	11	0	0	0	-2.147	44	0.389587	-1402	0	-0.094	-2.053	1	2	25.777	90.09	0
-0.9	0.00877	4.44958727174619	0.097782	102.2485	1.095	0.74254805	20	1	1	1	-1.002	122	0.803282	-246	1	2.709	-3.711	1	2	?	?	1
-4.5	0.34959	11.5668374107835	0.254270833333333	12.7611666666667	1.05833333333333	0.573655666666667	12	1	1	1	-1.361	99	0.596257	75	0	1.415	-2.776	0	1	34.55	71.49	1
-3.2	0.25543	10.666	0.21473	20.214	0.317647058823529	0.437129294117647	17	0	0	1	-1.778	53	0.476422	24	0	1.972	-3.75	0	0	1.325	84.46	1
-2.15	0.72067	9.9955	0.218881	6.9239	0.1	0.7428125	10	0	0	1	-2.255	81	0.723826	-39	1	0.791	-3.046	0	0	24.922	85.66	0
2.5	0.71795	20.7077900237246	0.502861428571429	35.428	-0.235714285714286	0.7299165	14	0	1	0	-1.412	19	0.733256	-31	0	1.709	-3.121	1	0	?	?	1
-0.18	0	18.9415102417943	0.209552857142857	42.3205714285714	1.53571428571429	0.445370857142857	14	1	1	1	-1.716	127	0.454757	13	0	2.148	-3.864	0	1	2.565	81.12	1
3.41578947368421	0.52247	17.691180401075	0.294377272727273	87.1058181818182	0.618181818181818	0.287470090909091	11	0	1	1	-1.906	30	0.248694	-47	1	1.822	-3.728	0	0	1.712	85.58	1
-3.5	0.22353	2.18850000000018	0.253108571428571	61.1202857142857	0.0428571428571429	0.488711857142857	14	0	0	0	-1.953	142	0.494888	18	1	0.459	-2.412	0	0	17.984	81.77	0
-0.4	0	0	0	10	-0.783333333333333	0.555865166666667	6	1	1	0	-0.921	25	0.584253	-46	0	1.975	-2.896	0	1	?	?	1
-3.5	0.64596	0	0.392458333333333	43.34925	-0.758333333333333	0.568316166666667	12	0	0	0	-0.856	144	0.640802	7	2	2.087	-2.943	1	0	1.375	34.16	1
2.8	0.60112	1.11675730975477	0.2873275	138.53475	1.45	0.683596666666667	12	1	1	1	-1.07	120	0.71875	-437	0	1.694	-2.764	0	0	?	?	1
1.9	0.70588	22.4836386191283	0.214262666666667	0	0.613333333333333	0.6107302	15	0	1	0	-1.813	44	0.588173	-9	2	1.363	-3.176	1	0	1.03	55.13	1
4.5	0.30387	0	0.46539	26.4901818181818	1.50909090909091	0.571691	11	1	0	1	-0.985	144	0.516917	3	1	2.487	-3.472	0	0	2.973	59.55	1
-3.5	0.33537	10.6585382440558	0.274603636363636	0.44	-1.46363636363636	0.328028	11	0	0	0	-0.966	79	0.292189	44	1	2.774	-3.74	1	0	0.729	27.11	1
-4.5	0.3102	0	0.323913	55.2925	-1.62	0.3978006	10	0	0	1	-2.835	464	0.333405	23	1	-0.544	-2.291	0	0	25.86	93.33	0
-0.4	0.46988	29.1750595980278	0.305899166666667	24.9181666666667	-0.125	0.604829	12	0	1	0	-1.063	107	0.683414	37	0	0.971	-2.034	0	1	16.855	76.64	1
4.2	0.00752	0.35450000000062	0	37.416875	0.0375	0.229314625	16	0	0	0	-1.611	92	0.262884	6	0	0.476	-2.087	0	0	12.986	67.93	0
-4.5	0.91697	0	0.871202	19.8698	-1.42	0.323385	5	1	1	0	-1.281	43	0.384974	-16	0	3.583	-4.864	0	1	?	?	1
3.8	0.15429	7.12049266797676	0.252485	12.3504285714286	1.36428571428571	0.473638642857143	14	0	0	1	-1.117	36	0.444739	-111	1	2.593	-3.71	1	2	?	?	1
1.9	0.04317	44.5655482629052	0.196566315789474	0	0.11578947368421	0.395941947368421	19	0	1	0	-1.998	31	0.491867	-41	1	1.105	-3.103	0	2	?	?	1
-3.9	0.88991	6.62915416625682	0.477292222222222	33.05	-1.58888888888889	0.298146777777778	9	0	0	0	-1.746	102	0.313734	-9	2	0.327	-2.073	1	0	23.463	84.68	0
-0.8	0.31959	33.7820026517079	0	49.1277777777778	-0.355555555555555	0.428345888888889	9	0	1	1	-1.237	204	0.418056	-25	0	0.947	-2.184	0	2	15.661	60.95	0
-3.5	0.34884	0	0.381983076923077	46.4013846153846	0.861538461538461	0.276454538461539	13	1	0	0	-2.146	42	0.271718	35	0	0.623	-2.769	1	0	11.123	64.35	1
-0.8	0.40157	0	0.317023636363636	15.9980909090909	-2.2	0.328786545454545	11	1	1	0	-1.535	51	0.335837	-38	1	2.423	-3.958	0	0	2.112	62.45	1
-0.47	0.05556	12.1612767487629	0.18537	34.0601764705882	-0.811764705882353	0.307733529411765	17	1	1	1	-1.876	110	0.183681	-14	1	1.639	-3.515	1	0	3.148	83.42	1
1.8	0.20168	13.5387229662016	0.34112	0	-0.3375	0.7343741875	16	2	1	0	-0.867	200	0.737718	69	1	2.217	-3.084	0	0	4.521	63.2	1
1.9	0.66049	21.2207489394465	0.252589444444444	23.1801111111111	-1.15	0.667011666666667	18	1	0	0	-1.383	99	0.682582	64	1	2.03	-3.413	0	2	3.046	90.64	1
0.5	0.41573	96.647	0.177694210526316	22.5668947368421	0.247368421052631	0.385142052631579	19	0	0	0	-1.861	30	0.38746	-30	0	1.824	-3.685	1	0	2.236	77.85	1
1.23333333333333	0.82014	15.0896587105209	0.043045	42.6862777777778	1.7	0.205372111111111	18	0	0	0	-2.25	153	0.191329	-45	0	-0.073	-2.177	0	1	20.716	94.2	0
-4.5	0	21.6013959219109	0.0145	7.72304761904762	-0.19047619047619	0.391906619047619	21	2	2	1	-0.807	102	0.351898	61	1	2.685	-3.492	0	1	?	?	1
-0.4	0.20482	28.4080960091293	0.250327222222222	98.2129444444444	0.2	0.537224833333333	18	0	2	0	-0.705	160	0.606513	-1115	1	2.958	-3.663	1	0	?	?	1
-0.4	0.82759	3.55750000000001	0.418808888888889	20.1265555555556	-1.51111111111111	0.505625666666667	9	3	1	0	-0.921	22	0.508571	-28	1	2.283	-3.204	0	0	?	?	1
-3.2	0.44379	12.281	0.356422307692308	0.574461538461538	0.492307692307692	0.493853615384615	13	0	0	1	-2.03	262	0.505435	3	1	1.917	-3.947	1	0	1.281	64.81	1
-3.5	0.43415	21.0205271256455	0.317109285714286	64.3064285714286	-1.73571428571429	0.440147785714286	14	0	1	1	-1.458	96	0.363703	80	1	1.508	-2.966	1	2	4.232	79.48	1
-4.5	0.16735	0	0.175924444444444	37.0032777777778	-0.55	0.263801166666667	18	0	0	0	-1.101	48	0.258664	15	0	3.842	-4.943	0	1	?	?	1
-3.18888888888889	0.44444	86.6585890566189	0.214458666666667	331.593733333333	0.8	0.5569636	15	0	0	1	-2.409	172	0.529907	10	1	0.689	-3.098	1	0	46.305	93.6	0
0.117647058823529	0.08333	11.4639412777359	0.111439444444444	15.2116111111111	0.977777777777778	0.480122444444445	18	0	0	1	-1.036	162	0.455706	49	1	2.451	-3.487	1	0	4.847	70.98	1
4.35	0.31522	2.3475	0.244156923076923	29.5443076923077	0.107692307692308	0.551775307692308	13	1	1	0	-2.813	159	0.514765	33	1	0.995	-3.808	0	0	4.568	91.5	0
-3.5	0.53529	0	0.582121	91.467	-0.84	0.232227	10	2	1	0	-2.151	94	0.198665	?	?	-0.223	-1.928	?	?	29.843	94.22	0
-3.5	0.33503	1.82100000000051	0.26801875	85.5256875	-0.45	0.2318740625	16	0	0	0	-1.287	104	0.205571	61	0	1.899	-3.186	0	0	2.694	47.63	1
-3.5	0.83099	70.0345149337097	0.391441111111111	137.239111111111	-0.511111111111111	0.156660111111111	9	0	0	1	-2.143	85	0.154526	51	0	2.064	-4.207	1	0	1.188	85.3	1
3.8	0.03106	0	0.09861	41.0116315789474	0.442105263157895	0.512457842105263	19	0	0	1	-1.163	468	0.460325	-3	1	2.552	-3.715	0	2	1.863	63.07	1
-1.5	0.90533	84.1151990204505	0.72696625	0	0.575	0.251821875	8	0	0	0	-1.126	65	0.198281	21	1	2.853	-3.979	1	0	?	?	1
-0.4	0.74468	0	0.589585	0	-2.25	0.453539666666667	6	0	0	0	-2.344	28	0.392659	-162	0	-0.093	-2.251	0	2	41.895	93.8	0
-0.4	0.54082	0	0.760357142857143	0	-1.05714285714286	0.424488142857143	7	0	0	0	-1.145	76	0.523543	-394	1	2.192	-3.337	0	0	1.818	36.73	1
-1.6	0.65734	32.0321747811459	0.295156923076923	134.753461538462	1.81538461538462	0.435617384615385	13	0	2	1	-1.478	352	0.449823	-65	1	2.697	-4.175	1	2	1.258	34.55	1
-4.5	0.32701	24.9460902782949	0.207198125	41.0820625	1.5	0.3901748125	16	0	1	1	-1.099	210	0.444772	34	0	4.093	-5.192	0	1	0.576	48.82	1
-0.7	0.90909	24.4475728993017	0.379891	157.1501	-1.67	0.4318942	10	0	0	0	-0.998	39	0.445589	83	1	2.418	-3.416	0	0	?	?	1
-3.5	0.01149	2.49288312000382	0.0304009523809524	9.17957142857143	-1.02857142857143	0.651799190476191	21	3	2	0	-0.883	101	0.736981	9	1	2.826	-3.709	1	0	2.253	54.65	1
-2.82638888888889	0.37069	6.34436315773826	0.100461333333333	15.9968	0.0933333333333334	0.5428978	15	3	2	1	-2.278	64	0.472714	33	1	1.28	-3.558	0	2	5.977	82.38	1
4.2	0.51408	6.99541075902624	0.195520588235294	23.4967058823529	-0.0470588235294117	0.588550941176471	17	1	2	1	-1.34	85	0.615583	-168	0	1.498	-2.838	1	0	8.329	51.06	1
-0.7	0.75	18.6334865694635	0.296234666666667	33.5684666666667	-0.906666666666667	0.6072016	15	1	3	1	-0.998	159	0.598545	27	1	2.418	-3.416	0	0	?	?	1
-3.2	0.14218	8.24492830626866	0.178575	25.4434285714286	-0.378571428571429	0.508681714285714	14	0	1	1	-1.007	326	0.401625	-67	1	2.783	-3.79	0	2	2.465	85.9	1
1.8	0.72642	50.0778565607024	0.367503	48.4779	0.57	0.297349	10	0	0	0	-2.195	233	0.262024	79	0	0.345	-2.54	1	0	18.367	84.12	0
3.58333333333333	1.14493	20.7741483874122	0.3505575	39.1634375	-0.34375	0.502534625	16	1	1	1	-2.56	73	0.500185	-42	1	-0.787	-1.773	0	0	22.156	90.1	0
-3.5	0.0618	0	0.171652	42.22835	-0.44	0.5043529	20	1	1	0	-0.694	141	0.615336	19	2	2.113	-2.807	1	0	?	?	1
3.82043010752689	0.22892	13.7725836873947	0.219436	17.0768	0.453333333333333	0.346199066666667	15	1	2	1	-1.906	148	0.439788	89	1	1.431	-3.337	0	0	4.143	82.99	1
-0.4	0.91837	13.1758742636521	0.273411333333333	27.0006666666667	-1.13333333333333	0.598537333333333	15	0	0	1	-1.194	424	0.64969	-35	1	2.537	-3.731	0	0	4.592	93.73	1
-3.70555555555556	0.62727	17.0650468734548	0.360194166666667	45.7658333333333	-1.36666666666667	0.405469083333333	12	0	0	1	-2.152	301	0.389587	49	2	1.803	-3.955	1	0	4.231	76.1	0
-0.4	0.22917	1.39149999999967	0.330637	59.344	0.0899999999999999	0.4827527	10	0	0	0	-0.927	98	0.570317	-195	0	2.856	-3.783	0	1	1.856	53.07	1
-1.6	0.69231	0.974500000000112	0.343995	24.00875	-0.6625	0.58307125	8	0	0	1	-1.083	59	0.69554	-70	1	2.435	-3.518	0	0	1.856	50.33	1
-4.5	0.5617	31.4895	0.267606	39.4355	-1.46	0.2705181	10	1	1	0	-1.515	67	0.239839	11	0	3.789	-5.304	0	1	0.382	66.6	1
4.2	0.21538	0	0.23332375	114.9121875	0.13125	0.5977475	16	0	0	1	-1.477	38	0.628916	-80	1	1.31	-2.787	0	0	6.009	80.63	0
-0.8	0.54348	11.0169468660786	0.365514	68.252	0	0.6205469	10	0	1	1	-2.068	95	0.60231	7	2	1.702	-3.77	1	0	4.148	93.6	1
-0.7	0.62585	7.43923553838399	0.102636	38.8462666666667	-0.366666666666667	0.347327066666667	15	0	0	0	-1.635	49	0.36326	59	0	0.263	-1.898	0	0	27.139	93.69	1
1.7054054054054	0.09735	10.4908007196152	0.223899333333333	21.3568666666667	-0.493333333333333	0.4003958	15	1	2	1	-1.668	361	0.428691	-96	1	2.22	-3.888	1	0	4.036	90.14	1
-3.5	0.12903	28.8720491791364	0.206796470588235	33.7337058823529	-1.15294117647059	0.496381705882353	17	1	1	1	-0.688	210	0.527804	22	0	2.418	-3.106	0	0	?	?	1
2.8	1.30864	0	0.398759166666667	0	0.491666666666667	0.429892416666667	12	0	0	0	-2.079	25	0.468318	-22	1	0.128	-2.207	0	0	20.593	93.64	0
4.16	0.0129	4.11046593952559	0.195423125	0.48025	1.95	0.58492275	16	0	2	0	-1.313	140	0.586119	?	2	2.494	-3.807	1	0	?	?	1
-3.5	0.90533	84.4049250588346	0.72696625	0	0.575	0.251821875	8	0	1	0	-1.739	80	0.198281	87	1	1.668	-3.407	1	0	1.458	51.38	1
4.2	0.0099	7.93019244722347	0.0422019047619048	32.3542857142857	1.48571428571429	0.697219571428571	21	2	0	1	-1.796	205	0.710014	-22	0	2.726	-4.522	0	1	2.708	73.33	1
2.8	0.96045	11.846	0.468619	0	-0.39	0.3366582	10	0	0	1	-1.031	153	0.391784	-37	0	1.923	-2.954	0	0	2.403	63.82	1
4.2	0.15267	0.0372409571941845	0.37179	177.523153846154	1.28461538461538	0.671373769230769	13	1	1	0	-1.169	122	0.689253	-299	0	2.781	-3.95	0	1	2.01	54.42	1
-4.5	0.41767	0	0.251589230769231	40.3150769230769	0.361538461538461	0.252104307692308	13	1	0	1	-2.122	49	0.209129	5	1	-0.109	-2.013	0	1	18.92	88.44	0
-0.4	0.06742	13.3939350601331	0.11487625	33.4736875	1.39375	0.507237	16	0	0	0	-2.559	50	0.414735	75	0	0.06	-2.619	0	0	20.118	91.76	0
-3.5	0.59756	14.0704983361845	0.225323333333333	15.3416666666667	0.388888888888889	0.479804777777778	9	1	1	1	-1.887	230	0.496812	80	1	2.004	-3.891	1	0	5.055	72.02	1
0.857142857142857	0.38298	9.01169062034061	0.156931875	11.3175	1.01875	0.586679625	16	0	1	1	-1.43	102	0.547198	38	0	1.087	-2.517	0	1	22.177	90.18	1
1.8	0.61111	0	0.56533	46.836	1.4125	0.272937	8	1	1	0	-1.275	135	0.262262	69	0	1.469	-2.744	1	0	4.557	87.33	1
-3.5	0.82741	14.423	0.338585	241.5405	-1.45	0.1655682	10	0	0	0	-2.239	22	0.164616	?	?	0.094	-2.333	?	?	29.768	93.99	0
-4.5	0	0	0	10	-1.07142857142857	0.532986285714286	7	1	1	0	-1.281	35	0.531888	11	1	1.945	-3.226	0	1	?	?	1
-1.3	0.44286	16.9504235298119	0.20387	79.8867142857143	-0.142857142857143	0.511304714285714	14	1	0	1	-2.547	338	0.519655	11	1	-0.212	-2.335	0	0	29.192	92.17	0
-0.4	1.0119	22.125181777646	0.262329090909091	31.1199090909091	-0.536363636363636	0.428098545454545	11	1	0	0	-1.824	216	0.35977	-38	0	0.96	-2.784	0	0	21.463	68.81	1
-4.5	0.23932	0	0.187129375	62.285125	-0.475	0.4696048125	16	0	0	0	-1.554	90	0.508557	48	1	1.891	-3.445	0	1	3.582	67.27	1
-3.5	0.83019	60.2607034448941	0.493427142857143	242.782857142857	-1.42857142857143	0.222130571428571	7	0	0	1	-2.373	301	0.171912	-24	2	0.295	-2.668	1	2	36.702	92.51	0
-0.8	0.00847	27.5912322104122	0.0231888888888889	140.081055555556	0.861111111111111	0.455323555555556	18	0	0	0	-1.068	41	0.486275	0	1	2.011	-3.079	0	0	?	?	1
-0.758823529411765	0.65354	24.4367671295046	0.232812142857143	65.0033571428571	0.0571428571428571	0.783819714285714	14	0	1	1	-1.875	28	0.767169	-89	1	0.011	-1.886	1	0	20.651	93.9	0
-3.5	0	0	0.0309315789473684	50.3986842105263	-1.17368421052632	0.591167526315789	19	2	0	1	-0.658	187	0.604102	34	0	3.876	-4.534	1	0	?	?	1
4.2	0.09924	3.23492290823479	0.124268666666667	31.0138	1.60666666666667	0.334038466666667	15	0	0	1	-1.429	145	0.199845	87	1	1.735	-3.164	0	0	3.484	77.99	1
-1.3	0.5907	15.763717504306	0.302835	156.86725	-2.65833333333333	0.411506916666667	12	2	1	0	-1.292	58	0.444838	-10	1	3.5	-4.792	0	0	0.147	15.74	1
3.8	0.45402	16.3657550601095	0.373654285714286	34.1096428571429	1.34285714285714	0.730837571428571	14	0	1	1	-1.208	30	0.630853	7	1	2.46	-3.668	1	2	?	?	1
-0.7	0.12583	0	0.1049575	35.77815	0.725	0.57164115	20	1	0	1	-1.083	62	0.688892	-37	0	1.639	-2.722	0	0	3.917	35.85	1
4.20392156862745	0.79032	29.9184344059664	0.395812727272727	64.3799090909091	-0.227272727272727	0.814550272727273	11	0	1	1	-1.423	215	0.779673	64	0	0.729	-2.152	0	0	25.198	92.8	0
2.8	0.55782	3.04055915910258	0.277840833333333	108.6905	1.65833333333333	0.697748	12	1	1	0	-1.657	122	0.691416	-264	1	2.486	-4.143	0	0	1.016	68.55	1
-4.5	0.28194	22.7683813763737	0.277942857142857	61.2872857142857	-0.264285714285714	0.605236642857143	14	1	0	1	-1.369	94	0.577565	-86	1	1.324	-2.693	0	1	25.309	71.49	1
4.325	1.01775	18.4966379107123	0.601856666666667	36.9178333333333	-1.71666666666667	0.4320245	6	0	2	1	-1.621	304	0.401429	57	1	2.161	-3.782	1	0	6.752	73.1	1
-3.5	0.51955	18.6739409397754	0.41404375	35.923375	-2.0375	0.619449	8	1	1	0	-1.719	198	0.617946	-57	2	0.477	-2.196	1	2	37.138	93.61	0
-0.466666666666667	0.375	22.0434486084994	0.300343076923077	61.2813846153846	0.4	0.363116230769231	13	1	1	1	-1.199	146	0.393957	136	0	2.01	-3.209	0	1	4.221	56.81	0
-3.5	0.42347	0	0.351286363636364	134.975727272727	-0.445454545454545	0.504838909090909	11	1	0	0	-2.82	244	0.522405	6	1	-0.194	-2.626	1	0	34.89	92.91	0
-1.6	0.625	16.7139476742373	0.233394615384615	30.9595384615385	-0.161538461538462	0.554115230769231	13	0	0	1	-1.021	97	0.569712	21	0	2.178	-3.199	0	0	5.209	56.39	1
-0.4	0.74157	34.8043646639645	0.238367142857143	35.2663571428572	1.01428571428571	0.224399857142857	14	0	1	0	-1.246	91	0.177795	30	1	2.296	-3.542	0	0	3.481	90.13	1
-4.5	0.12302	0	0.127810625	24.2220625	-0.7875	0.619916375	16	1	0	0	-1.442	31	0.653319	-25	0	3.335	-4.777	0	1	1.157	72.95	1
-0.8	0	3.48549999999999	0.0348952941176471	17.0343529411765	1.33529411764706	0.465801470588235	17	0	0	0	-1.835	53	0.488839	43	2	1.949	-3.784	1	1	2.382	68.08	1
-2.65	0.60976	3.49299999999997	0.408974444444444	28.3108888888889	-1.51111111111111	0.641020111111111	9	0	0	1	-1.934	35	0.674798	?	?	1.643	-3.577	?	?	3.356	83.87	0
4.2	0.03268	19.203	0.291966470588235	62.0442352941176	-0.435294117647059	0.381632588235294	17	1	1	1	-1.23	119	0.35953	-183	1	2.327	-3.557	1	0	2.913	67.83	0
2.5	0.2953	2.26299999999998	0.274753076923077	22.4192307692308	-0.707692307692308	0.530246153846154	13	1	1	0	-1.01	56	0.473007	-481	1	3.062	-4.072	0	0	?	?	1
-3.76	0.93333	22.7891033663021	0.315901	43.3603	1.04	0.3747563	10	1	1	0	-1.101	132	0.328306	-43	1	2.204	-3.305	0	1	?	?	1
-3.5	0.65031	0	0.327852727272727	67.5217272727273	-0.972727272727273	0.412198	11	0	0	0	-1.987	78	0.239369	24	0	0.216	-2.203	1	2	26.73	92.28	0
-3.5	0.69953	31.0154218148676	0.305124444444444	58.6776666666667	-0.188888888888889	0.685346555555556	9	1	1	1	-1.51	279	0.671386	32	2	0.632	-2.142	1	0	36.017	90.79	0
1.9	0	0	0.118315882352941	53.7177647058823	0.776470588235294	0.389590176470588	17	0	0	1	-1.95	187	0.434325	85	1	1.299	-3.249	1	0	13.072	63.71	1
2.8	0.01205	15.7052079846145	0.101760869565217	25.4330869565217	0.00434782608695653	0.439466130434783	23	2	1	0	-1.035	50	0.613284	-14	1	2.451	-3.486	0	0	?	?	1
-4.2	0.74194	35.4075594443553	0.345261875	91.059	-1.075	0.2899458125	16	1	1	0	-2.506	141	0.282287	177	1	-0.471	-2.035	0	0	23.338	84.23	0
-3.45714285714286	0.66038	11.5072859120309	0.28529	24.0243	-0.55	0.5629502	10	1	1	1	-1.896	124	0.558387	44	1	1.45	-3.346	0	0	3.436	94.01	1
3.8	0.0184	6.72250000000001	0.209263157894737	22.2191578947368	0.468421052631579	0.362446	19	1	0	0	-1.396	55	0.351827	-159	0	2.12	-3.516	1	0	2.906	82.25	1
4.5	0.93846	3.5628016626666	0.534787142857143	18.3481428571429	0.285714285714286	0.460948857142857	7	1	1	0	-1.773	121	0.482677	-10	0	0.084	-1.857	0	0	25.524	94	0
-0.8	0.08065	0	0.109645625	38.2655	0.5625	0.5414321875	16	0	0	1	-0.927	54	0.537948	37	1	2.235	-3.162	0	0	?	?	0
4.5	1.05556	0	0.751013333333333	0	0.25	0.309117333333333	6	0	0	0	-1.469	57	0.262938	-17	1	2.251	-3.72	1	0	0.839	19.99	1
3.8	0.71338	44.0729618854846	0.455713333333333	0	-1.62222222222222	0.767349555555556	9	0	2	0	-1.93	186	0.761732	-7	0	0.658	-2.588	1	0	10.181	67.43	0
-0.8	0.112	11.8068491690957	0.0478413636363636	37.4092272727273	0.0999999999999999	0.632826136363636	22	1	1	0	-0.775	246	0.600963	-684	0	2.25	-3.025	0	0	2.213	34.55	1
-3.5	0.75962	4.29758649563915	0.2295925	26.59875	-0.425	0.606759	8	1	1	1	-0.972	87	0.645416	-11	1	2.261	-3.233	0	0	?	?	0
-1.6	0	7.37470538394585	0.128135	22.4623	1.095	0.57921985	20	1	0	0	-0.795	85	0.678065	-165	0	2.529	-3.324	0	0	?	?	1
3.8	0.24138	0	0.683789090909091	0	2.21818181818182	0.435153181818182	11	0	0	0	-1.623	239	0.457558	-41	0	0.521	-2.144	1	0	23.411	86.96	0
1.9	0.82468	4.71850000000013	0.600974444444444	77.2478888888889	0.644444444444444	0.177704888888889	9	1	1	0	-1.759	94	0.156071	50	1	1.67	-3.429	1	0	3.968	86.05	1
2.5	0	9.54049999999985	0.0927982352941176	82.4750588235294	1.55294117647059	0.351551117647059	17	0	0	0	-1.152	77	0.462038	51	0	3.034	-4.186	0	2	1.072	49.46	1
-0.53978494623656	0.60432	12.1876866439195	0.348255	19.9919	0.89	0.352358	10	1	2	1	-2.145	480	0.326715	-63	1	1.048	-3.193	1	2	17.787	91.16	1
-0.7	0.15909	3.31550000000001	0.132385555555556	39.695	-1.68888888888889	0.291767222222222	18	1	0	1	-1.174	219	0.414042	-62	1	2.518	-3.692	0	0	1.707	56.72	1
-0.4	0	0	0	10	0.26	0.5823398	5	2	1	0	-0.921	27	0.507125	17	1	2.283	-3.204	0	0	?	?	1
-0.4	0.45055	1.60999999999999	0.269100769230769	32.1824615384615	-0.0153846153846154	0.497925615384615	13	0	0	0	-0.988	357	0.512184	-64	0	4.263	-5.251	1	0	1.549	84.95	1
-1.3	0.02427	0	0.1649915	0	1.01	0.71773995	20	0	0	0	-1.181	51	0.769966	63	1	3.458	-4.639	0	0	?	?	1
1.9	0.25503	10.2455	0.342666428571429	82.1769285714286	0.9	0.503808357142857	14	2	1	0	-1.947	82	0.451399	22	0	1.126	-3.073	0	0	6.105	73.55	1
-3.5	0.90503	2.30300000000001	0.462758333333333	16.7906666666667	-2.78333333333333	0.555275333333333	6	2	1	1	-1.427	123	0.5556	25	0	2.155	-3.582	0	0	3.087	84.83	1
-4.5	0.01794	5.34083776199951	0.118447333333333	26.2308	0.326666666666667	0.571980533333333	15	0	0	1	-1.144	158	0.602195	-19	0	3.978	-5.122	0	1	0.518	29.14	1
-1.925	0.98049	20.2924313538324	0.226435833333333	36.8921666666667	-2.40833333333333	0.306153916666667	12	0	0	1	-1.678	44	0.352813	-48	0	0.624	-2.302	0	1	17.568	93.38	1
1.8	0	15.0198895394666	0.104573888888889	31.4665	1.07222222222222	0.446270944444444	18	0	0	0	-1.279	45	0.348299	-7	1	1.703	-2.982	0	0	3.778	39.42	0
3.38571428571429	0.66667	19.1155843707885	0.308471	0.2951	0.1	0.7513986	10	1	1	1	-1.737	165	0.80024	?	1	1.662	-3.399	0	0	2.603	77.45	1
3.8	0.73373	2.1070000000001	0.534814444444444	78.9905555555555	-0.433333333333333	0.203964888888889	9	1	1	0	-1.117	110	0.187641	15	0	2.277	-3.394	0	0	?	?	0
4.5	0.28235	16.2475120470013	0.148860625	32.3320625	0.0375000000000001	0.4264738125	16	1	0	1	-2.749	212	0.493683	9	0	-0.255	-2.494	0	0	23.225	91.12	1
0.20945945945946	0.47407	11.995214348872	0.263771538461539	21.9773076923077	0.369230769230769	0.284139923076923	13	1	2	1	-1.566	361	0.293899	98	1	0.75	-2.316	1	0	19.359	90.14	0
-3.07142857142857	0.81019	191.019950761106	0.311022	589.46	-0.25	0.3163937	10	1	1	1	-2.547	60	0.454712	-100	1	2.009	-4.556	1	0	3.082	88.35	1
-0.7	0.6319	15.3401798610175	0.188528666666667	21.4366	0.166666666666667	0.410500066666667	15	1	1	1	-1.588	35	0.64719	-4	1	2.809	-4.397	0	1	1.132	74.19	1
-1.3	0.01304	17.1719065732376	0.046235	27.5381363636364	0.713636363636364	0.252975	22	0	0	1	-1.395	44	0.392962	55	0	2.564	-3.959	0	0	1.291	75.55	1
-1.3	0	0	0.0581805	42.7814	1.275	0.5264708	20	0	0	0	-1.166	90	0.493767	20	1	3.64	-4.806	0	0	0.43	47.62	1
-0.8	0.25581	0	0.359960909090909	38.7411818181818	-0.618181818181818	0.372468090909091	11	1	0	0	-2.174	46	0.34182	-34	0	0.044	-2.218	1	0	22.883	79	0
-4.5	0.53456	22.676257930584	0.196532941176471	22.6402941176471	0.164705882352941	0.613510117647059	17	1	1	0	-1.708	108	0.625446	-31	0	3.374	-5.082	0	1	0.789	54.27	1
1.5	1.14179	13.4605	0.578955	46.006	1.2	0.181534333333333	6	0	0	1	-2.326	81	0.2211855	-58	1	0.289	-2.615	0	0	29.835	94.2	0
-2.13287671232877	1.40252	16.5073367706233	0.305552857142857	17.6444285714286	-2.65714285714286	0.565264	7	0	1	1	-2.352	368	0.541442	-473	0	-0.66	-1.692	0	0	28.353	89.33	0
-3.9	0.02715	12.8495637280023	0.215318235294118	174.507529411765	-0.629411764705883	0.358588705882353	17	1	0	0	-1.012	53	0.454003	-56	0	1.834	-2.846	0	0	?	?	1
-0.4	0.45918	23.8912949589663	0.336315	30.86075	-1.34166666666667	0.614189666666667	12	2	3	1	-0.779	229	0.647457	-75	1	2.959	-3.738	0	0	3.386	67.43	1
1.04	0.54135	10.6237534685252	0.268196363636364	28.8380909090909	-0.290909090909091	0.230467090909091	11	0	0	0	-2.464	32	0.218655	15	1	0.114	-2.578	0	0	27.549	91.55	0
-3.28461538461538	0.82266	68.9382872363168	0.318161666666667	0	-0.333333333333333	0.404386666666667	12	0	2	0	-2.005	59	0.406966	-89	1	1.844	-3.849	1	2	2.145	79.07	1
-0.4	0	0	0	10	0.62	0.5257004	5	2	1	0	-0.921	28	0.583507	-10	0	1.975	-2.896	0	0	?	?	1
-0.775	0.45238	12.4044253670817	0	26.8325	0.183333333333333	0.186955083333333	12	0	0	0	-2.272	44	0.13709	12	0	-0.209	-2.063	0	0	45.771	92.52	0
-0.4	0	0	0	10	0.25	0.613899666666667	6	1	1	0	-0.921	26	0.66652	-10	0	3.902	-4.823	1	0	?	?	1
-4.5	0.27111	14.5130061745395	0.243334545454545	60.1165454545455	-0.354545454545454	0.384706090909091	11	1	0	1	-1.348	52	0.500674	98	1	2.142	-3.49	0	1	0.468	22.38	1
-0.4	0	0	0	10	-2.16	0.5088536	5	1	1	0	-0.921	25	0.593246	-11	1	2.568	-3.489	1	0	?	?	1
-0.714285714285714	0.7	95.4529331538506	0.284776	200.1376	0.68	0.5603956	10	1	1	1	-1.415	24	0.549421	84	1	1.332	-2.747	1	0	2.814	33.4	0
-3.2	0.86184	0.545654347244358	0.402095	0.801	-0.77	0.837325	10	0	1	0	-1.473	66	0.865433	?	1	1.78	-3.253	0	2	1.737	23.94	1
-4.5	0.26971	35.037	0.311291666666667	106.394166666667	0.2	0.667790166666667	12	1	0	0	-2.708	209	0.658068	-28	1	0.211	-2.919	0	1	20.097	93.94	0
-3.2	0.43575	7.96659111540187	0.301804	54.4584	0.286666666666667	0.406608333333333	15	2	2	1	-1.238	66	0.399741	10	1	2.271	-3.509	1	0	3.316	72.33	1
-3.9	0.5493	0	0.22572	5.72442857142857	-0.642857142857143	0.161676571428571	14	1	1	1	-1.706	17	0.164842	-73	1	0.159	-1.865	0	0	26.243	76.28	0
-4.5	0.09747	0	0.233182352941176	40.9457058823529	-0.923529411764706	0.455892529411765	17	1	1	1	-1.374	93	0.4466	-434	0	1.371	-2.745	0	1	31.274	80.66	1
4.5	0.03145	2.42990992631414	0.15746125	9.6989375	1.5	0.5578394375	16	2	1	0	-1.311	105	0.530774	-42	1	2.415	-3.726	1	0	2.47	88.78	1
-0.142857142857143	1.03371	23.3163269432055	0.3337625	120.278875	-0.6875	0.553960125	8	0	0	0	-2.256	83	0.574339	-51	0	0.15	-2.406	1	2	18.823	64.98	0
1.8	0.07339	7.75427251288487	0.0562309523809524	19.0579047619048	-0.123809523809524	0.703742571428571	21	1	0	1	-0.87	103	0.737948	-25	0	2.235	-3.105	0	1	?	?	1
-4.5	0.89804	22.328	0.295068125	32.7921875	0.675	0.5165843125	16	0	1	0	-1.342	297	0.534034	-23	1	2.15	-3.492	1	2	2.334	69.46	1
-0.7	0.03546	5.25799999999997	0.0754515789473684	36.0839473684211	0.968421052631579	0.493591736842105	19	1	1	0	-1.129	59	0.39479	-2	1	3.14	-4.269	0	1	1.809	57.06	1
-0.4	0.46875	42.1735	0.14836125	32.4995625	1.2875	0.3769195	16	2	1	0	-0.676	70	0.428117	66	0	2.423	-3.099	0	1	?	?	1
1.8	0	0	0.0733936842105263	31.5968947368421	-1.13157894736842	0.262883526315789	19	0	0	0	-1.194	51	0.213733	-16	0	2.006	-3.2	0	0	3.549	77	1
-3.9	0.69955	0	0.460364444444444	25.8827777777778	-1.94444444444444	0.324224888888889	9	2	1	0	-2.092	73	0.329635	-17	1	1.841	-3.933	1	0	9.091	79.02	0
-1.6	0	0	0.194368	37.7382666666667	-1.36666666666667	0.429177066666667	15	0	0	1	-0.833	62	0.336744	-11	1	2.659	-3.492	0	0	?	?	1
4.2	0.83871	48.5455332714491	0.164990476190476	189.927238095238	-0.128571428571429	0.688095285714286	21	0	0	1	-1.419	46	0.692357	?	?	0.289	-1.708	?	?	24.578	90.52	0
3.8	0.25641	0	0.233272	28.5856	1.18666666666667	0.3182108	15	2	1	1	-1.057	85	0.451519	22	1	3.089	-4.146	0	0	0.778	47.62	1
-2.83333333333333	0.84932	83.7286291646744	0.281737272727273	33.2323636363636	0.554545454545455	0.212286636363636	11	0	0	1	-2.964	31	0.170982	-16	0	-0.819	-2.145	1	0	22.737	89.26	0
-0.8	0.42857	7.18184787425137	0.314370909090909	0	-0.518181818181818	0.375576818181818	11	0	1	0	-1.837	84	0.394755	9	0	1.892	-3.729	0	0	1.398	68.68	1
1.8	0.84127	13.5888291703966	0.484755	91.5418333333333	-0.95	0.413679166666667	6	0	0	0	-2.026	34	0.423586	-78	1	0.439	-2.465	0	0	25.11	93.27	0
-3.5	0.0303	0	0.104289444444444	33.8947222222222	-0.527777777777778	0.457120722222222	18	1	1	0	-1.69	85	0.480155	-5	1	1.823	-3.513	0	2	7.986	74.5	1
-4.5	0.58594	6.05044921369482	0.249506	27.2329	0.98	0.5657937	10	2	1	0	-1.221	230	0.639857	-19	1	2.299	-3.52	1	2	6.249	76.08	1
-0.4	0	13.993169010628	0.0760486956521739	25.078652173913	0.639130434782609	0.271420913043478	23	1	1	0	-0.915	45	0.248488	0	1	2.6	-3.515	0	0	2.786	69.2	1
-1.6	0.15	24.2694103027751	0.03322	32.0076818181818	0.577272727272727	0.495607590909091	22	0	1	1	-1.198	209	0.450858	18	1	2.423	-3.621	0	1	2.907	48.82	1
-3.5	0.21212	0	0.262295	79.8356	-0.16	0.4671259	10	1	1	0	-0.968	130	0.567228	-1	0	2.252	-3.22	0	0	2.696	78.72	1
-3.2	0.10471	0	0.154848333333333	37.4647222222222	-0.616666666666667	0.558161444444444	18	0	0	1	-0.911	469	0.595189	36	0	2.329	-3.24	0	0	?	?	1
3.8	0.84024	40.374140580443	0.427487142857143	164.195571428571	0.4	0.38	7	0	0	1	-2.007	268	0.351315	-28	0	0.859	-2.866	0	0	35.311	93.61	0
-0.4	0.71277	0	0.725564	0	-1.58	0.4535574	5	0	0	0	-1.478	793	0.388416	39	0	1.869	-3.347	0	0	2.395	30.06	1
-0.4	0.13514	0	0.236799230769231	17.6436923076923	-0.138461538461538	0.385213923076923	13	1	1	0	-1.009	77	0.302191	24	0	2.794	-3.803	1	2	2.257	92.28	1
-0.8	0	0	0.1814275	4.5335	-1.095	0.5593903	20	1	0	1	-0.927	86	0.556352	41	0	1.639	-2.566	1	2	?	?	0
2.5	0	0	0	49.5038	-0.83	0.2871926	10	0	0	0	-3.001	100	0.407999	0	1	0.008	-3.009	0	0	19.115	60.23	1
-3.5	0.63158	5.72634789263629	0.277166666666667	40.2456666666667	-0.0444444444444444	0.434920555555556	9	0	0	1	-1.635	202	0.48976	-22	0	0.701	-2.336	0	1	19.735	84.05	1
2.925	0.71257	37.9544599289728	0.241234615384615	144.742	2.08461538461538	0.682099230769231	13	0	1	0	-1.65	49	0.664234	?	?	0.246	-1.896	?	?	36.219	93.97	0
-0.4	0.56818	20.5476451497639	0.261805	110.264833333333	0.316666666666667	0.448527083333333	12	0	2	0	-0.861	29	0.440697	-63	0	2.849	-3.71	0	0	?	?	1
-3.5	0.01818	56.1922009926645	0.148268421052632	160.954894736842	-0.410526315789474	0.474716105263158	19	0	0	1	-0.969	86	0.484576	-30	0	2.285	-3.254	0	0	1.562	70	1
-0.7	0	4.42898542884134	0.124242105263158	13.876	0.778947368421053	0.623578263157895	19	2	1	1	-1.222	62	0.567931	-44	1	2.301	-3.523	0	0	1.285	55.79	1
-0.4	0.48864	3.77499999999984	0.39724	70.5755	-1.5	0.4522909	10	1	1	1	-0.78	288	0.396082	75	1	2.976	-3.756	1	0	3.005	49.2	1
-1.2	0.45038	11.9855	0.332664166666667	68.0633333333333	-0.55	0.411252666666667	12	0	0	0	-1.734	77	0.4534075	-53	1	0.692	-2.426	0	0	4.304	89.53	0
-3.5	0.97382	16.9515223906291	0.245873846153846	45.1612307692308	-0.892307692307692	0.460485384615385	13	0	2	0	-1.143	83	0.463062	-54	1	1.967	-3.11	1	2	2.799	52.09	1
-1.6	0.74797	40.4320124698162	0.360966666666667	49.0633333333333	-0.233333333333333	0.243332	9	1	0	0	-0.906	57	0.231676	-177	1	2.533	-3.439	0	1	?	?	1
1.8	0.10526	16.5642754821936	0.196694666666667	23.633	2.05333333333333	0.436813	15	1	1	1	-1.006	175	0.339422	62	1	2.588	-3.594	1	0	4.097	83.62	1
1.8	0.53211	6.84199999999998	0.528331	64.8717	-1.42	0.1827029	10	1	1	0	-2.967	110	0.167985	96	0	-0.999	-1.968	1	0	20.37	94.22	0
-1.3	0.08261	11.977	0.198128571428571	40.4757857142857	-1.36428571428571	0.534729928571429	14	0	0	0	-2.649	116	0.587053	-16	0	0.765	-3.414	1	2	3.816	79.33	1
-0.328571428571429	0.63522	25.7697604338171	0.2658175	31.531625	-1.6	0.266492875	8	1	0	1	-2.439	35	0.135064	?	?	-0.064	-2.375	?	?	25.244	93.76	0
-0.7	0.06383	0	0.0781433333333333	18.746	0.44	0.634198533333333	15	1	0	0	-1.619	76	0.594855	-27	1	0.723	-2.342	0	0	21.429	81.13	1
1.8	0.2426	20.282916523265	0.160377058823529	44.5438235294118	1.24705882352941	0.586535941176471	17	1	1	1	-1.646	25	0.480389	-25	0	0.459	-2.105	1	1	20.292	92.8	0
3.80000000000001	0.39912	15.3768226542213	0.329675	30.6552857142857	-0.00714285714285712	0.265031214285714	14	1	1	1	-1.083	355	0.256056	88	1	2.982	-4.065	1	2	2.1	84.51	1
-2.175	0.90533	84.1607776620885	0.72696625	0	0.575	0.251821875	8	0	0	1	-1.132	80	0.198281	1	0	1.977	-3.109	0	0	1.286	22.71	1
-0.4	0.12371	9.33637104137482	0	61.8959047619048	-0.714285714285714	0.563972714285714	21	2	0	0	-0.763	44	0.53201	1	0	3.026	-3.789	0	0	?	?	1
2.5	0.22059	21.1241646328914	0.181756666666667	18.5863809523809	0.419047619047619	0.626906428571429	21	1	2	0	-1.01	108	0.740652	-34	0	3.057	-4.067	0	2	?	?	1
-0.4	0.30526	0	0.2092475	20.5488125	-0.9375	0.285802625	16	0	0	0	-0.965	66	0.239201	-56	0	2.891	-3.856	0	0	1.896	47.88	1
0.309090909090909	0.89796	42.4218770646226	0.533826363636364	93.6811818181818	-2	0.261695181818182	11	1	1	0	-1.79	112	0.249667	-127	0	-0.111	-1.679	0	2	25.09	93.19	0
2.5	0.43182	58.7841437426417	0.419532666666667	124.7	-0.906666666666667	0.4265834	15	1	0	0	-1.01	101	0.478584	36	1	2.966	-3.976	1	0	?	?	1
3.8	0.10326	12.0392027349071	0.191355263157895	15.8188421052632	1.12105263157895	0.49398352631579	19	1	3	1	-1.136	69	0.551124	-26	1	2.881	-4.017	0	2	0.732	42.86	1
4.2	0.27619	0	0.169638	8.53686666666667	-0.0133333333333333	0.564849933333333	15	2	1	1	-1.197	101	0.512341	11	0	1.198	-2.395	0	1	24.092	88.73	0
2.5	0.22105	16.6329666693053	0.272821666666667	60.7751111111111	1.16666666666667	0.508951333333333	18	0	0	1	-1.066	48	0.546	-30	1	2.801	-3.867	0	0	1.006	11.25	1
-1.15454545454545	0.01688	9.54209478967834	0.0986155555555555	39.4427777777778	0.0500000000000001	0.514912444444444	18	1	0	1	-1.303	98	0.574057	51	1	2.388	-3.691	1	2	1.897	59.44	1
-4.5	0.40426	5	0.350043529411765	0	-0.129411764705882	0.562338352941176	17	0	1	0	-2.248	66	0.511246	-15	1	1.707	-3.955	1	1	0.522	19.25	1
3.8	0.56477	10.442409868623	0.240415789473684	19.828	1.2	0.545577736842105	19	1	2	1	-1.076	113	0.603936	39	0	1.794	-2.87	1	0	1.909	59.09	1
-0.7	0.27848	8.76990814597786	0.296943	42.43	-0.22	0.5441154	10	3	1	1	-1.245	28	0.598605	55	1	2.051	-3.296	0	0	?	?	1
-0.0499999999999999	0.42735	2.61023878218077	0.212295	47.5128333333333	0.391666666666667	0.483911416666667	12	0	0	1	-2.273	89	0.537053	-38	0	1.543	-3.816	1	0	2.004	81.93	0
-3.2	0.56044	7.56700000000012	0.344389333333333	87.8144666666667	-1.16666666666667	0.240710266666667	15	0	0	0	-2.045	61	0.235047	7	0	-0.276	-1.769	0	0	29.599	93.25	0
-0.8	0	0	0.111304705882353	38.0892352941176	1.04705882352941	0.394570588235294	17	0	0	1	-1.428	95	0.481611	427	1	2.043	-3.471	0	0	2.136	48.62	0
-3.5	0.09341	28.3613313078839	0.128462222222222	59.6186111111111	0.811111111111111	0.470181722222222	18	0	0	1	-0.985	88	0.513024	-59	0	3.22	-4.205	1	0	?	?	1
1.8	0.09524	0	0.226803684210526	19.4820526315789	2.39473684210526	0.581150789473684	19	1	1	1	-0.964	174	0.528737	-21	1	2.441	-3.405	0	0	2.692	52.6	1
-0.4	1.02174	20.9525822808163	0.195160526315789	40.3143157894737	-0.152631578947368	0.397401789473684	19	1	0	0	-0.585	232	0.511749	-27	0	3.39	-3.975	0	1	?	?	1
-3.2	0.76316	0	0.530164444444444	49.4664444444444	-0.622222222222222	0.339216111111111	9	1	1	0	-2.372	39	0.317313	-76	0	1.463	-3.835	0	0	1.311	66.45	1
-3.5	1.10769	12.2474487139159	0.58966625	25	-2.375	0.4837885	8	0	1	1	-1.624	351	0.459937	-308	0	0.949	-2.573	1	0	31.485	88.93	0
3.8	0.00581	0	0.0618176470588235	38.7488823529412	1.46470588235294	0.453608764705882	17	0	0	0	-1.821	92	0.488279	-5	1	2.085	-3.906	0	0	1.497	81.37	1
-3.5	0.00588	0	0.0177122222222222	49.5194444444444	0.255555555555556	0.531228111111111	18	1	0	1	-1.176	188	0.576427	-17	1	0.739	-1.915	0	0	17.876	81.29	1
-3.5	0.54438	7.91004640868179	0.318206	35.079	-1.9	0.369498	10	1	1	1	-1.249	85	0.409792	-208	1	1.951	-3.2	0	0	5.47	85.41	0
2.8	0.00524	0.608500000000023	0.117730666666667	24.9440666666667	-0.06	0.268896266666667	15	1	0	1	-1.693	67	0.296743	105	1	1.559	-3.252	0	0	4.055	81.87	1
2.8	0.76042	0	0.280392	21.3252	-0.44	0.2953149	10	1	1	0	-1.906	54	0.280751	11	0	1.49	-3.396	1	0	5.512	85.63	1
1.9	0.0073	3.86799999999998	0.079554	18.89315	0.415	0.4761597	20	0	0	1	-1.87	53	0.428696	47	1	1.911	-3.781	1	0	2.638	75.42	1
4.5	0	7.15000592509468	0.0448368421052632	22.204947368421	1.36315789473684	0.612640631578947	19	0	0	1	-1.302	56	0.652937	-18	1	2.415	-3.717	1	0	2.015	75.89	1
-1.82	0.70244	22.8934600613848	0.215641	37.3478	0.38	0.3600423	10	0	0	0	-1.957	95	0.296542	-65	1	0.664	-2.621	0	1	15.176	93.7	1
4.5	0	8.55422177770851	0.0211428571428571	45.7907142857143	0.638095238095238	0.435337476190476	21	0	0	1	-1.285	53	0.606165	-64	0	2.253	-3.538	1	0	1.732	36.36	1
4.5	0.20863	0	0.067655294117647	33.8647058823529	0.964705882352941	0.434229	17	1	1	1	-1.184	97	0.432123	-153	1	2.343	-3.527	1	0	1.971	80.29	1
1.9	0.94241	10.3545	0.710864	0	0.18	0.3961304	5	0	0	0	-0.845	153	0.330857	-44	1	2.844	-3.689	1	0	1.392	43.07	1
1.9	0.0375	0	0.0781284210526316	41.5031052631579	1.89473684210526	0.560571263157895	19	0	0	1	-1.031	463	0.61677	-171	0	1.8	-2.831	0	2	?	?	1
-1.19	0.95172	0	0.688042222222222	0	-1.48888888888889	0.412013444444444	9	0	0	1	-1.007	153	0.393787	-982	1	1.466	-2.473	0	0	14.025	79	1
1.8	0.02609	20.0740420333214	0.278257647058823	34.0872352941176	1.03529411764706	0.324634058823529	17	1	0	1	-1.093	70	0.350931	82	1	1.355	-2.448	0	1	3.049	39.16	1
4.5	0.51429	0	0.333106	4.467	-0.24	0.5082454	10	1	1	0	-1.772	84	0.41259	16	0	0.197	-1.969	1	0	27.752	75.85	0
-4.5	0.08367	2.41724501033716	0.143190625	39.6081875	-0.25625	0.473841625	16	0	0	1	-1.111	54	0.551308	-7	0	4.157	-5.268	0	1	0.198	36.49	1
3.8	0.01212	8.322	0.199371875	43.30125	1.2125	0.510402	16	0	0	1	-1.282	105	0.554043	21	1	2.788	-4.07	0	0	1.034	63.96	1
4.2	0.72789	38.0825666505208	0.206873636363636	129.644909090909	1.66363636363636	0.795059363636364	11	0	2	1	-1.304	49	0.808487	27	0	1.092	-2.396	0	0	?	?	0
-3.5	0.78109	24.467	0.490924	29.9562	-0.78	0.518047	5	0	0	1	-1.938	49	0.471345	?	?	0.157	-2.095	?	?	23.086	73.45	0
1.8	0	6.44981788502591	0.043529	22.98635	2.12	0.5909692	20	1	0	1	-1.343	229	0.572569	-29	1	1.232	-2.575	0	1	19.993	78.13	1
-4.1	0.66383	0	0.256764545454545	0	-2.18181818181818	0.417630818181818	11	1	1	1	-1.941	405	0.422427	-30	2	1.251	-3.192	1	2	18.569	86.53	0
-0.4	0.01136	15.9594310860332	0.0727577777777778	23.2775555555556	1.53888888888889	0.486709611111111	18	2	0	0	-0.793	170	0.448276	-29	0	2.369	-3.162	0	1	2.727	63.07	1
-0.8	0.06667	6.00872133338053	0.218674375	14.9158125	-0.33125	0.6599560625	16	2	2	0	-1.277	61	0.706	14	1	2.044	-3.321	0	0	1.031	36.64	1
-1.78666666666667	0.54737	23.6970555764963	0.296870666666667	63.7271333333333	0.293333333333333	0.2652326	15	0	1	1	-1.507	96	0.262697	61	0	1.491	-2.998	1	0	1.826	73.33	0
-4.5	0.94297	8.5765	0.0078835	15.10275	-0.0550000000000001	0.3396294	20	2	2	1	-0.839	233	0.426924	29	1	2.073	-2.912	0	1	5.94	67.35	1
-0.7	0.23704	18.6225	0.198763846153846	21.2182307692308	-0.430769230769231	0.500636153846154	13	0	0	1	-1.285	52	0.499439	-23	1	2.148	-3.433	1	0	4.715	91.53	1
-0.966666666666666	0.43624	10.6602213118052	0.268145714285714	36.9854285714286	-0.55	0.212204214285714	14	1	1	1	-1.834	228	0.226593	109	1	1.894	-3.728	0	0	11.593	91.22	1
3.8	0.52717	142.593387771839	0.224648	121.2956	0.61	0.2473059	10	1	1	0	-3.383	31	0.164064	-478	1	-1.291	-2.092	1	0	19.983	93.41	0
4.31764705882353	0.17763	16.4593373368856	0.16881875	54.9269375	-0.50625	0.5191689375	16	1	1	1	-1.795	222	0.556334	27	0	-0.547	-1.248	0	2	25.138	93.37	0
-3.5	0.64327	6.47665498257501	0.231905454545455	22.143	-0.536363636363636	0.359922909090909	11	1	1	0	-1.607	103	0.350227	-84	2	-0.211	-1.396	1	2	33.481	84.39	0
-3.5	0.56566	68.0937273469443	0.336045263157895	61.5662631578947	-0.694736842105263	0.355623526315789	19	0	1	1	-0.838	150	0.554507	-60	2	1.665	-2.503	1	0	5.874	21.2	1
-0.4	0	0	0	10	-1.92	0.519749	5	2	1	0	-0.921	23	0.458101	27	0	2.747	-3.668	0	0	?	?	1
-3.5	0.41848	13.5252461752842	0.123974375	19.52075	-0.5125	0.3490546875	16	1	2	0	-1.457	34	0.27588	-87	0	1.539	-2.996	0	1	1.848	74.19	1
-1.6	0.0069	4.60744283089873	0.165921666666667	25.1615416666667	-1.55833333333333	0.60507425	24	1	0	0	-0.906	34	0.757919	-7	1	2.849	-3.755	1	0	?	?	1
-4.5	0.18142	0	0.305805454545454	100.847090909091	-1.31818181818182	0.412988363636364	11	0	0	0	-1.199	183	0.423163	60	0	3.884	-5.083	0	1	0.328	19.84	1
-3.5	0.5	0	0.75301	96.553	-1.73333333333333	0.393646666666667	9	1	1	0	-2.174	32	0.403028	-70	0	-0.423	-1.751	0	0	24.933	83.93	0
-3.5	0.66484	19.3288005072454	0.39191	23.258	-1.0125	0.490386625	8	0	1	1	-1.85	74	0.45073	-99	2	0.332	-2.182	1	0	26.949	90.72	0
3.93333333333333	0.68944	6.00785132601958	0.346239230769231	40.4063076923077	-1.03846153846154	0.364469769230769	13	0	0	1	-1.77	53	0.326163	-338	0	-0.382	-1.388	1	2	25.224	93.69	0
-3.5	0	25.378	0.158128888888889	75.0847222222222	-0.9	0.552810888888889	18	1	1	1	-0.81	237	0.588984	-45	0	2.352	-3.162	0	1	?	?	1
-4.5	0.00394	0	0.0805355555555555	41.8060555555556	-0.0722222222222223	0.393752722222222	18	1	0	0	-1.111	82	0.409337	58	1	2.318	-3.429	0	1	2.412	72.91	1
0.644444444444444	0.95122	73.9671479960304	0.425515555555555	244.852777777778	-0.333333333333333	0.275890222222222	9	1	1	0	-1.724	27	0.244086	20	1	0.228	-1.952	1	0	21.098	88.48	0
-1.3	0.35714	19.0072099478067	0.1081525	60.3080833333333	1.025	0.4123675	12	0	0	0	-1.805	37	0.506851	9	1	3.057	-4.862	0	0	0.641	73.16	0
-4.5	0.68085	0	0.277755	26.0384166666667	-1.24166666666667	0.596184666666667	12	2	1	1	-2.486	167	0.518295	-70	1	0.551	-3.037	1	0	22.743	92.49	0
-0.7	0	0	0.215990625	36.522625	-0.0562500000000002	0.3513860625	16	1	0	0	-1.125	82	0.350526	-61	1	3.385	-4.51	0	1	1.314	84.46	1
-3.5	0	0.589727055509826	0.0536938461538462	100.935384615385	-0.546153846153846	0.791348230769231	13	1	1	1	-1.005	117	0.830331	-572	0	1.858	-2.863	0	1	?	?	1
1.8	0.00917	0	0.280208823529412	44.4248235294118	-1.03529411764706	0.341205176470588	17	1	1	1	-1.475	42	0.155793	90	1	1.794	-3.269	0	0	4.46	71.55	1
-3.9	0.84018	84.4936138829438	0.313956666666667	0	-1.63333333333333	0.444719	9	0	0	0	-1.649	68	0.386	74	1	1.938	-3.587	0	2	0.529	13.78	1
-0.4	0.04167	47.473223949111	0.238602105263158	183.495947368421	-0.368421052631579	0.360037421052632	19	0	0	0	-0.557	338	0.323957	51	1	3.187	-3.744	0	0	?	?	1
-3.9	0.2878	8.18705870566469	0.423446363636364	19.4485454545455	-1.62727272727273	0.349796636363636	11	1	2	1	-1.012	62	0.419477	12	0	1.834	-2.846	0	0	?	?	1
-3.5	0.42157	10.893339412483	0.282629230769231	0	0.0846153846153845	0.298245076923077	13	0	1	0	-1.318	25	0.3249	-35	1	2.051	-3.369	1	0	2.16	52.41	1
1.8	0.56604	31.5259714194107	0.547826	76.3528	-1.49	0.4269956	10	1	1	0	-1.585	50	0.414433	50	1	1.679	-3.264	1	0	1.061	42.48	1
-1.6	0.09155	20.7873354250197	0.275029411764706	41.4848235294118	0.735294117647059	0.614330352941177	17	0	3	0	-1.236	25	0.712025	12	1	2.029	-3.265	0	0	?	?	1
-0.4	0.88889	34.9111775721218	0.616216666666667	77.3676666666667	-0.183333333333333	0.764362666666667	6	0	1	0	-1.176	19	0.734042	-161	1	0.842	-2.018	0	0	19.432	65.41	1
-4.5	0.29617	9.87334853279272	0.205406153846154	24.2768461538462	-0.415384615384615	0.548799692307692	13	0	0	1	-1.794	98	0.546432	-19	0	3.407	-5.201	0	1	2.096	76.24	1
-4.5	0.44444	0	0.2267625	66.323	-0.833333333333334	0.46469425	12	1	0	0	-2.022	95	0.454932	83	1	-0.036	-1.986	0	0	31.748	92.28	0
2.8	0.27128	2.47764866130955	0.167422941176471	27.7181764705882	-0.164705882352941	0.335559058823529	17	1	0	0	-1.149	32	0.321336	51	1	3.53	-4.679	1	0	?	?	1
4.2	0.17007	21.2669203909165	0.196416666666667	62.9665833333333	0.658333333333333	0.559737916666667	12	0	0	1	-1.446	120	0.583983	48	0	0.489	-1.935	0	0	24.149	88.94	0
-0.4	0.51807	14.3098450958306	0.346447	47.2874	-1	0.281097	10	1	1	0	-1.051	50	0.165585	-82	0	2.688	-3.739	0	0	2.363	59.67	1
4.46666666666667	0.82	32.367052877888	0.395595454545455	165.534545454545	0.645454545454545	0.370874272727273	11	0	1	0	-1.765	259	0.378104	22	0	0.072	-1.837	0	1	25.091	92.41	0
1.8	0.02703	8.78003303739542	0.0777053333333333	13.41	0.766666666666667	0.550142133333333	15	1	1	1	-1.029	228	0.605719	10	0	2.037	-3.066	1	0	2.014	91.33	0
1.8	0.2426	20.282916523265	0.160377058823529	44.5438235294118	1.24705882352941	0.777199411764706	17	1	1	1	-1.531	215	0.668671	-25	0	0.872	-2.403	1	1	20.526	93.33	0
-3.5	0.07362	1.992	0.199609411764706	17.7915294117647	-0.0882352941176471	0.569284470588235	17	1	1	0	-1.711	120	0.559219	-11	1	2.125	-3.836	0	0	3.022	78.36	1
4.5	0.32955	11.9535	0.205292	81.175	0.686666666666667	0.3757468	15	0	0	0	-2.585	77	0.333199	-69	2	1.922	-4.507	1	0	2.933	92.51	1
4.13333333333333	0.01639	3.74152609980949	0.19806375	10.982625	-0.34375	0.29960825	16	2	1	1	-1.778	62	0.286194	361	0	0.173	-1.951	1	0	30.41	92.07	0
1.8	0.36792	0	0.559151	46.2664	-0.29	0.6082235	10	1	1	0	-1.465	101	0.6087	-55	0	2.297	-3.762	1	0	1.169	61.49	1
-0.8	0	0	0.122704210526316	22.0766315789474	0.842105263157895	0.506626578947368	19	0	0	1	-0.927	66	0.591239	53	1	2.37	-3.297	0	1	?	?	1
-1.6	0.46207	40.062	0.1471975	44.9831875	0.41875	0.298892625	16	0	1	0	-1.083	48	0.284682	-184	1	2.296	-3.379	0	1	4.083	68.58	1
3.3	0.53503	22.5032743237265	0.13627	37.7578421052632	0.731578947368421	0.348040947368421	19	0	1	1	-1.759	93	0.282408	-8	2	0.433	-2.192	1	2	20.53	79.48	0
-1.6	0	22.461	0.0229708695652174	65.875	0.265217391304348	0.18123547826087	23	2	0	0	-1.046	54	0.164805	-79	0	2.213	-3.259	0	0	2.888	34.28	1
-2.15	0.39326	15.5655	0.27101	47.4663846153846	0.792307692307692	0.278789461538462	13	1	1	1	-3.822	83	0.30865	-17	0	-1.168	-2.654	1	0	33.349	94.2	0
-3.2	0.80892	13.7018438013121	0.3182	99.9229090909091	-0.0545454545454546	0.751538818181818	11	1	1	0	-2.096	120	0.724859	-217	2	-0.369	-1.727	1	0	33.026	93.29	0
-1	0.53889	27.446	0.296264444444444	43.4903333333333	-0.422222222222222	0.196183333333333	9	0	1	0	-3.252	66	0.193314	20	1	-1.237	-2.015	1	0	24.959	90.08	1
-3.9	0.21226	0	0.357867857142857	92.6032142857143	-0.00714285714285705	0.589226214285714	14	1	1	0	-1.448	37	0.578811	-41	1	0.729	-2.177	0	0	26.358	76.61	0
-3.5	0.07487	31.5693500712062	0.0659378571428571	41.7611428571429	-0.607142857142857	0.457885571428571	14	1	0	1	-1.474	92	0.428239	38	1	0.626	-2.1	0	0	16.628	75.61	1
-4.5	0.43723	0	0.3480075	22.0204166666667	-0.958333333333333	0.525864916666667	12	1	1	1	-1.988	83	0.428586	19	1	0.598	-2.586	1	1	24.523	89.61	0
-3.5	0.49032	0	0.333135	72.4722	-1.18	0.5706972	10	2	1	0	-0.924	31	0.586064	15	0	2.155	-3.079	0	1	?	?	1
-0.4	0.64286	0.162844165453424	0.487878888888889	1.43788888888889	0.0111111111111111	0.276605222222222	9	0	0	0	-0.857	256	0.232256	-8	1	2.056	-2.913	1	0	2.249	53.24	1
1.8	0.15	15.71421105242	0.316822666666667	13.8096666666667	-1.26	0.626590266666667	15	0	1	0	-2.572	207	0.642313	-109	1	0.346	-2.918	0	1	5.734	80.4	1
1.9	0	0	0.0102180952380952	12.5049523809524	-0.942857142857143	0.450924380952381	21	3	0	0	-1.731	57	0.442907	50	1	2.15	-3.881	1	0	2.056	81.23	1
4.2	0	14.2615	0.0587705555555556	56.1505555555556	1.71666666666667	0.626405222222222	18	0	0	1	-1.59	145	0.645392	-44	0	2.707	-4.297	0	1	2.584	67.96	1
-3.5	0.8306	7.84037395376689	0.275438571428571	18.8865714285714	0.142857142857143	0.378680428571429	7	0	2	1	-2.847	67	0.361629	16	2	0.188	-3.035	1	2	29.299	84.67	0
-1.3	0.80444	9.31578103125077	0.21803375	166.149875	-0.0249999999999999	0.31770525	8	0	0	0	-1.096	45	0.220258	41	0	2.501	-3.597	0	0	?	?	1
-1.6	0.70779	0	0.711731428571429	28.8061428571429	-0.7	0.381075285714286	7	0	0	1	-1.035	32	0.436489	224	1	2.325	-3.36	0	1	?	?	1
-0.8	0.42056	18.9948103982726	0.352244375	27.6910625	0.625	0.4169129375	16	1	1	0	-1.18	43	0.447033	15	1	2.788	-3.968	0	0	1.284	56.22	1
-3.5	0.11224	9.71850000000003	0.129623571428571	64.5535714285714	-0.542857142857143	0.615563	14	3	1	0	-1.158	38	0.682685	77	0	1.626	-2.784	0	1	?	?	1
-1.6	0.01653	0	0.1041825	28.325375	1.31875	0.2859788125	16	1	0	1	-0.726	80	0.270233	-46	0	2.66	-3.386	0	0	?	?	1
-3.5	0.01156	23.8718461532708	0.0230495	30.3008	1.075	0.50430135	20	0	0	1	-0.852	209	0.255304	22	0	2.364	-3.216	0	1	3.519	78.04	1
-4.5	0.86614	12.6034851383518	0.33071125	47.935625	-0.2625	0.470668	8	0	0	1	-2.39	318	0.4718	-313	1	-0.206	-2.184	1	1	16.617	73.1	1
0.366666666666667	0.73077	14.8151934700683	0.266882307692308	38.4834615384615	-0.307692307692308	0.329096	13	0	0	1	-2.351	16	0.31852	-33	0	-0.462	-1.889	1	0	45.26	91.48	0
-2.77254901960784	0.71765	32.0071776621222	0.349333636363636	107.942090909091	-0.0727272727272727	0.724824818181818	11	0	1	1	-2.044	28	0.70559	?	?	1.419	-3.463	?	?	6.05	93.9	1
-1.3875	0.62205	81.2269824687854	0.294938181818182	66.6475454545455	-1.05454545454545	0.354125363636364	11	0	2	1	-3.904	160	0.260778	-1	0	-1.897	-2.007	1	0	24.833	89.83	0
-0.4	0.68966	20.8425	0	10	-1.32	0.6242766	5	2	1	0	-0.921	26	0.661072	8	1	2.479	-3.4	0	0	?	?	1
4.2	0.025	1.8995	0.131082352941176	35.2775294117647	-0.594117647058824	0.683263882352941	17	2	0	1	-1.18	157	0.664017	108	0	1.073	-2.253	1	1	21.583	87.57	1
2.975	0.17925	121.005129241233	0.216185	228.751357142857	-0.214285714285714	0.706492714285714	14	2	2	1	-1.224	145	0.710225	29	0	2.723	-3.947	1	1	4.144	92.41	1
3.38571428571429	0.66667	19.1155843707885	0.308471	0.2951	0.1	0.7513986	10	1	1	1	-1.737	165	0.80024	?	0	1.857	-3.594	1	0	4.24	77.45	0
0.35	0.77711	15.3185	0.260923333333333	36.5307777777778	-1.41111111111111	0.339918333333333	18	0	0	0	-1.701	37	0.264359	-677	0	1.022	-2.723	0	1	11.854	73.19	0
4.2	0.03822	66.5042572941763	0.336459375	165.6303125	0.16875	0.1060070625	16	0	1	0	-1.039	59	0.112148	88	0	1.477	-2.516	0	0	?	?	0
1.8	0.41837	19.8417822747857	0.122045555555556	22.396	-0.277777777777778	0.475106944444444	18	0	1	0	-0.895	218	0.373182	6	1	2.754	-3.649	1	0	1.817	53.42	1
-3.53076923076923	0.51685	62.1303034096498	0.354425454545455	55.0412727272727	-1.42727272727273	0.671396636363636	11	2	1	1	-1.83	277	0.637636	-718	1	0.45	-2.28	0	0	19.62	91.01	0
-0.4	0	0	0	10	-0.314285714285714	0.551169428571429	7	1	1	0	-0.861	34	0.640617	-47	1	2.385	-3.246	0	0	?	?	1
-1.3	0.45133	9.22801200451946	0.423253333333333	59.2173333333333	-1.3	0.356495111111111	9	1	1	0	-2.568	114	0.389368	127	0	-0.798	-1.77	0	0	31.944	90.23	0
3.96	0	27.3887015931753	0.0034785	120.6755	2.48	0.49170895	20	0	0	1	-2.021	215	0.537082	21	0	0.093	-2.114	0	0	23.184	87.82	0
-3.2	0.21302	19.3292270160716	0.164969333333333	58.3206666666667	-0.253333333333333	0.791142266666667	15	0	2	1	-2.033	15	0.855773	-139	0	0.833	-2.866	0	0	?	?	1
-3.5	0.64651	0	0.235980769230769	39.7832307692308	-0.076923076923077	0.460781538461538	13	0	0	1	-2.736	469	0.346946	34	1	1.297	-4.033	1	2	2.361	89.73	1
-1.3	0.33468	3.63700000000001	0.439790909090909	52.3713636363636	-1.85454545454545	0.454202454545455	11	0	1	1	-1.181	31	0.406712	-4	1	2.207	-3.388	1	0	?	?	1
1.8	0	18.2586013367813	0.217950526315789	55.5913684210526	-1.25789473684211	0.328498157894737	19	3	0	1	-1.013	40	0.399396	68	0	2.001	-3.014	0	0	?	?	1
-4.5	0.45455	0	0.472543076923077	0	-0.584615384615385	0.529116	13	0	0	0	-1.398	30	0.544156	-18	0	3.425	-4.823	0	1	?	?	1
-1.26666666666667	0.88626	16.7378943020521	0.640734285714286	0.864714285714286	-0.471428571428571	0.676017571428571	7	0	1	1	-1.386	24	0.625968	-15	0	1.561	-2.947	0	0	2.997	65.71	1
-0.7	0.00847	0	0.0511904761904762	20.4175238095238	1.33333333333333	0.65787	21	1	0	1	-1.285	82	0.673397	17	1	2.158	-3.443	0	0	6.491	65.31	1
4.2	0.02797	9.49334330755633	0.13268	37.0584736842105	1.25789473684211	0.503886473684211	19	1	2	0	-1.118	142	0.605935	-63	0	2.939	-4.057	0	0	2.997	60.14	1
-0.0533333333333334	0.46528	38.9006027116976	0.40478	75.3460714285714	0.342857142857143	0.152551428571429	14	1	2	0	-2.176	104	0.136547	23	1	-0.856	-1.32	0	0	23.171	94.22	0
1.8	0.29245	0	0.275351666666667	57.222	0.375	0.38248	12	0	0	0	-2.009	86	0.317365	-42	0	1.443	-3.452	0	1	4.236	84.86	1
-1.6	0.64706	70.3573658711764	0.293808666666667	0	0.406666666666667	0.431692466666667	15	0	1	1	-1.126	61	0.452801	-13	1	2.659	-3.785	1	2	0.552	17.44	1
-1.45714285714286	0.6619	21.0603670937249	0.278001666666667	31.8784166666667	-0.95	0.414051583333333	12	1	0	1	-2.399	175	0.383849	-22	0	-0.027	-2.372	1	0	14.83	87.61	0
-3.5	0.16062	0	0.289276	54.9795333333333	0.566666666666667	0.452752333333333	15	0	0	1	-1.824	47	0.51627	45	1	2.007	-3.831	1	2	1.349	72.7	1
-0.675268817204302	0.87065	16.8652033242275	0.377507272727273	24.4743636363636	-0.218181818181818	0.322360363636364	11	0	2	1	-2.518	482	0.282414	86	1	1.102	-3.62	1	0	7.823	93.88	1
1.9	0.02591	46.3285	0.17614380952381	34.7957619047619	-0.328571428571429	0.196649428571429	21	1	0	0	-1.266	70	0.283249	90	0	1.242	-2.508	1	0	1.186	25.3	1
2.8	0	0	0.0806366666666667	52.3904285714286	0.223809523809524	0.535412476190476	21	2	0	0	-0.894	187	0.617398	41	1	1.889	-2.783	0	0	6.444	29.3	1
-0.4	0.24444	4.19149999999983	0.260483076923077	77.2295384615385	-1.91538461538462	0.297716615384615	13	0	0	0	-1.428	116	0.207164	1	0	1.953	-3.381	1	0	12.946	38.37	1
4.5	0.45509	3.97205449218509	0.265766666666667	115.7405	1.03333333333333	0.673298916666667	12	1	1	1	-1.569	119	0.648712	-234	1	1.653	-3.222	0	0	3.866	77.43	1
3.8	0.00654	22.351358740702	0.0522471428571429	153.030952380952	0.466666666666667	0.41176119047619	21	2	0	0	-1.105	56	0.414969	39	1	2.678	-3.783	1	2	0.551	15.74	1
4.5	0.34266	37.6405	0.218311111111111	0.481166666666667	1.49444444444444	0.469093388888889	18	0	1	1	-1.415	58	0.504027	-253	1	2.206	-3.621	1	0	1.632	50.45	1
0.6	0.30275	150.014788202497	0.247225	337.12	0.66875	0.45621425	16	0	0	0	-2.215	193	0.367233	-70	0	0.314	-2.529	0	0	26.734	85.38	0
1.8	0.16379	0	0.282774666666667	27.9561333333333	0.933333333333333	0.425847466666667	15	1	0	0	-3.095	55	0.392313	-9	0	-0.438	-2.657	0	0	13.952	90.78	0
1.8	0.0381	2.91362333873134	0.072435625	34.32375	0.76875	0.4772038125	16	0	0	1	-1.283	56	0.528948	34	0	2.066	-3.349	0	0	1.681	45.76	1
2.8	0.45789	136.453273664238	0.237415384615385	116.262923076923	1.09230769230769	0.274467384615385	13	0	1	0	-1.895	34	0.281175	-468	0	0.443	-2.338	1	2	9.668	53.41	1
2.8	0.01429	36.5186792051532	0.230621111111111	134.214944444444	0.383333333333333	0.430744611111111	18	1	1	0	-1.07	40	0.450549	85	0	1.694	-2.764	0	0	?	?	1
4.16666666666667	0.51049	31.8237863291122	0.254217692307692	59.7240769230769	-0.1	0.448881461538462	13	0	0	0	-3.431	602	0.391693	-85	0	-1.172	-2.259	0	0	24.959	92.7	0
3.8	0	0	0.0444466666666667	31.6507222222222	1.17222222222222	0.3536645	18	1	0	1	-1.98	145	0.453754	-1	0	2.114	-4.094	1	0	1.727	75.61	1
-0.6	0.85507	7.9075	0.713784285714286	15.5232857142857	-2.01428571428571	0.294704	7	0	0	0	-2.589	126	0.271777	-151	0	-0.38	-2.209	1	1	20.594	93.64	0
-4.5	0.0122	0	0.0986852631578947	59.3557894736842	-0.231578947368421	0.509586789473684	19	1	1	0	-1.064	94	0.529234	32	1	2.26	-3.324	0	1	?	?	1
-3.5	0.02632	31.9851582912554	0.133106470588235	63.1074117647059	0.111764705882353	0.369397294117647	17	1	0	1	-0.964	213	0.539138	40	0	2.485	-3.449	1	0	1.562	80.59	1
-3.5	0.76667	0	0.35827	19.7622857142857	-1.74285714285714	0.515159857142857	7	1	0	0	-1.981	47	0.492452	-15	1	0.005	-1.986	1	0	26.554	91.91	1
-3.5	0.20773	21.7268103098453	0.22981	27.9287058823529	-0.329411764705882	0.478588	17	1	1	1	-0.972	53	0.522594	-65	0	1.91	-2.882	0	1	?	?	1
2.8	0.68085	41.2624533012459	0.318787272727273	142.875818181818	2.80909090909091	0.597357818181818	11	0	2	1	-1.351	49	0.632414	229	0	1.293	-2.644	0	0	?	?	1
-3.5	0.82946	18.7854859888355	0	28.698	-0.71	0.2704015	10	0	0	0	-3.746	48	0.276478	6	0	-1.679	-2.067	1	0	25.634	92.52	0
-3.77058823529412	0.48458	14.9334419816292	0.194860625	18.289125	-0.0875	0.661186125	16	0	1	1	-1.488	202	0.62985	-100	0	1.914	-3.402	1	1	4.551	59.2	1
-0.4	0.3125	0.518500000000006	0.235683333333333	10.9899166666667	-0.175	0.552898833333333	12	1	0	0	-1.807	121	0.52229	1	2	1.02	-2.827	1	2	14.123	80.74	1
-3.5	0.86139	10.488	0.38158	28.21325	-1.5	0.6351315	8	0	0	0	-1.989	35	0.640583	-56	1	1.616	-3.605	1	0	2.443	73.39	1
-4.5	0.29389	19.03140685303	0.253286153846154	46.5172307692308	-0.953846153846154	0.267608769230769	13	1	1	1	-1.861	265	0.188296	9	0	1.717	-3.578	0	1	15.85	87.99	1
-4.5	0.4065	3.96950000000007	0.142491333333333	41.8388666666667	-1.23333333333333	0.691731133333333	15	2	1	1	-1.101	152	0.675636	-29	1	2.864	-3.965	1	1	1.264	88.35	1
-0.8	0.48031	0	0.323821	26.0083	0.95	0.6104118	10	0	0	0	-1.396	68	0.683387	-38	1	2.857	-4.253	0	1	1.467	78.11	1
3.78039215686275	0.18675	18.4781165911219	0.1328995	70.08425	0.37	0.5340775	20	1	2	1	-1.285	222	0.467387	79	0	1.248	-2.533	1	0	14.264	89.12	0
0.9	0.40559	4.31770816058704	0.243134166666667	29.35925	0.558333333333333	0.336816333333333	12	1	1	0	-1.772	31	0.327069	-37	1	1.425	-3.197	0	0	4.342	86.98	1
1.8	0.00885	9.49038768911974	0.0276061904761905	12.0182380952381	0.847619047619047	0.590609285714286	21	1	0	1	-1.16	228	0.542048	-90	0	2.603	-3.763	1	0	1.691	78.27	1
3.8	0.0137	5.89511957469911	0.120339047619048	45.7248571428571	0.666666666666667	0.338638285714286	21	1	0	1	-1.136	53	0.36575	-83	1	2.974	-4.11	1	0	0.678	46.15	1
1.8	0.38843	0	0.523012222222222	0	-0.588888888888889	0.502612777777778	9	0	0	1	-2.003	24	0.438291	-1059	1	1.467	-3.47	1	0	3.975	85.6	0
-0.8	0.83099	14.5586840598852	0.367541	44.3854	-1.48	0.6586747	10	0	0	0	-2.142	164	0.648209	-38	1	0.057	-2.199	0	0	28.815	93.33	0
4.2	0.30986	12.6185	0.264263846153846	46.8383846153846	-1.38461538461538	0.626031692307692	13	0	0	1	-1.568	37	0.578607	241	0	0.235	-1.803	0	0	23.798	87.64	0
-0.8	0.43902	0	0.34057	93.3876666666667	-2.28888888888889	0.411688444444444	9	1	0	0	-1.267	38	0.371137	-117	0	3.333	-4.6	1	0	0.612	62.36	1
-2.63	0.8427	20.8699424151098	0.835505	42.5693333333333	0.183333333333333	0.2877295	6	0	1	0	-2.93	218	0.265542	-82	0	-0.757	-2.173	1	0	20.301	92.86	0
-4.22941176470588	0.59149	25.9217702253885	0.323565	89.565	-0.678571428571428	0.713797571428571	14	1	3	1	-1.941	13	0.711722	?	?	0.858	-2.799	?	?	3.184	70.29	0
-1.6	0	0	0.144808125	38.9991875	0.60625	0.39423125	16	0	0	1	-0.962	91	0.404793	466	1	1.377	-2.339	0	1	17.704	47.15	1
-0.7	0.01429	10.7247102317758	0.0325688888888889	38.3952222222222	1.53888888888889	0.523899222222222	18	0	0	0	-1.876	136	0.366836	33	1	0.517	-2.393	0	0	22.058	85.36	0
3.8	0.02762	10.004	0.117690588235294	30.2320588235294	-0.570588235294118	0.569106	17	2	0	0	-2.609	116	0.474118	53	0	-1.386	-1.223	1	0	23.144	85.24	0
3.46470588235294	0.03	20.562480393239	0.104036875	43.626125	0.2	0.8047760625	16	1	1	1	-1.15	215	0.782279	?	?	1.275	-2.425	?	?	15.117	93.33	0
2.8	0.67308	0	0.245325454545455	21.1471818181818	-0.090909090909091	0.341154545454545	11	1	0	0	-1.268	55	0.334982	68	0	0.957	-2.225	1	2	16.814	62.45	1
-0.9	0.03704	11.4122217137027	0.113212173913043	26.7317391304348	0.0913043478260869	0.769264956521739	23	0	0	1	-1.026	343	0.808511	1	1	2.396	-3.422	1	0	4.123	36.11	1
2.65454545454545	0.53982	62.9074784003795	0.195820625	59.932125	-0.0125	0.5237168125	16	1	1	0	-1.823	179	0.460032	?	?	0.007	-1.83	?	?	24.184	89.83	0
-3.83333333333333	0.72464	17.5623459234048	0.526115714285714	53.0262857142857	-1.32857142857143	0.358317428571429	7	1	1	0	-1.711	82	0.443367	50	1	0.468	-2.179	0	0	15.709	88.24	0
-3.5	0.63547	9.38199999999998	0.557955555555556	88.738	-1.5	0.206823888888889	9	1	1	0	-1.158	91	0.215719	-109	0	1.626	-2.784	0	0	?	?	1
-1.6	0.11029	0.420500000000058	0.132921	25.24135	-0.77	0.5558753	20	1	0	1	-0.906	53	0.616882	29	1	2.533	-3.439	0	0	?	?	1
-0.8	0.01786	0.0105000000016326	0.063464347826087	32.5699565217391	0.547826086956522	0.487053826086956	23	1	0	0	-1.556	54	0.48375	-78	1	1.819	-3.375	0	1	3.882	61.11	1
4.2	1.27731	0	0.693242857142857	0	1.44285714285714	0.418991857142857	7	0	0	0	-1.672	26	0.348953	-110	0	0.249	-1.921	0	0	22.667	83.48	0
-3.5	0.2905	0	0.169035833333333	23.29225	-1.04166666666667	0.555381166666667	12	1	1	1	-2.028	83	0.424874	-18	2	0.156	-2.184	1	0	32.901	82.93	0
-1.6	0.30405	2.63811688283517	0.16091125	11.2509375	-0.5125	0.45632325	16	1	1	1	-1.302	102	0.560821	38	1	2.161	-3.463	0	1	4.489	68.74	1
-4.2	0.77778	0.62349999999994	0.280145	54.7914166666667	0.00833333333333323	0.679747666666667	12	1	0	1	-2.588	137	0.672735	5	1	-0.759	-1.829	0	0	26.018	93.9	0
3.8	0.03636	2.77250000000003	0.0687770588235294	32.4447058823529	2.58235294117647	0.650551529411765	17	1	0	1	-1.42	156	0.613399	28	0	1.028	-2.448	0	0	24.849	73.59	1
-1.3	0.1875	8.84150000000001	0.266435555555556	53.8392777777778	0.772222222222222	0.690308388888889	18	0	0	1	-1.591	138	0.671842	29	1	3.355	-4.946	0	0	1.237	92.28	1
4.5	0.21481	51.2294322359932	0.252900714285714	51.7342857142857	0.221428571428571	0.134180357142857	14	1	1	1	-2.095	89	0.091844	21	1	0.501	-2.596	0	0	15.896	78.05	0
-2.77333333333333	0.56019	34.2947333466169	0.184281666666667	48.1721666666667	-3.70074341541719e-17	0.353291916666667	12	0	1	0	-2.286	95	0.269517	-2	1	-0.259	-2.027	0	0	20.447	92.97	0
-1.3	0	1.0682026441145	0.0962418181818182	174.561090909091	0.627272727272727	0.697675909090909	11	1	0	1	-1.2	116	0.770151	-647	0	2.65	-3.85	0	0	1.172	68.55	1
-3.5	0.59669	0	0.559085555555556	58.1581111111111	-1.51111111111111	0.274168555555556	9	1	1	0	-1.889	94	0.332941	-83	1	0.153	-2.042	1	0	22.778	92.63	0
1.88125	0.08547	23.3278027599981	0.153194117647059	46.4271176470588	1.53529411764706	0.676855823529412	17	0	0	1	-1.471	132	0.679005	57	0	2.472	-3.943	0	2	2.807	85.99	1
0.266666666666667	0.44167	24.699173014136	0.08267	55.5159375	0.29375	0.3605595	16	0	1	1	-1.436	111	0.273163	120	0	0.147	-1.583	1	0	20.518	93.3	0
-3.5	0.69756	21.7412617317175	0.204578333333333	54.5345	-0.158333333333333	0.793536416666667	12	1	2	0	-1.404	28	0.811682	-91	0	1.285	-2.689	0	1	?	?	1
-4.5	0.48869	12.2397578608338	0.148614705882353	42.5122352941176	0.688235294117647	0.452858588235294	17	0	2	1	-1.114	80	0.456302	26	0	3.919	-5.033	0	1	0.458	48.87	1
1.8	0.19328	73.9246484728518	0.174854	0	-0.72	0.450018133333333	15	0	1	0	-0.949	62	0.402241	-57	0	2.561	-3.51	1	0	?	?	1
-3.5	0.07345	0	0.179327058823529	25.5721764705882	-0.535294117647059	0.511962	17	0	0	0	-1.247	35	0.571197	47	1	1.786	-3.033	0	0	2.582	72.95	1
-4.5	0.18533	15.8033164706723	0.0867316666666667	45.0267777777778	-0.522222222222222	0.5511505	18	1	1	1	-1.63	157	0.496633	-79	0	3.465	-5.095	0	1	1.755	81.9	1
2.90588235294118	0.10714	15.8896318190469	0.0748457894736842	36.0113157894737	1.29473684210526	0.675080315789474	19	1	1	1	-1.347	25	0.693612	90	0	2.14	-3.487	1	0	?	?	0
2.5	0.28972	9.11399999999998	0.41049875	39.281	0.30625	0.4418789375	16	2	2	0	-0.901	124	0.392785	-1	0	2.462	-3.363	1	0	?	?	1
-3.9	0.84018	84.4936138829438	0.313956666666667	0	-1.63333333333333	0.444719	9	0	0	0	-1.358	68	0.386	26	1	2.382	-3.74	1	1	1.792	72.52	1
-0.4	0	5.87504214112546	0.130166666666667	34.6944	1.3	0.702663	15	0	0	0	-1.013	280	0.698596	11	0	4.21	-5.223	1	1	0.161	29.7	1
-0.7	0.61789	40.2103342189542	0.344398181818182	0	-0.245454545454546	0.266682181818182	11	0	0	0	-1.728	32	0.287283	7	1	1.985	-3.713	0	0	2.794	92.83	1
1.9	0.77273	0	0.396834	41.9781	-0.65	0.3869899	10	1	1	0	-1.709	80	0.356455	-233	2	1.565	-3.274	1	0	6.304	74.9	0
4.21071428571429	0.05512	15.1454448905404	0.180438125	14.7385	-0.875	0.49901275	16	0	0	0	-1.831	225	0.503209	-32	0	0.048	-1.879	0	2	24.173	90.26	0
-3.9	0.56221	97.0712055497864	0.38784	191.066285714286	-0.714285714285714	0.521538	7	2	1	1	-1.218	88	0.535993	60	0	1.225	-2.443	0	2	24.478	83.2	1
-0.758823529411765	0.65354	24.4367671295046	0.232812142857143	65.0033571428571	0.0571428571428571	0.480582	14	0	1	0	-1.699	222	0.348043	-89	1	0.342	-2.041	1	0	22.961	93.37	0
-3.5	0.54348	7.42749999999996	0.239093636363636	44.9867272727273	-2	0.633351545454545	11	1	1	1	-1.334	160	0.636078	21	0	3.108	-4.442	1	0	2.451	76.5	1
-3.5	0.1227	10.162	0.181086428571429	53.3077142857143	-1.42857142857143	0.728774357142857	14	1	0	0	-0.764	133	0.695786	-40	1	2.346	-3.11	0	0	?	?	1
-3.58	0.55789	18.4165416840405	0.1887475	65.4213333333333	-0.875	0.353982833333333	12	0	0	0	-2.308	318	0.372833	-12	2	-0.193	-2.115	1	0	30.172	87.95	0
1.8	0.88889	0	0.499665555555556	17.1746666666667	0.555555555555556	0.267888777777778	9	1	0	0	-2.367	245	0.276228	-37	1	0.236	-2.603	0	2	27.202	93.91	0
4.2	0.06977	26.310893578305	0.149573888888889	82.7047222222222	0.905555555555556	0.471084277777778	18	1	1	0	-1.544	399	0.449529	24	0	1.241	-2.785	0	1	15.674	60.37	1
-1.3	0	4.72354629018872	0.136987222222222	28.5423333333333	-0.0666666666666666	0.384596222222222	18	0	0	1	-0.846	146	0.50522	-44	1	4.088	-4.934	0	0	0.684	77.99	1
-4.5	0.05691	0	0.138764705882353	30.2745294117647	0.164705882352941	0.356922058823529	17	1	1	1	-1.184	65	0.323662	-29	0	3.956	-5.14	0	1	?	?	1
3.8	0	11.2387648194393	0.0459438095238095	48.268380952381	2.09047619047619	0.384345761904762	21	0	0	1	-1.15	45	0.339083	-242	1	2.331	-3.481	0	2	0.254	10.02	1
2.2	0.60377	11.221	0.440061818181818	0	-0.772727272727273	0.513847181818182	11	0	0	0	-1.293	33	0.535034	-142	1	2.646	-3.939	0	0	?	?	1
-3.5	0.025	3.37566243704682	0.0342744444444444	15.3320555555556	0.238888888888889	0.676688055555556	18	2	1	0	-0.895	51	0.763606	-409	1	2.283	-3.178	1	0	?	?	1
2.76666666666667	0.39521	21.4656399547432	0.211266923076923	73.2233076923077	1.33076923076923	0.425570923076923	13	1	0	0	-2.348	386	0.400862	69	0	-0.308	-2.04	0	2	17.347	88.82	0
-3.9	0.57488	4.27049999999994	0.310348181818182	66.5464545454545	-2.41818181818182	0.385279272727273	11	1	1	1	-1.535	330	0.419294	-72	1	2.433	-3.968	1	0	6.349	84.4	1
-3.2	0.35176	0	0.234424285714286	33.5317857142857	-0.428571428571429	0.448378428571429	14	1	0	1	-4.337	57	0.432278	-63	1	-2.819	-1.518	0	2	32.449	94.32	0
2.5	0	0	0.0386059090909091	19.586	-0.736363636363636	0.377910272727273	22	0	0	1	-2.888	247	0.661673	-37	0	0.146	-3.034	0	2	17.17	53.85	1
-3.5	0.01714	12.1889999999999	0.0928430434782609	78.9682608695652	0.526086956521739	0.441019826086957	23	0	0	0	-0.887	84	0.5895	-48	0	2.39	-3.277	0	0	3.742	91.97	1
1.8	0.58333	0	0.236964166666667	81.03825	-0.525	0.500946083333333	12	1	0	0	-1.099	145	0.464911	28	1	3.254	-4.353	0	1	0.774	52.95	1
-4.5	0.62605	37.177592263214	0.412296666666667	38.8666666666667	-0.966666666666667	0.552681266666667	15	1	1	1	-1.447	69	0.55361	-90	1	1.32	-2.767	0	1	31.547	89.11	1
-3.5	0.38756	22.5300535394347	0.312670769230769	0	0.0615384615384617	0.619002615384615	13	0	3	0	-1.255	15	0.694326	14	1	1.558	-2.813	1	2	?	?	1
1.9	0.85211	4.03286567536741	0.36152	161.644363636364	2.05454545454545	0.635494272727273	11	1	1	1	-1.296	120	0.637943	-301	2	1.67	-2.966	1	0	?	?	1
-3.5	0.31313	0	0.251747647058824	43.6669411764706	-1.21176470588235	0.496762588235294	17	1	0	0	-0.99	141	0.602174	17	1	2.121	-3.111	0	0	2.745	52.51	1
-0.8	0.80303	75.1861825175049	0.51074	115.780875	-0.0375000000000001	0.509792375	8	1	2	0	-1.519	45	0.493482	-1215	0	1.817	-3.336	0	0	?	?	1
-0.4	0	0	0	10	-1.24285714285714	0.515445857142857	7	1	1	0	-0.921	30	0.574006	36	0	3.902	-4.823	1	0	?	?	1
1.8	0.19672	0	0.219937647058824	43.3961764705882	0.876470588235294	0.260588235294118	17	0	0	0	-1.131	49	0.256309	37	1	0.784	-1.915	0	0	19.492	72.4	1
-4.5	0.56923	18.579723253052	0.26072125	9.989	0.6125	0.3749085	8	0	0	1	-2.488	70	0.371506	?	?	1.423	-3.911	?	?	2.608	65.92	1
-4.5	0.12236	17.5864123618207	0.126134285714286	25.721619047619	0.209523809523809	0.504578142857143	21	1	0	1	-1.321	53	0.540252	-75	1	2.848	-4.169	0	1	1.305	42.64	1
-2.15	0.55882	21.916	0.257918333333333	47.4890833333333	0.25	0.676789416666667	12	1	0	1	-1.607	40	0.609007	33	1	2.237	-3.844	0	0	1.915	83.85	0
-1.6	0.48551	24.5483837184345	0.38553	70.7531818181818	-1.26363636363636	0.388161090909091	11	1	1	0	-1.903	24	0.319045	31	0	0.022	-1.925	1	0	19.13	92.73	0
-4.5	0.55752	14.5861303239409	0.250066363636364	15.8376363636364	-1.28181818181818	0.533436818181818	11	0	0	1	-1.662	166	0.56938	25	1	1.226	-2.888	1	1	35.83	72.42	1
-3.5	0.35802	0	0.281333571428571	30.3659285714286	-1.30714285714286	0.322998285714286	14	0	0	0	-1.553	50	0.221945	-24	2	0.545	-2.098	1	0	27.607	92.93	0
4.2	0.07407	3.699	0.107264	32.2427333333333	0.833333333333333	0.228461333333333	15	1	0	0	-1.312	32	0.098041	-19	1	1.917	-3.229	1	1	0.935	19.81	1
1.8	0.71429	0	0.742781666666667	0	0.483333333333333	0.344726666666667	6	0	0	1	-2.166	84	0.349108	39	0	0.277	-2.443	0	0	21.775	88.55	0
-0.8	0.00763	3.795	0.211825294117647	22.8884705882353	0.241176470588235	0.613709352941176	17	2	1	0	-1.519	108	0.623263	-22	1	2.111	-3.63	0	0	4.112	66.49	1
-4.5	0.42169	0.474258251260733	0.331936153846154	0.703923076923077	-1	0.808202538461539	13	0	1	0	-1.415	66	0.841395	?	0	3.512	-4.927	0	1	0.216	23.94	1
1.9	0.00588	17.5722539336476	0.139018333333333	28.474	0.15	0.339205777777778	18	1	0	1	-1.522	150	0.328487	-37	1	0.883	-2.405	0	2	12.081	52.79	1
-4.5	0.9485	0	0.456538571428572	92.8038571428572	-1.14285714285714	0.208529428571429	7	0	0	0	-2.05	11	0.212213	?	?	0.022	-2.072	?	?	22.315	86.4	0
1.8	0	9.19693603832578	0.0899744444444445	23.5151111111111	0.75	0.762151	18	2	1	1	-0.991	360	0.795658	45	1	2.726	-3.717	1	1	2.084	85.17	1
1.9	0.1195	0	0.251605625	11.6706875	-0.3875	0.4912616875	16	0	0	1	-1.829	63	0.556415	-66	0	0.515	-2.344	0	2	23.394	86.89	1
2.8	0.33684	11.2226002433581	0.197567	0	-0.0450000000000001	0.18913385	20	0	0	0	-1.427	90	0.187921	-9	0	0.656	-2.083	0	0	30.974	92.84	1
4.2	0.02581	1.09699999999998	0.296352631578947	29.955	1.15263157894737	0.486735263157895	19	1	0	1	-0.997	57	0.550742	21	0	1.726	-2.723	0	1	2.235	52.02	1
4.2	0.5	19.9095	0.298171666666667	62.2495833333333	-0.325	0.3480305	12	0	0	1	-2.306	52	0.35759	-385	1	-0.614	-1.692	0	0	18.841	80.15	1
-4.5	0.65546	0	0.70215125	0	-1.175	0.445869375	8	1	1	0	-1.398	40	0.438715	-55	0	3.66	-5.058	0	1	?	?	1
-0.898039215686274	0.85586	25.5912649443918	0.288447777777778	36.3913333333333	0.788888888888889	0.791400444444444	9	1	3	1	-1.372	214	0.778215	-143	1	0.815	-2.187	1	0	34.948	93.33	0
-0.8	0.73214	13.07	0.316493	16.5721	-1.1	0.4522356	10	0	0	0	-2.371	53	0.470326	-10	0	-1.253	-1.118	0	0	47.241	92.66	0
-1.3	0.06723	6.58450000000001	0.195093157894737	42.2621578947368	0.242105263157895	0.357512368421053	19	0	0	1	-1.353	53	0.375543	-271	1	3.462	-4.815	0	0	0.498	56.85	1
-4.5	0.47525	12.984	0.326914666666667	22.5396	-0.0466666666666667	0.6453668	15	1	1	0	-1.302	31	0.702986	-98	0	3.891	-5.193	0	1	0.241	51.5	1
3.65714285714286	0.28659	62.7925278786239	0.245114666666667	75.2876	2.4	0.503729933333333	15	2	1	0	-1.112	248	0.477579	119	1	2.982	-4.094	0	2	0.911	82.25	0
-3.5	0.8	30.79	0.427572857142857	55.2725714285714	-1.02857142857143	0.574370571428571	7	1	1	1	-1.804	65	0.572755	-16	2	0.291	-2.095	1	2	33.789	85.17	0
1.8	0.09474	0	0.350495	21.3571875	0.19375	0.2991313125	16	2	1	1	-1.013	56	0.23977	-6	0	1.74	-2.753	1	0	?	?	1
-4.5	0.60766	0	0.230810909090909	87.9541818181818	1.05454545454545	0.490099363636364	11	2	1	0	-1.262	94	0.500992	-105	2	1.975	-3.237	1	0	1.437	26.95	1
-4.5	0.58527	13.054	0.335100833333333	21.9281666666667	-0.308333333333333	0.503584916666667	12	0	0	1	-1.799	51	0.465123	1	1	2.631	-4.43	0	1	1.47	58.47	1
-3.5	0.75862	42.6509496810019	0.358128571428571	70.9477142857143	-2.31428571428571	0.394287571428571	7	0	1	1	-1.88	921	0.394429	11	2	0.392	-2.272	1	2	36.656	92.4	0
-1.6	0.408	21.5145	0.140727777777778	54.9287777777778	1.53333333333333	0.421508111111111	18	0	0	0	-1.404	46	0.425276	20	1	2.361	-3.765	1	2	3.049	93.4	1
-0.8	0.00769	4.948	0.226514444444444	0.0955	1.16111111111111	0.5618075	18	1	0	1	-1.347	32	0.594041	54	2	2.379	-3.726	1	0	0.897	56.25	1
-3.5	0.11613	7.14999999999996	0.134422105263158	67.5683157894737	-0.157894736842105	0.509878157894737	19	0	0	0	-0.985	39	0.593199	-74	0	3.287	-4.272	1	0	?	?	1
-3.8875	0.60829	16.9842019102265	0.396996	25.3524	0.95	0.4133278	10	1	1	1	-1.147	175	0.397026	73	2	2.369	-3.516	1	2	2.159	50.17	1
-1.3	0.67027	30.3748858873028	0.326072307692308	97.4479230769231	0.369230769230769	0.278246538461538	13	2	1	1	-1.754	51	0.250013	-29	0	0.541	-2.295	1	0	28.892	91.22	0
-3.5	0.00538	0	0.063204375	55.37775	0.71875	0.4459606875	16	1	0	0	-1.216	96	0.419897	-5	0	1.91	-3.126	0	1	3.67	79.59	1
-3.9	0.52968	28.3211779387793	0.3958775	62.7615	0.175	0.685919916666667	12	0	1	0	-1.265	16	0.59831	1	2	1.918	-3.183	1	2	?	?	1
-3.2	0.20419	8.38989746302063	0.190208461538462	26.3672307692308	0.476923076923077	0.562714846153846	13	0	0	1	-2.408	56	0.540993	-20	1	1.58	-3.988	1	0	1.694	86.05	1
-3.5	0.55026	21.8305	0.310792941176471	21.5874705882353	0.235294117647059	0.304352705882353	17	1	1	1	-1.25	70	0.362529	-46	1	1.825	-3.075	0	2	?	?	1
0.9	1	59.2272073759649	0.76253	118.731333333333	-0.133333333333333	0.240331333333333	3	0	1	0	-1.768	29	0.24143	-53	1	0.169	-1.937	1	0	20.673	93.02	0
-0.7	0.06536	0.56849999999998	0.0496954545454545	17.2893636363636	0.804545454545455	0.516968681818182	22	2	0	1	-1.228	59	0.455493	-223	1	3.22	-4.448	0	1	0.74	49.46	1
-1.6	0	0	0	0	-0.5	0.353092333333333	9	0	0	0	-2.215	29	0.289012	-36	0	-0.036	-2.179	1	0	22.861	92.96	0
-3.5	0.36757	0	0.178721	35.3713	-1.99	0.2767805	10	0	0	0	-1.119	63	0.244517	-35	1	2.014	-3.133	0	2	?	?	1
4.25	0.55147	59.6060603278354	0.362848333333333	35.9811666666667	0.591666666666667	0.290332583333333	12	1	0	1	-2.169	29	0.27018	39	0	1.155	-3.324	0	0	10.705	93.02	0
-0.7	0.60417	9.50336491284353	0.396938571428571	50.1747142857143	-1.02857142857143	0.626919142857143	7	0	0	0	-1.991	211	0.606772	54	0	-0.15	-1.841	1	0	22.668	92.18	0
-4.5	0.15094	11.0455021193112	0.247846153846154	35.4183846153846	-0.546153846153846	0.751430230769231	13	0	2	1	-0.894	345	0.756347	58	1	2.752	-3.646	0	1	1.618	48.91	1
3.8	0.07407	7.04249999999997	0.132024375	89.775625	-0.41875	0.4023016875	16	0	0	0	-1.158	85	0.458814	-92	0	1.592	-2.75	0	0	33.139	90.69	1
-4.5	0.05306	2.56080390502669	0.0834922222222222	27.5718333333333	-0.0277777777777778	0.499955277777778	18	0	0	1	-1.002	56	0.679891	42	1	2.356	-3.358	0	1	?	?	1
1.8	0.54054	39.974	0.283837777777778	92.7408888888889	0.377777777777778	0.225468888888889	9	0	0	1	-1.755	55	0.137868	63	0	0.295	-2.05	0	0	22.982	93.46	0
-4.5	0.50566	17.4305469823888	0.0710547368421053	34.788	-1.1	0.438764421052632	19	1	1	0	-0.87	237	0.462098	-26	1	3.051	-3.921	1	3	0.766	28.25	1
-3.35	0.92045	21.1576626235357	0.60867	0	0.0857142857142857	0.358936714285714	7	0	1	0	-1.213	77	0.360225	-16	0	1.909	-3.122	0	0	2.203	54.16	1
-4.5	0.22441	8.55	0.198483571428571	43.7586428571429	-0.735714285714286	0.5052845	14	0	0	0	-1.24	117	0.538004	-71	1	3.084	-4.324	0	1	1.401	78.74	1
-3.5	0.75701	55.8150538565172	0.387258333333333	59.3188333333333	-3.3	0.724116166666667	6	1	1	1	-1.297	271	0.640759	-1004	2	0.211	-1.508	1	1	27.036	91.01	0
-3.5	0.56338	86.2707065407488	0.435195454545454	190.179818181818	-0.972727272727273	0.513012090909091	11	0	1	1	-1.792	198	0.472383	34	2	0.147	-1.939	1	2	35.636	89.83	0
-3.5	0.22967	11.7575	0.19149875	83.3794375	-0.34375	0.6773533125	16	3	1	0	-0.985	83	0.694631	-35	0	1.387	-2.372	0	0	13.231	52.57	1
3.80540540540541	0.40113	12.4783637006803	0.3527825	18.8760625	-0.2625	0.3431404375	16	2	3	1	-1.449	361	0.209121	-51	1	2.704	-4.153	1	2	2.716	88.03	1
-0.9	0.01408	3.01700000000001	0.142597647058824	19.0968823529412	-0.217647058823529	0.57437	17	4	1	0	-0.86	134	0.722076	40	0	3.35	-4.21	1	0	0.414	21.07	1
-0.8	0.5	16.128759386884	0.367766923076923	22.6946153846154	-0.230769230769231	0.725457846153846	13	0	1	1	-1.459	217	0.715922	-15	0	0.617	-2.076	1	0	19.771	80.4	0
-0.7	0.94737	13.5853495926883	0.387025	34.8135	0.4125	0.510247625	8	0	0	0	-1.752	52	0.458277	-148	1	0.555	-2.307	1	1	12.259	84.13	1
-0.4	0.3375	27.4231153388686	0.137763333333333	133.142866666667	1.12	0.408915	15	1	1	0	-0.927	56	0.402325	28	0	2.178	-3.105	0	0	0.68	15.74	1
3.8	0.62209	11.4905	0.4080675	60.17075	-0.375	0.329503333333333	12	1	1	0	-1.483	61	0.278564	67	0	1.579	-3.062	1	0	6.77	73.16	0
-3.5	0.14218	0	0.186834166666667	23.60325	-1.05	0.655150916666667	12	0	0	1	-1.005	43	0.732757	29	0	1.858	-2.863	0	1	?	?	1
1.8	0.22727	0	0.2124125	5.7731	-0.23	0.1792024	20	1	1	1	-1.467	16	0.141762	-29	0	0.414	-1.881	1	0	36.725	88.74	0
-3.5	0.01622	0	0.0864707142857143	23.0844285714286	1.31428571428571	0.352429928571429	14	1	1	1	-1.075	66	0.34141	27	0	1.749	-2.824	0	0	?	?	1
-3.5	0.09444	75.3386337959483	0.0742213636363636	163.860909090909	-0.040909090909091	0.611969772727273	22	0	1	1	-1.081	216	0.691026	26	1	2.071	-3.152	1	0	3.923	87.82	1
-4.5	0.12676	0	0.174325263157895	13.3864736842105	0.815789473684211	0.533912526315789	19	2	1	1	-1.209	67	0.569749	-61	0	3.705	-4.914	0	1	0.966	53.01	1
-1.98571428571429	0.55882	14.6085557425316	0.187423846153846	13.8745384615385	0.0461538461538461	0.519738153846154	13	0	0	0	-1.859	225	0.510922	-28	2	0.502	-2.361	1	0	27.766	93.47	0
-3.5	0.45813	7.14217351414628	0.0751944444444444	37.0215	0.477777777777778	0.350912666666667	18	1	1	1	-1.286	176	0.322213	-91	2	1.264	-2.55	1	0	14.154	45.06	1
2.5	0.01887	0	0.401068421052632	0.107789473684211	-0.0210526315789474	0.496192473684211	19	0	0	0	-1.194	28	0.633306	50	1	2.009	-3.203	1	0	?	?	1
-1.6	0.26429	50.7912082437441	0.30724	183.251	-2.00769230769231	0.325122692307692	13	0	0	0	-2.445	315	0.2214	54	0	0.573	-3.018	1	0	13.897	93.95	0
-3.5	0.40491	0	0.284753333333333	89.81525	-1.15	0.460435	12	0	0	0	-2.543	33	0.450616	-61	1	-0.377	-2.166	0	0	20.411	92.81	0
3.75	0.61111	5.50154210199284	0.283027272727273	33.5135454545455	0.154545454545455	0.417311090909091	11	0	1	0	-1.289	135	0.41947	-32	1	2.289	-3.578	1	0	1.57	76.98	1
4.2	0.26974	0	0.293342352941176	37.5428235294118	0.494117647058824	0.382674882352941	17	0	0	0	-1.936	31	0.237758	63	1	0.816	-2.752	0	2	7.97	72.95	1
-4.5	0.825	29.0584798905762	0.475241111111111	0.366888888888889	-1.87777777777778	0.624700444444445	9	1	1	1	-1.225	165	0.630407	?	0	2.062	-3.287	1	1	1.199	28.43	1
2.5	0.0813	0	0.45874125	0	0.5125	0.5305738125	16	0	0	0	-1.412	23	0.492999	-19	1	2.391	-3.803	1	0	?	?	1
-1.3	0	3.34199999999999	0.0662747368421053	40.084	-0.189473684210526	0.479878368421053	19	0	0	1	-1.057	223	0.464018	71	1	1.99	-3.047	0	0	38.471	79.6	1
1.8	0.04202	0	0.238986666666667	47.3546666666667	0.594444444444444	0.498585166666667	18	0	0	1	-1.309	62	0.477832	9	1	1.905	-3.214	0	0	3.546	86.04	1
-0.8	0.85294	26.8683815292251	0.453155454545455	40.2136363636364	-1.75454545454545	0.478061818181818	11	1	1	0	-2.432	71	0.452438	-23	0	0.019	-2.451	1	0	26.098	90.1	0
-3.5	0.0221	1.05110094662706	0.124089333333333	37.6767333333333	0.246666666666667	0.459109066666667	15	0	0	1	-0.848	52	0.580528	-85	0	3.516	-4.364	1	0	?	?	1
1.8	0	0	0.0653863157894737	16.831	1.55263157894737	0.333288105263158	19	1	0	1	-1.914	30	0.434066	23	1	0.097	-2.011	0	0	19.403	82.76	0
-4.5	0.29461	0	0.551111111111111	71.5236666666667	0.588888888888889	0.358200444444444	9	3	2	0	-1.47	34	0.333093	-74	1	0.887	-2.357	0	1	26.204	74.02	1
2.5	0.08235	0	0.056695	30.4983181818182	0.0999999999999999	0.307210772727273	22	0	0	0	-1.111	55	0.297147	39	1	2.907	-4.018	0	0	?	?	1
-0.8	0.71631	28.3989671193124	0.408579285714286	52.2072857142857	1.35714285714286	0.400641714285714	14	1	2	0	-1.612	45	0.374386	-42	0	2.137	-3.749	0	0	1.726	65.67	1
-3.98571428571429	0.88542	23.2193225964225	0.297618	23.2074	-0.29	0.4639791	10	1	0	1	-2.085	219	0.460293	9	1	-0.004	-2.081	0	0	32.195	93.58	0
-0.8	0.55	0	0.586763333333333	49.8925555555556	-0.511111111111111	0.261227111111111	9	1	1	0	-2.257	86	0.286712	21	0	-0.151	-2.106	0	0	45.953	93.7	0
2.93076923076923	0.07353	33.9321755488694	0.0798047368421053	51.937	0.636842105263158	0.795137105263158	19	2	0	0	-1.79	760	0.735915	-231	0	0.671	-2.461	0	1	14.434	89.11	0
-3.5	0.69652	6.01135044912724	0.387034	0	-0.5	0.270211	10	0	0	1	-1.407	44	0.291513	-193	2	1.376	-2.783	1	0	0.479	11.4	0
1.8	0	14.5756291808117	0.123500526315789	15.0907368421053	-0.0210526315789475	0.516811263157895	19	0	1	1	-1.138	27	0.547234	-521	1	2.017	-3.155	0	0	2.451	59.47	1
2.8	0.80978	17.5823862051391	0.312273	71.0781	1.23	0.2222749	10	1	1	1	-2.03	45	0.133344	-188	1	1.482	-3.512	1	0	3.531	78.55	1
-4.5	0.42146	19.5911759789963	0.347948	0	-1.09	0.2776032	10	0	2	0	-1.002	128	0.503817	-16	0	2.265	-3.267	1	1	?	?	1
4.2	0.46711	36.8865	0.285543076923077	92.3373076923077	1.2	0.402285538461539	13	1	0	0	-1.728	326	0.345534	-4	0	0.121	-1.849	1	0	23.913	88.82	0
3.15	0.375	2.67649999999994	0.306296153846154	28.4814615384615	1.01538461538462	0.591984076923077	13	0	0	1	-2.599	152	0.598345	-58	0	0.427	-3.026	0	0	22.341	93.46	0
-0.633333333333333	0.85821	12.3880730364151	0.523923333333333	38.3138888888889	1.35555555555556	0.228423777777778	9	1	1	0	-3.199	137	0.230764	-109	0	-1.397	-1.802	1	1	33.138	88.25	0
-3.5	1.09195	87.0021345727921	0.743808	262.4162	-1.9	0.0871716	5	0	0	0	-3.019	245	0.074184	-1177	1	-0.402	-2.617	1	0	19.425	92.53	0
-0.4	0.02174	15.5347155007744	0.0760023809523809	42.317380952381	0.319047619047619	0.391880476190476	21	1	0	0	-0.823	126	0.593072	44	0	3.086	-3.909	1	3	2.824	89.29	1
-0.7	1.39583	0	1.07794333333333	153.419666666667	-2.56666666666667	0.210569333333333	3	2	1	0	-2.325	61	0.244447	-137	0	-0.279	-2.046	1	0	20.062	91.65	0
-0.8	1.15476	38.4535664828375	0.272791	89.6172	-1.62	0.5080384	10	0	1	1	-2.767	261	0.496242	-81	1	-0.316	-2.451	0	0	30.514	96.34	0
4.5	0.13115	8.40800000000001	0.274483571428571	82.7076428571429	0.414285714285714	0.327920642857143	14	1	0	0	-1.71	62	0.293167	22	0	-0.084	-1.626	0	0	25.107	93.25	0
1.8	0.08654	17.5634534276593	0.169454705882353	26.4378823529412	-0.288235294117647	0.384321352941176	17	0	1	1	-1.302	58	0.363515	-158	1	2.171	-3.473	1	0	4.202	85.78	1
-3.5	0.61321	34.7821480296366	0.46181	133.519	-0.36	0.4473786	5	0	0	0	-2.253	52	0.348275	-771	0	0.042	-2.295	0	0	18.767	69.21	0
-3.2	0.11696	13.1852752113627	0.133932777777778	63.9668888888889	0.461111111111111	0.753331277777778	18	1	2	0	-1.311	59	0.810486	-8	1	1.949	-3.26	0	2	?	?	1
4.5	0.48901	16.42022861389	0.1779975	51.3784375	-0.51875	0.793380875	16	1	2	1	-1.63	28	0.792936	-100	0	0.51	-2.14	1	0	?	?	1
1.9	0.35461	3.24450000000004	0.365656666666667	31.61525	-0.4	0.585657	12	1	1	0	-1.613	116	0.567062	54	0	0.033	-1.646	1	0	17.24	52.77	1
-3.2	0.60544	9.65810266896939	0.3368525	12.74075	0.85	0.299943583333333	12	1	1	1	-1.618	361	0.335285	-69	2	1.455	-3.073	1	1	11.149	84.51	1
2.5	0.30435	12.1476885144828	0.2892625	37.689625	-1.08125	0.460734	16	1	2	1	-1.26	320	0.504568	-466	1	3.079	-4.339	0	0	1.725	37.31	1
1.65675675675676	0.30247	12.6575448177146	0.27567	18.1212857142857	0.542857142857143	0.316677642857143	14	1	3	0	-1.863	361	0.296135	-41	1	0.455	-2.318	1	0	32.91	92.96	1
3.8	0.39759	4.79400000000001	0.183361764705882	37.3691764705882	-0.376470588235294	0.222126176470588	17	0	0	1	-1.809	81	0.2628595	?	?	0.532	-2.341	?	?	27.286	94.2	0
3.68235294117647	0.41593	12.4115708685728	0.335240909090909	21.003	0.372727272727273	0.475569090909091	11	0	0	1	-1.322	159	0.465654	10	1	2.692	-4.014	0	2	1.925	85.61	1
-1.6	0.512	23.632118128137	0.342053846153846	36.0723076923077	-0.215384615384615	0.784783384615385	13	0	1	0	-1.115	19	0.814784	-119	1	2.204	-3.319	0	0	?	?	1
-4.08	0.25439	55.3787507970341	0.326658333333333	200.747555555556	-0.422222222222222	0.228308777777778	18	0	1	0	-1.184	34	0.32943	-25	0	1.991	-3.175	0	2	?	?	1
-0.8	0.37398	37.368	0.380766666666667	87.7579166666667	-0.366666666666667	0.3069125	12	0	0	0	-2.301	321	0.202414	-12	0	0.341	-2.642	0	2	47.859	93.87	0
3.8	0.02674	0	0.167335882352941	21.3411764705882	0.0235294117647059	0.369531	17	1	0	0	-2.027	53	0.340096	-44	0	0.369	-2.396	1	2	21.714	81.23	1
4.2	0.04762	6.14585045701569	0.252424705882353	11.2453529411765	1.00588235294118	0.383529764705882	17	0	0	1	-1.476	70	0.3813	?	?	2.456	-3.932	?	?	1.886	54.31	1
2.5	0	0	0.219965294117647	42.2931764705882	0.129411764705882	0.432678058823529	17	0	0	1	-1.462	64	0.409816	28	0	2.318	-3.78	0	2	6.27	81.13	1
2.5	0.47368	2.68399999999985	0.24252625	50.6988125	-1.18125	0.425640875	16	2	0	0	-2.344	60	0.304715	70	1	-0.1	-2.244	0	2	30.984	93.24	0
-3.5	0.00541	8.78750320127377	0.0568670588235294	38.5191176470588	0.311764705882353	0.494919823529412	17	1	0	1	-1.081	98	0.561868	26	2	0.907	-1.988	1	0	12.935	32.6	1
-3.5	0.94767	12.775	0.512113	25.3076	-1.4	0.5914586	10	1	1	0	-1.139	27	0.617987	0	1	1.899	-3.038	1	0	?	?	1
3.8	0.18325	0	0.425299230769231	1.59338461538462	-0.353846153846154	0.357303461538461	13	0	0	1	-1.069	154	0.416403	-5	1	2.977	-4.046	0	2	0.879	51.47	1
-0.7	0.39752	0	0.190915384615385	45.0146923076923	-0.369230769230769	0.286594769230769	13	0	0	0	-2.559	24	0.228573	168	1	-0.031	-2.528	1	0	9.568	83.08	0
-3.5	0.56923	17.1910839561307	0.230871818181818	14.5117272727273	-0.145454545454545	0.393370636363636	11	0	0	1	-1.804	225	0.418086	-55	2	-0.557	-1.247	1	0	36.421	91.81	0
-3.2	0.08235	0	0.170608571428571	22.9014761904762	-0.19047619047619	0.33938919047619	21	1	0	0	-2.024	52	0.465918	51	0	0.396	-2.42	1	0	25.84	87.16	1
4.2	0	0	0.136332777777778	64.4194444444445	0.861111111111111	0.396722111111111	18	0	0	0	-1.272	170	0.406497	-66	0	2.871	-4.143	0	0	0.989	49.78	1
1.8	0	0	0	10	-0.44	0.6113172	5	1	1	0	-3.136	26	0.541423	-16	0	-1.544	-1.592	0	2	26.612	91.87	0
1.8	0.11111	32.2785863073338	0.029621	128.6475	0.785	0.719252	20	0	0	1	-1.408	49	0.769224	-10	1	0.049	-1.457	1	0	43.807	85.92	0
4.2	0.09868	55.0017740501765	0.268526428571429	50.9635714285714	0.0214285714285714	0.227655142857143	14	0	1	0	-0.863	137	0.249319	-95	0	1.879	-2.742	1	0	5.768	21.24	1
-4.5	0.412	38.3865	0.3428525	75.6150833333333	-1.46666666666667	0.565736583333333	12	1	0	0	-1.582	45	0.557306	-2347	1	1.549	-3.131	0	1	?	?	1
-0.9	0.38428	13.6995	0.249459230769231	52.2474615384615	-0.584615384615385	0.359220846153846	13	1	1	1	-3.583	137	0.230882	25	0	-0.592	-2.991	1	0	19.135	90.86	0
2.8	0.03846	5.36672827086796	0.19872	28.881	0.794117647058823	0.347953764705882	17	0	0	1	-1.09	441	0.481241	-29	1	2.64	-3.73	0	0	7.077	76.62	1
4.2	0.6338	1.32464670342325	0.506132222222222	132.981111111111	2.75555555555556	0.665565888888889	9	1	1	1	-1.039	114	0.646721	-101	0	1.477	-2.516	0	1	?	?	0
-3.5	0.75532	13.958591941883	0.561114444444444	49.5457777777778	-0.733333333333333	0.354457222222222	9	1	1	0	-1.455	53	0.37074	-40	1	0.762	-2.217	0	0	13.237	62.09	1
-0.8	0.02878	24.9263207206091	0.160082857142857	107.210380952381	-1.85714285714286	0.416171380952381	21	2	0	1	-0.804	153	0.578125	37	2	2.932	-3.736	1	1	?	?	1
3.8	0.08929	34.3675985001377	0.185636666666667	40.8202	1.24666666666667	0.369335	15	1	0	0	-1.313	180	0.333107	15	1	2.944	-4.257	0	2	1.029	65.7	1
1.77204301075269	0.32222	12.9567896473985	0.385478461538462	13.7050769230769	0.6	0.261515692307692	13	1	2	1	-1.075	147	0.24273	-69	1	2.468	-3.543	1	0	1.666	48.98	1
-1.3	0.7069	72.3239263602763	0.285084666666667	52.7443333333333	-0.653333333333333	0.5385112	15	1	1	1	-0.741	99	0.642358	-25	0	3.236	-3.977	1	2	?	?	1
0.0666666666666667	0.88462	114.205881935506	0.5282875	238.164375	-0.4375	0.3606795	8	1	1	0	-2.351	106	0.326787	57	0	-0.024	-2.327	0	0	19.88	91.86	0
4.2	0	0	0.0738588888888889	31.0663333333333	1.34444444444444	0.521196722222222	18	0	0	0	-1.62	131	0.499214	53	1	2.168	-3.788	1	0	3.309	88.8	0
4.19999999999999	0.22619	13.542288879394	0.374559230769231	12.1993076923077	-0.0692307692307693	0.487047076923077	13	2	2	1	-1.191	467	0.557433	20	1	1.492	-2.683	1	0	37.112	74.15	1
-0.7	0.1958	5.97800000000001	0.296485	19.0550714285714	-0.592857142857143	0.499017	14	0	1	0	-1.808	24	0.462068	2	1	2.589	-4.397	0	1	1.354	86.62	1
1.9	1.10345	22.5980300359606	0.487476666666667	91.5145	-0.233333333333333	0.340879166666667	6	0	0	0	-3.09	45	0.336024	-84	2	-0.587	-2.503	1	2	24.687	91.48	0
-3.52428571428571	1.12102	26.5552285463941	0.33741875	12.252	-1.2625	0.483008125	8	1	1	1	-2.072	360	0.385196	-512	0	-0.171	-1.901	1	0	19.11	89.33	0
-0.4	0.33766	0	0.091355	19.4745	0.435714285714286	0.5370645	14	0	0	1	-0.763	62	0.587958	-64	0	3.026	-3.789	0	0	?	?	1
4.2	0	21.1338014431858	0.168680869565217	26.1525217391304	-0.208695652173913	0.499021217391304	23	1	0	1	-1.309	50	0.528636	14	0	2.461	-3.77	1	1	2.857	63.72	1
4.475	0.41509	24.2182399477474	0.366220769230769	65.925	1.23846153846154	0.205642307692308	13	1	1	1	-1.216	54	0.15575	-75	1	2.808	-4.024	1	0	1.442	87.5	1
-0.4	1.10976	28.7121253303265	0.343723846153846	46.3819230769231	-0.530769230769231	0.493067615384615	13	1	0	0	-1.11	105	0.468308	46	0	4.058	-5.168	1	1	0.279	55.49	1
1.8	0.10476	23.684	0.181900588235294	0	2.31764705882353	0.267701529411765	17	0	0	1	-1.284	152	0.348358	10	0	0.961	-2.245	0	0	13.429	54.61	1
0.416129032258065	1.32222	13.1762015285956	0.30871875	43.014	-0.8625	0.3195125	8	1	3	1	-2.472	277	0.319111	-57	0	-0.233	-2.239	1	0	22.282	76.92	0
-0.8	0.47482	20.9518330074267	0.249556666666667	38.7546111111111	-0.922222222222222	0.620734611111111	18	1	2	1	-1.29	159	0.601355	9	1	2.019	-3.309	0	0	2.791	63.53	1
-4.5	0.02724	14.7009933144804	0.0580005555555555	15.369	0.827777777777778	0.511970777777778	18	0	0	1	-1.206	227	0.557379	24	0	4.165	-5.371	0	1	0.425	84.56	1
-0.8	0.41912	27.2710798063728	0.329723333333333	60.1816666666667	-1.28666666666667	0.451352933333333	15	1	1	1	-1.521	62	0.381487	-43	0	2.155	-3.676	0	0	2.549	87.72	1
-3.5	0.71939	69.7045138903321	0.676644	0	-1.96	0.2199212	5	0	1	0	-3.748	153	0.3166465	-23	1	-1.154	-2.594	0	0	47.231	92.64	0
2.8	0.06989	7.27530400739378	0.06741125	35.3041875	0.6	0.7352954375	16	0	0	1	-0.961	301	0.779166	25	0	1.921	-2.882	0	0	1.799	13.84	1
4.49411764705882	0.15607	18.8738845396977	0.159619	60.29315	0.37	0.4865996	20	1	2	1	-1.421	222	0.50814	23	1	1.913	-3.334	0	0	3.568	89.12	0
-3.9	0.89418	0	0.511754285714286	24.0482857142857	-2.44285714285714	0.410039714285714	7	1	1	1	-1.775	60	0.427754	-25	1	1.559	-3.334	0	0	3.503	70.64	0
0.266666666666667	0.44167	24.699173014136	0.08267	55.5159375	0.29375	0.387238	16	0	1	1	-1.436	95	0.314695	-31	0	0.147	-1.583	1	0	20.401	92.76	0
-0.533333333333333	0	32.3792778177649	0.17877619047619	68.683619047619	2.28571428571429	0.429777095238095	21	0	1	0	-2.304	382	0.490237	-41	0	-0.828	-1.476	1	0	26.964	93.09	0
-4.5	0.76895	18.7995	0.478623333333333	64.5938333333333	-1.98333333333333	0.2737045	6	1	1	0	-1.869	164	0.279933	55	0	3.478	-5.347	0	1	0.741	88.47	1
-0.4	0	0	0	10	-2.025	0.59886125	4	2	1	0	-0.921	22	0.654402	-1	0	1.975	-2.896	0	0	?	?	1
-3.5	0.19474	2.45134144681821	0.167069285714286	33.5977857142857	-2.56428571428571	0.752130285714286	14	0	1	0	-0.966	57	0.73679	46	0	2.012	-2.978	0	0	2.976	32.92	1
4.2	0	14.4705	0.109431666666667	46.389	0.722222222222222	0.555082611111111	18	0	0	0	-2.316	107	0.545262	-8	0	-1.074	-1.242	0	0	24.622	91.45	0
1.8	0.13725	0	0.66894	0	-0.472727272727273	0.419837909090909	11	1	0	0	-1.013	30	0.428686	32	1	2.498	-3.511	1	0	?	?	1
-3.5	0.54595	0	0.378461	166.4082	-0.3	0.3710716	10	1	0	0	-1.922	38	0.277674	-120	2	0.218	-2.14	1	0	27.062	91.1	0
-3.7	0.77778	15.3015	0.34892375	49.570125	-1.5875	0.47254725	8	0	0	0	-3.009	12	0.46446	166	2	-1.437	-1.572	1	0	29.767	93.98	0
-0.4	0.10843	0	0.09874	29.0500625	1.83125	0.7106675	16	1	0	1	-2.544	504	0.702758	-4	0	1.87	-4.414	0	0	1.316	53.8	1
-3.63333333333333	0.58203	19.6213851362911	0.34794125	17.491875	0.0125	0.282267	8	0	1	0	-2.944	46	0.262778	-139	0	2.359	-5.303	0	1	1.568	65.62	0
-3.9	0.58333	0	0.570687777777778	101.275666666667	-0.133333333333333	0.289983	9	1	1	0	-0.979	267	0.298844	-3	2	2.344	-3.323	1	2	?	?	1
-4.05555555555556	0.55122	9.68325577214429	0.228527857142857	35.0074285714286	0.3	0.399197928571429	14	1	0	1	-2.984	234	0.251917	47	2	-0.874	-2.11	1	0	31.947	92.86	0
-3.5	0.57923	4	0.356896666666667	10	-1.03333333333333	0.352906333333333	9	1	1	0	-1.043	197	0.349235	-192	0	3.012	-4.055	1	0	0.103	11.08	1
-0.4	0.01075	17.5235	0.287278333333333	20.7470555555556	-0.283333333333333	0.308666888888889	18	1	0	1	-0.809	69	0.346163	-42	0	2.169	-2.978	0	0	?	?	1
-0.8	0.13008	3.74692380493653	0.206324666666667	21.5748	-1.28666666666667	0.607079333333333	15	1	1	0	-1.139	51	0.590384	-291	0	2.432	-3.571	0	0	2.123	79.96	1
4.2	0.7625	0	0.554828888888889	35.7966666666667	-0.577777777777778	0.163772888888889	9	0	0	0	-2.459	27	0.10958	26	0	0.19	-2.649	0	0	8.725	63.9	0
3.8	0.02985	2.60499999999998	0.0526675	43.4379375	1.15625	0.405802375	16	1	0	0	-1.816	128	0.407063	17	1	2.19	-4.006	0	2	1.225	68.79	1
4.2	0.02685	15.205	0.241804736842105	61.5795789473684	-0.678947368421053	0.712984105263158	19	1	0	1	-1.089	132	0.713225	-52	0	3.016	-4.105	0	1	3.323	66.67	1
-0.4	0.2043	82.5548978057286	0.0986995238095238	44.551380952381	-0.271428571428571	0.596603333333333	21	2	1	1	-0.763	242	0.674493	-28	0	3.026	-3.789	0	1	?	?	1
0.76	0.09821	21.9838834021653	0.11010625	56.844125	0.99375	0.5536528125	16	2	1	0	-1.4	333	0.516075	12	0	0.715	-2.115	1	1	20.038	91.11	0
-4.5	0.20732	0.602500000000105	0.13695875	58.103375	-0.16875	0.532773	16	1	1	0	-1.639	98	0.538061	83	0	1.123	-2.762	0	1	5.835	79.2	1
-3.5	0.11465	3.90988166572852	0.092532	36.4513333333333	-0.986666666666667	0.317238933333333	15	1	0	1	-1.291	53	0.327744	6	0	3.015	-4.306	1	1	0.802	45.76	1
-3.5	0.73913	15.1346841205796	0.46193	21.6515714285714	-1.57142857142857	0.342701428571429	7	1	1	1	-2.098	66	0.273281	-95	1	0.148	-2.246	0	0	19.15	87.07	1
3.8	0.02874	0	0.118908571428571	60.044	1.28095238095238	0.302948523809524	21	0	0	0	-0.972	105	0.386807	8	1	2.817	-3.789	1	2	?	?	1
-0.4	0	0	0	10	-0.616666666666667	0.558295833333333	6	2	1	0	-0.861	36	0.621746	-10	0	4.003	-4.864	1	0	?	?	1
3.8	0.07143	31.4021589375237	0.0780341176470588	124.957529411765	1.51764705882353	0.745360705882353	17	0	1	1	-1.208	49	0.782965	-31	1	2.632	-3.84	0	2	?	?	1
-3.5	0.54271	0	0.38342125	47.6035	-0.7625	0.454378125	8	1	1	0	-1.426	83	0.468611	-94	0	1.645	-3.071	0	1	4.11	90.13	1
-3.2	0.02312	7.84200000000002	0.0195195	61.04875	1.19	0.58324945	20	1	0	0	-1.21	38	0.698601	-55	0	1.87	-3.08	0	0	?	?	1
-4.5	0.94167	3.48149999999995	0.33269	23.905	-1	0.568499375	8	0	0	1	-1.991	35	0.541147	-40	1	0.345	-2.336	0	0	23.238	83.87	0
-3.2	0.84264	0	0.67246	0	-2.3	0.38339	7	0	0	0	-2.558	312	0.362737	-705	1	1.335	-3.893	1	0	3.287	85.38	1
4.2	1.04828	32.6157340660404	0.35857	61.5694444444444	0.988888888888889	0.397637888888889	9	0	0	1	-1.372	736	0.433608	-516	0	2.829	-4.201	0	1	0.769	30.85	1
4.2	0.50442	26.5775719515442	0.210913333333333	21.2175833333333	0.458333333333333	0.565261333333333	12	1	1	1	-1.076	204	0.627114	49	0	0.494	-1.57	0	0	22.57	83.12	0
-3.5	0.49419	0	0.505615	49.2651	-0.69	0.647233	10	1	1	0	-1.269	101	0.668658	-1	0	1.868	-3.137	0	0	2.092	61.49	1
-0.733333333333333	0.05839	15.6612499762113	0.0996605555555556	60.8414444444444	0.355555555555555	0.555083944444444	18	1	1	1	-1.542	218	0.569803	-31	1	0.206	-1.748	1	0	20.476	93.1	0
-3.5	0.2907	8.49626463021645	0.241460625	173.002375	-0.81875	0.365188375	16	1	1	0	-1.19	51	0.37443	6	1	2.409	-3.599	1	0	2.414	78.01	1
-4.5	0.24696	0	0.331556666666667	18.3135833333333	-1.875	0.3715195	12	0	0	0	-1.181	53	0.419202	59	0	2.094	-3.275	0	2	2.969	81.23	1
-3.9	0.27189	0	0.174982857142857	26.4651428571429	-0.878571428571428	0.391978642857143	14	0	0	0	-2.345	97	0.400385	-55	0	0.812	-3.157	1	0	7.434	90.42	0
-0.4	0.5102	64.069984352727	0.622697	0	1.94	0.389233	10	1	1	0	-1.008	27	0.369908	-58	0	2.607	-3.615	0	1	?	?	1
-3.5	0.18785	0	0.193083333333333	38.1942666666667	-1.02	0.5637866	15	1	0	1	-0.937	462	0.605134	60	1	2.298	-3.235	0	2	?	?	1
-0.8	0.18852	0	0.235239375	12.9094375	-0.76875	0.431027625	16	0	0	1	-1.268	62	0.450114	-52	1	2.817	-4.085	0	0	1.718	77.91	1
-3.2	0.48876	15.9	0.233631818181818	61.7776363636364	-1.58181818181818	0.0952870909090909	11	1	1	1	-2.711	61	0.159674	45	1	0.047	-2.758	0	2	30.982	90.05	0
3.8	0.50955	0	0.224626	49.8157	0.16	0.5492235	10	2	1	0	-2.293	71	0.505264	?	?	-0.592	-1.701	?	?	27.708	93.27	0
0.971428571428571	0.71141	45.252384449973	0.400873571428571	121.423571428571	-1.11428571428571	0.602000642857143	14	0	0	0	-2.5	150	0.6337	37	0	-0.056	-2.444	1	0	19.882	90.4	0
4.5	0.40761	8.33149999999993	0.476765555555555	86.6757777777778	0.388888888888889	0.375696444444444	9	1	1	0	-1.929	85	0.263127	64	0	-0.728	-1.201	0	0	25.107	93.25	0
1.8	0.78814	50.8754659088003	0.522917777777778	68.6526666666667	-1.34444444444444	0.273321777777778	9	0	1	1	-2.378	145	0.117012	-3	1	0.264	-2.642	1	0	23.183	93.65	0
-3.2	0.01124	1.70149999999999	0.176363888888889	26.0942777777778	-0.433333333333333	0.620709833333333	18	2	1	1	-0.979	121	0.697887	13	2	2.834	-3.813	1	0	0.911	43.54	1
-3.5	0.75829	0	0.532962857142857	0	-0.571428571428571	0.386211428571429	7	0	0	0	-2.018	22	0.380178	-3	0	0.304	-2.322	0	0	25.807	93.14	0
-4.1625	0.86522	64.8159463798924	0.18291625	42.617	-1.79375	0.4225699375	16	0	2	1	-1.683	162	0.402092	20	0	1.792	-3.475	1	1	3.429	82.75	1
-0.7	0.6	0.471999999999929	0.263001	22.5105	-0.26	0.5926855	10	0	0	1	-2.097	34	0.587505	33	1	1.497	-3.594	1	0	3.835	73.39	1
-3.9	0.30882	0	0.5152425	73.31825	-1.05	0.34409025	8	0	0	0	-2.218	72	0.279531	?	?	0.42	-2.638	?	?	25.437	93.47	0
1.9	0.37179	36.7544177438237	0.26888	46.3995882352941	1.01176470588235	0.591768941176471	17	0	1	0	-1.502	91	0.704229	-28	0	0.82	-2.322	0	0	9.877	54.93	1
-3.5	0.58696	24.1383083684191	0.2961	31.4175	-0.558333333333333	0.288756833333333	12	0	0	1	-1.731	69	0.266845	-15	0	0.368	-2.099	1	2	22.75	76.58	0
-1.3	0.5045	0	0.32481625	0.05475	0.975	0.4989103125	16	0	0	0	-1.802	28	0.505835	53	1	3.1	-4.902	0	0	1.03	63.17	1
-4.5	0.34821	20.6439146674976	0.28657625	73.204125	-0.01875	0.5228034375	16	0	1	1	-1.32	222	0.434581	-66	0	1.909	-3.229	0	2	3.287	89.92	1
-0.7	0.08824	17.0165	0.130947222222222	15.0399444444444	-0.311111111111111	0.572864777777778	18	1	1	1	-1.083	48	0.592343	22	0	1.639	-2.722	0	0	4.568	41.81	1
-0.7	0.00787	5.8046246122285	0.00344263157894737	22.654	0.926315789473684	0.519212473684211	19	2	1	1	-1.623	140	0.489165	1	1	1.645	-3.268	0	1	12.058	77.99	1
4.2	0.06667	0.459000000000148	0.190347142857143	25.2185	-0.178571428571429	0.536071642857143	14	1	0	1	-1.702	56	0.504985	-279	0	0.239	-1.941	0	1	21.852	80.48	0
2.5	0.35971	10.4650587305745	0.208992142857143	33.7750714285714	0.307142857142857	0.580287142857143	14	1	2	1	-0.96	118	0.624842	-29	1	3.046	-4.006	1	0	?	?	1
-1.6	0.79021	0	0.747243333333333	31.162	-0.3	0.488426333333333	3	1	1	0	-1.447	58	0.593521	50	1	0.884	-2.331	0	1	11.485	57.27	1
3.8	0.00549	3.19499999999999	0.0893525	45.72225	1.645	0.269529	20	0	0	1	-1.347	218	0.302022	74	1	2.437	-3.784	0	2	1.647	57.88	1
-3.5	0.23333	12.6891026968025	0.139393888888889	23.3482777777778	0.311111111111111	0.277336	18	1	1	0	-1.158	35	0.303659	19	0	1.626	-2.784	0	1	?	?	1
-0.4	0.52439	28.9446988210277	0.384346	46.9141	0.72	0.4208795	10	2	2	0	-1.293	251	0.516566	?	?	1.884	-3.177	?	?	1.571	18.64	1
-1.38	0.86607	102.542521176339	0.44008625	352.16125	-1.3625	0.39366975	8	0	0	0	-2.195	191	0.280451	?	?	0.231	-2.426	?	?	27.872	85.38	0
-0.7	0.27966	17.226	0.363516923076923	65.0648461538462	-0.0230769230769232	0.186247153846154	13	0	0	1	-2.27	62	0.167106	-64	1	0.469	-2.739	0	1	14.586	90.05	0
-0.7	0.14815	0	0.0816936842105263	27.2755789473684	-1.58947368421053	0.264777105263158	19	0	0	0	-2.618	48	0.265371	23	1	-0.268	-2.35	1	0	20.541	93.4	0
-0.8	0.66901	17.4385	0.318995	67.0292	-1.56	0.2115711	10	0	0	1	-2.549	62	0.2195	15	1	0.08	-2.629	0	0	27.003	90.94	0
-0.4	0.49495	45.1867215189667	0.21956	120.29825	0.8375	0.548365375	16	0	1	0	-0.946	136	0.642239	171	0	2.775	-3.721	0	1	5.379	52.77	1
4.2	0.28431	95.487010370812	0.414901428571429	116.468928571429	1.22142857142857	0.481955	14	1	1	0	-1.465	45	0.505817	-1311	0	2.247	-3.712	0	1	?	?	1
4.5	0.25767	9.65150000000001	0.227462666666667	84.7256666666667	0.44	0.364181866666667	15	0	0	0	-2.622	84	0.313504	108	1	-0.05	-2.572	0	0	22.933	93.25	0
-4.31875	0.7625	17.2443602954705	0.3694425	40.713375	-1.6625	0.3568445	8	0	0	1	-2.4	48	0.378303	-84	0	2.427	-4.827	0	1	0.94	93.69	1
-3.5	0.33498	15.252292243026	0.179666923076923	152.573384615385	-1.85384615384615	0.439311076923077	13	0	0	0	-1.005	39	0.456071	46	1	2.209	-3.214	0	0	?	?	1
2.8	0.58378	3.60650000000004	0.222953636363636	49.5058181818182	0.236363636363636	0.468689818181818	11	0	0	0	-2.078	97	0.432887	188	0	0.984	-3.062	0	0	5.743	73.07	1
-3.19032258064516	1.32222	9.93475264841675	0.193811875	39.9365	0.3125	0.373351875	16	0	1	1	-1.258	274	0.418772	1	0	1.324	-2.582	0	1	12.207	72.38	0
4.5	0.04571	8.15225962540448	0.184171764705882	0.637058823529412	0.229411764705882	0.294526647058823	17	0	0	1	-1.773	77	0.308707	-26	1	1.643	-3.416	0	0	3.804	76.2	1
1.8	0	0	0.187218823529412	26.4220588235294	2.25294117647059	0.368467294117647	17	2	0	0	-1.045	53	0.363653	11	1	2.518	-3.563	1	0	1.369	42.64	1
4.2	0.13514	0	0.238705882352941	36.1692352941177	-0.376470588235294	0.444777764705882	17	1	0	0	-2.303	28	0.492301	20	1	0.997	-3.3	0	0	3.29	65.9	0
-0.8	0.07576	0	0.263820666666667	16.1638	-0.1	0.3979622	15	0	0	1	-1.99	65	0.433471	35	0	0.012	-2.002	1	2	25.17	86.89	0
-0.7	0.01481	2.55300000000001	0.0826055	19.06525	-0.145	0.628068	20	0	0	0	-1.355	53	0.718802	29	1	3.12	-4.475	0	1	1.053	72.52	1
1.8	0	2.43173222881409	0.134294444444444	20.1638888888889	0.261111111111111	0.450401888888889	18	2	0	1	-1.691	324	0.425911	4	0	0.97	-2.661	0	1	8.695	45.55	1
4.2	0.9441	1.45350000000003	0.389387142857143	16.0788571428571	1.5	0.341395142857143	7	1	1	1	-2.712	117	0.230359	-56	0	0.308	-3.02	1	0	31.854	84.83	1
-0.4	0.02151	20.921	0.149484210526316	38.7832631578947	1.17894736842105	0.400519	19	1	1	0	-0.596	292	0.151699	25	1	3.097	-3.693	0	0	?	?	1
1.11176470588235	1.08943	31.3708330128486	0.421969	101.4187	-0.02	0.4847162	10	1	2	1	-2.026	222	0.520495	?	?	-0.42	-1.606	?	?	22.895	93.1	0
1.8	0.50427	12.381	0.539835454545455	74.5512727272727	-1.15454545454545	0.218908454545455	11	2	1	0	-1.088	107	0.182136	111	0	1.625	-2.713	1	0	?	?	0
-3.5	0.4837	33.5658388320625	0.1942975	106.05775	-0.75	0.7184516875	16	0	1	0	-0.721	375	0.815113	-7	0	2.617	-3.338	0	1	2.661	60.56	1
-4.5	0.84513	124.61089040779	0.288869	284.2061	-2.09	0.532861	10	0	0	1	-1.213	89	0.541562	83	1	2.228	-3.441	1	0	2.536	67.2	1
-0.8	0.02362	5.29972230142507	0.217532380952381	28.2626666666667	0.0714285714285715	0.600706761904762	21	0	0	1	-1.198	152	0.710952	-19	0	2.701	-3.899	0	0	0.886	33.69	1
-0.4	0.01205	16.1475212557805	0.259946	60.6667333333333	1.25333333333333	0.565460666666667	15	0	0	1	-1.795	211	0.595505	341	0	2.343	-4.138	0	0	2.628	69.44	1
-0.7	0.33557	14.0852934566519	0.2417275	38.6433333333333	-0.858333333333333	0.27313175	12	0	1	1	-1.431	32	0.259598	-40	0	2.158	-3.589	1	0	1.847	63.43	1
-4.5	0.81783	22.2519999999999	0.361165	180.347125	-2.2125	0.41840275	8	1	0	1	-2.078	111	0.393256	-99	0	3.487	-5.565	0	1	0.55	82.83	1
-0.7	0.11189	37.0238042015614	0.135747	82.75705	0.96	0.43706875	20	1	1	0	-1.028	399	0.400189	44	1	2.564	-3.592	0	0	5.707	34.76	1
-0.8	0.18382	15.0107490605241	0.214440833333333	60.937	0.0166666666666666	0.381474916666667	12	0	1	0	-2.612	48	0.302765	61	1	0.015	-2.627	1	0	44.031	91.76	0
4.2	0.07383	0.409000000000003	0.289801333333333	6.7424	0.393333333333333	0.477447533333333	15	1	1	1	-1.429	30	0.350419	-44	1	1.965	-3.394	1	0	1.432	48.85	1
4.2	0.51235	0	0.449918888888889	251.812555555556	-2.03333333333333	0.380323777777778	9	0	0	0	-2.4	37	0.399029	34	0	1.095	-3.495	0	1	3.107	85.05	0
-0.406060606060606	0.80851	16.526337519913	0.243437368421053	14.7296315789474	0.3	0.542942684210526	19	0	2	0	-0.793	73	0.603174	-18	1	1.655	-2.448	0	0	18.996	63.95	1
1.8	0	12.1319524354571	0.100947222222222	55.3626111111111	1.16111111111111	0.479420833333333	18	1	0	1	-1.023	226	0.336171	-492	0	1.218	-2.241	1	0	11.69	90.2	0
4.5	0	18.5827527622315	0.114747142857143	55.0976666666667	0.952380952380953	0.559202666666667	21	2	0	0	-1.484	60	0.555813	-298	1	1.846	-3.33	0	0	1.424	42.36	1
-4.5	0.67699	45.5534916401517	0.32557	140.540090909091	-0.190909090909091	0.244877090909091	11	0	0	0	-2.428	356	0.160634	-25	2	-0.173	-2.255	1	0	26.032	93.95	0
4.2	0.08511	19.3048215105853	0.228091	146.8282	0.16	0.39783815	20	1	1	0	-1.337	75	0.385979	-88	1	1.419	-2.756	0	0	3.76	80.09	1
-3.5	0.26842	24.3553350104699	0.265641666666667	63.3678333333333	0.35	0.32691275	12	1	1	1	-2.502	150	0.24155	-95	1	-0.057	-2.445	0	0	17.617	80.29	0
-0.4	0.01266	9.26925594838846	0.02866	20.1662592592593	0.537037037037037	0.585279592592593	27	1	1	0	-0.517	323	0.648463	-397	1	3.282	-3.799	0	0	?	?	1
-0.9	0.03448	0	0.110657368421053	83.3708947368421	1.05789473684211	0.626389368421053	19	0	0	0	-1.002	37	0.762153	296	2	3.735	-4.737	1	2	?	?	1
1.8	0.34	25.900152603583	0.230139230769231	68.6047692307692	1.72307692307692	0.401064461538462	13	0	0	0	-1.323	384	0.391359	65	1	2.411	-3.734	1	0	3.764	76.83	1
3.8	0.0101	21.1340595116931	0.0957017647058823	8.67205882352941	-1.15882352941176	0.494282529411765	17	1	0	1	-1.303	93	0.538982	65	1	2.826	-4.129	1	2	1.798	82.92	1
3.8	0.61702	6.82221920557299	0.365625	32.3634	0.6	0.2333804	10	0	0	0	-1.383	31	0.154962	-130	1	1.76	-3.143	0	2	4.037	47.92	0
-3.5	0.65306	3.57549585931797	0.31551	42.1245833333333	-0.225	0.3046445	12	0	0	1	-2.027	54	0.247281	-43	0	0.164	-2.191	0	1	20.166	72.78	1
-4.5	0.12048	19.9798097914898	0.191008421052632	86.4185789473684	0.163157894736842	0.725308631578947	19	0	2	1	-1.961	13	0.773681	50	1	1.872	-3.833	0	1	?	?	1
-3.5	0.06077	0	0.28255	13.8455333333333	-0.593333333333333	0.55657	15	2	1	1	-1.495	64	0.595748	42	1	1.851	-3.346	0	2	2.999	61.93	1
-1.6	0.77143	24.7702187784713	0.4948575	86.012875	-2.7375	0.2322535	8	1	1	1	-1.894	249	0.225214	14	1	1.186	-3.08	0	0	18.372	61.29	0
-0.4	0	0	0	10	1.46	0.490208	5	2	1	0	-0.921	29	0.504336	-10	0	3.902	-4.823	1	0	?	?	1
4.47647058823529	0.07735	25.8483877195635	0.2330375	50.914	-0.10625	0.6558979375	16	0	1	1	-1.74	24	0.644697	55	0	0.659	-2.399	0	2	6.581	92	0
-2.84285714285714	0.78333	8.71312695574556	0.493124285714286	39.7368571428571	-3.28571428571429	0.419942428571429	7	0	1	0	-2.879	175	0.317047	97	2	-0.105	-2.774	1	0	33.199	93.77	0
4.2	0.03205	0	0.301059411764706	54.9605882352941	-0.758823529411765	0.465263411764706	17	0	0	1	-1.32	98	0.416849	-47	0	2.824	-4.144	0	1	2.809	76.06	1
-3.5	0.62963	18.0044039612535	0.369204	67.6184	-1.38	0.3302875	10	1	1	1	-1.589	119	0.310987	11	2	-0.042	-1.547	1	0	33.321	83.99	0
-3.5	0.1018	35.1381215617581	0.152631578947368	81.7993684210526	1.58947368421053	0.434967105263158	19	1	1	0	-1.336	400	0.494284	23	1	2.181	-3.517	1	0	3.406	49.39	1
2.8	0.19663	3.79480639236785	0.278104117647059	114.773352941176	1.75294117647059	0.707923588235294	17	1	1	1	-1.07	120	0.763974	-461	0	2.089	-3.159	1	2	?	?	1
2.5	0.69298	27.9804972833261	0.0904625	133.5545625	1.575	0.5901475	16	0	1	1	-1.706	372	0.574513	144	0	2.447	-4.153	0	2	8.631	80.52	1
-3.5	0.84916	22.0541675129101	0.444678333333333	32.8275	-1	0.330671833333333	6	0	0	0	-2.333	251	0.351005	-21	2	0.008	-2.341	1	2	36.055	90.88	0
-3.5	0.13372	3.9435	0.251018125	22.0965	-0.18125	0.585494375	16	0	0	1	-1.164	33	0.582616	65	2	1.651	-2.815	1	1	1.224	68.15	1
-1.22727272727273	0.5314	18.8698059269036	0.232667692307692	19.2726153846154	0.130769230769231	0.291350153846154	13	0	1	0	-2.274	63	0.29306	-265	2	2.584	-4.858	1	2	0.738	85.07	1
-0.8	0.15328	0	0.171898125	46.3689375	0.74375	0.3571300625	16	1	0	0	-1.888	142	0.409745	12	0	2.142	-4.03	0	0	1.598	64.15	1
-3.5	0.09569	0	0.402760588235294	20	-1.05294117647059	0.172567882352941	17	2	1	0	-1.555	95	0.141388	?	?	2.531	-4.086	?	?	2.004	89.66	0
-0.7	0.46328	0	0.45734875	53.23075	0.2	0.374251875	8	0	0	1	-1.845	80	0.264351	23	1	0.777	-2.622	0	0	25.232	92.93	0
-4.5	0.5302	7.12100000000001	0.5774	50.978875	-3.6125	0.653386	8	1	1	0	-1.565	26	0.687471	-23	0	0.176	-1.741	0	2	38.579	75.67	1
0.953846153846154	0.43966	6.47031163384373	0.312049375	25.998625	-0.8125	0.27272325	16	1	2	0	-2.578	105	0.262908	44	1	-0.493	-2.085	0	0	43.176	84.68	0
4.2	0.32394	0	0.210270769230769	59.9774615384615	0.338461538461538	0.238353846153846	13	1	0	0	-1.296	81	0.199613	-487	1	1.981	-3.277	0	2	?	?	1
-0.787837837837838	0.59756	14.6031642236896	0.27846	23.6272777777778	-0.511111111111111	0.424668944444445	18	2	0	1	-1.941	360	0.317198	28	1	0.091	-2.032	0	0	33.526	90.14	1
-0.4	0.05682	6.67264361029419	0.205214444444444	12.2190555555556	-0.833333333333333	0.64382	18	1	1	0	-0.741	239	0.657113	54	1	1.987	-2.728	1	0	?	?	1
-4.5	0.36327	18.5060614079151	0.189901052631579	56.7144210526316	-1.17894736842105	0.768608631578947	19	0	1	1	-1.582	28	0.82244	102	1	2.33	-3.912	0	1	?	?	1
1.8	0.31858	0	0.507192142857143	0	0.807142857142857	0.291022857142857	14	0	0	0	-1.868	22	0.279184	-229	0	1.324	-3.192	0	0	5.376	74.15	1
-0.4	0.53933	12.18	0.51901	25.1995	-1.3	0.2654072	10	1	1	0	-1.827	219	0.281984	-113	1	1.907	-3.734	1	0	1.715	55.97	1
-0.4	0.42553	0	0.593591111111111	109.332333333333	1.3	0.718812444444444	9	1	1	0	-0.793	129	0.737006	-26	0	4.265	-5.058	1	0	0.547	63.44	1
-3.5	0.77714	0	0.50480875	288.369375	-1.4875	0.40032125	8	1	0	1	-2.305	66	0.374169	-55	0	0.531	-2.836	0	1	27.206	85.9	0
4.5	0	12.8915	0.00624294117647059	38.6268235294118	1.32941176470588	0.361841294117647	17	0	0	1	-1.212	52	0.353541	-368	2	2.635	-3.847	1	0	?	?	1
1.9	0.06915	2.1905	0.148409375	12.938125	-0.21875	0.568933875	16	1	1	0	-1.383	118	0.616758	38	1	2.756	-4.139	0	2	2.282	78.36	1
-0.4	0.18478	21.7332894276715	0.248108666666667	26.9958666666667	-0.466666666666667	0.603291133333333	15	2	2	1	-1.284	229	0.578809	-77	0	1.958	-3.242	1	2	22.568	72.02	1
-4.5	0.00398	0	0.1295345	20.53775	-0.665	0.2295902	20	0	0	0	-1.363	66	0.134622	-49	0	2.844	-4.207	0	0	0.691	38.25	1
4.26	0.06723	27.9408289105746	0.149607368421053	44.4757368421053	0.984210526315789	0.352899473684211	19	2	1	1	-1.858	171	0.376169	39	1	0.531	-2.389	0	0	13.795	83.28	1
-4.5	0.34199	3.05405241605302	0.222150769230769	61.8016923076923	-1.43076923076923	0.415269	13	1	0	1	-2.364	52	0.487962	29	1	0.736	-3.1	0	1	6.075	86.39	1
-3.5	0.12563	38.2436035427822	0.210073125	120.6704375	-0.1125	0.4639545625	16	1	0	1	-1.266	232	0.568645	3	0	3.098	-4.364	1	0	1.165	72.7	1
4.5	0.35294	24.5867625035946	0.4190975	34.826	-0.0416666666666667	0.404317166666667	12	0	1	1	-1.313	35	0.458043	35	1	1.885	-3.198	0	0	?	?	1
-0.525	0.61111	7.48029836888208	0.123251666666667	21.8277222222222	-0.0444444444444444	0.425913555555556	18	0	1	0	-1.29	133	0.611239	24	0	2.312	-3.602	1	0	4.695	85.38	1
-3.5	0.83077	0	0.806813333333333	0	-0.666666666666667	0.447997833333333	6	1	1	0	-0.654	313	0.484389	56	1	3.009	-3.663	1	0	?	?	1
-0.7	0.50602	0	0.512153	40.0944	-0.61	0.1933295	10	0	0	0	-3.051	132	0.256571	39	1	0.07	-3.121	0	0	22.336	90.83	0
-3.9	0.71905	0	0.55583	44.986875	0.9	0.2251335	8	1	1	0	-1.65	80	0.214119	74	1	0.74	-2.39	0	0	20.642	68.25	0
-3.2	0.70732	13.1299522698544	0.314454615384615	28.9897692307692	0.123076923076923	0.264148461538462	13	0	2	0	-1.247	361	0.134525	83	1	2.417	-3.664	1	0	3.794	89.44	0
4.2	0.00741	7.58382211289268	0.120288235294118	13.0298235294118	1.11764705882353	0.575376058823529	17	0	0	1	-1.268	233	0.556759	18	0	1.185	-2.453	0	1	9.848	60.8	1
-3.5	0.76216	3.06381650161411	0.262421666666667	158.612416666667	-2.01666666666667	0.407124583333333	12	2	2	0	-1.969	58	0.394195	-8	2	1.364	-3.333	1	0	3.648	75.84	1
-3.5	0.34831	5.397027717874	0.241879166666667	27.713	0.458333333333333	0.2659325	12	0	0	0	-1.285	33	0.279905	-62	0	2.921	-4.206	1	1	1.565	86.98	1
-4.26	0.4686	6.94559355562934	0.277605	19.3357857142857	0.5	0.399797714285714	14	0	0	1	-1.999	233	0.451021	39	1	-0.068	-1.931	0	0	25.774	93.02	0
-0.4	0	5.60389316814664	0.146938333333333	41.8115555555556	-0.0277777777777779	0.426370166666667	18	0	0	0	-0.705	52	0.567007	-39	1	2.673	-3.378	0	0	?	?	1
4.2	0.43796	0	0.38521	0	0.630769230769231	0.584679076923077	13	0	0	0	-2.238	25	0.487168	-45	0	0.176	-2.414	0	0	24.098	93.87	1
-3.5	0.11243	0	0.314351333333333	0	-1.28	0.6336658	15	1	1	0	-1.139	22	0.683046	0	1	2.35	-3.489	1	0	?	?	1
-3.5	0.96667	12.2474487139159	0.637513333333333	25	-2.33333333333333	0.514074833333333	6	0	1	0	-1.62	365	0.50335	-333	1	0.369	-1.989	0	0	19.558	88.93	0
-1.6	0.37241	6.40772140121239	0.399153636363636	33.0320909090909	0.336363636363636	0.196302545454545	11	1	1	1	-1.558	142	0.156596	45	0	1.162	-2.72	1	0	18.056	76.51	1
4.5	1.05556	0	0.751013333333333	0	0.25	0.404008333333333	6	0	0	0	-1.385	650	0.356671	-17	1	2.153	-3.538	0	0	2.584	73.24	1
-3.5	0.55941	0	0.327171111111111	52.7005555555556	-2.56666666666667	0.317057333333333	9	1	1	0	-2.104	79	0.252949	51	1	0.671	-2.775	1	0	14.856	85.66	1
-3.5	0.47701	3.31549999999999	0.572616666666667	24.5133333333333	-1.51111111111111	0.550128333333333	9	0	1	0	-0.974	255	0.544978	228	2	1.945	-2.919	1	0	3.279	88.89	1
-1.3	0.58462	0	0.269034	15.5736	1.87	0.4151864	10	0	0	1	-1.742	62	0.406243	53	0	2.099	-3.841	1	0	2.818	62.62	1
4.3	0	22.8180793280728	0.000298947368421053	95.6031052631579	2.01052631578947	0.344835	19	0	0	0	-1.566	151	0.295066	4	1	1.929	-3.495	0	0	3.895	78.02	1
-4.5	0.11429	0	0.096888	14.15965	-0.465	0.42100545	20	0	0	0	-1.064	53	0.35562	-24	0	4.133	-5.197	0	1	?	?	1
3.8	0.01911	27.1382492966826	0.0197821052631579	142.423	2.13684210526316	0.410655105263158	19	1	0	0	-1.097	51	0.414564	21	1	3.597	-4.694	1	0	0.86	50.32	1
-4.5	0.73394	12.4262636882532	0.279164545454545	47.7950909090909	-1.54545454545455	0.59725	11	1	1	1	-2.445	96	0.542488	-19	0	3.023	-5.468	0	1	0.56	76.24	1
-1.6	0.48529	0	0.361114	84.1583	0.37	0.5000314	10	0	0	0	-1.32	55	0.366582	-22	0	0.541	-1.861	0	0	17.043	77.49	1
-3.5	0.11364	10.1432341884859	0.159289375	18.7365	-0.05625	0.498904875	16	1	0	0	-1.942	202	0.531208	-806	1	0.658	-2.6	0	0	13.284	88.99	0
3.8	0	4.9734155265773	0.124865789473684	25.1436842105263	0.873684210526316	0.723596736842105	19	0	0	0	-1.242	56	0.73503	80	1	2.918	-4.16	1	0	1.247	42.11	1
-0.711111111111111	0.30667	37.4464327197144	0.185203333333333	132.914133333333	1.15333333333333	0.768915133333333	15	0	2	0	-1.527	49	0.770071	46	2	2.021	-3.548	1	1	3.277	93.68	1
-3.5	0.46078	0	0.28406	49.8658461538461	-0.292307692307692	0.455146615384615	13	0	0	1	-1.654	61	0.48274	30	2	1.575	-3.229	1	0	3.966	94.32	0
-3.5	0.44724	24.818	0.435886363636364	0	0.718181818181818	0.334014181818182	11	0	0	0	-1.427	153	0.295319	-41	1	2.292	-3.719	1	2	1.23	63.82	1
-2.42	0.85876	17.8930335158687	0.44388	91.1878571428571	-1.52857142857143	0.223195571428571	7	0	0	0	-2.44	271	0.162921	60	0	0.256	-2.696	0	2	36.272	91.43	0
-0.7	0.7451	18.4903351647192	0.186077272727273	54.1608181818182	0.118181818181818	0.814547363636364	11	1	2	1	-1.577	28	0.807704	-106	0	1.137	-2.714	0	2	4.134	88.06	1
4.38	0.0069	13.2554472938487	0.0341636	138.2844	0.996	0.56281768	25	0	0	1	-1.948	216	0.589656	36	0	-0.334	-1.614	0	1	23.184	87.82	0
-4.5	0.32479	12.2238776248578	0.338226666666667	32.7845	-0.025	0.745986416666667	12	0	1	1	-1.398	30	0.76351	-67	1	2.568	-3.966	0	1	?	?	1
2.76666666666667	0.84106	0.335231594904511	0.447934444444444	0.499222222222222	-0.277777777777778	0.413521888888889	9	0	0	0	-1.567	52	0.409946	-102	0	1.009	-2.576	0	0	15.441	87.59	1
3.45	0.27189	21.2513809768578	0.0980511764705883	46.6010588235294	1.9	0.394257764705882	17	0	1	1	-0.99	107	0.388697	-26	1	2.923	-3.913	1	2	1.173	54.12	1
-3.29512195121951	0.75598	11.0164480978419	0.106558461538462	25.1995384615385	1.60769230769231	0.277464153846154	13	0	2	1	-0.875	412	0.293794	-22	1	2.509	-3.384	0	0	2.381	71.38	1
1.9	0.01863	25.2228757155087	0.16298625	51.38875	1.2	0.4346041875	16	1	1	1	-2.029	61	0.37811	-22	0	-0.325	-1.704	1	0	23.779	91.88	1
-3.9	0.43981	18.4228389234667	0.332782727272727	49.0468181818182	-0.836363636363637	0.286603818181818	11	1	1	1	-1.451	145	0.288609	1	2	2.182	-3.633	1	2	3.915	87.63	1
4.5	0.18617	0	0.219531875	49.61075	-0.4125	0.43935725	16	1	1	0	-0.907	141	0.499142	5	1	3.291	-4.198	1	0	0.405	24.6	1
2.11111111111111	0.67081	49.7211390556135	0.117211904761905	172.098285714286	0.123809523809524	0.729172380952381	21	0	0	0	-1.685	49	0.799865	-17	0	0.091	-1.776	1	0	15.22	93.97	0
-3.5	0.75145	17.731	0.405821111111111	0	-0.555555555555556	0.264636444444444	9	0	0	1	-1.479	152	0.283889	67	0	1.223	-2.702	0	1	17.209	84.64	1
-3.2	0.29474	7.771	0.292666428571429	42.736	-0.814285714285714	0.570968071428571	14	2	1	1	-1.474	117	0.564094	100	0	0.929	-2.403	0	0	1.509	6.97	1
2.5	0.32203	54.9980304879689	0.541721818181818	124.7	-0.381818181818182	0.392856454545455	11	0	0	0	-1.204	94	0.463432	106	0	2.767	-3.971	0	2	2.827	71.4	1
-3.2	0.90995	24.831	0.49320125	68.881875	-0.6375	0.468180625	8	0	0	0	-2.943	92	0.400317	-37	1	0.023	-2.966	0	2	31.966	92.91	0
-1.6	0.21481	11.2403768174993	0.279354285714286	61.3727857142857	-0.685714285714286	0.628726428571429	14	1	1	0	-1.035	56	0.664576	-47	0	2.128	-3.163	0	0	?	?	1
-0.4	0.26374	0	0.218853846153846	59.5255384615385	-0.3	0.484619307692308	13	2	1	0	-1.212	33	0.398744	-29	1	2.145	-3.357	1	0	4.761	51.45	1
2.5	0.31707	0	0.447477058823529	0	0.105882352941176	0.510092529411765	17	0	0	0	-1.412	24	0.585602	16	0	2.481	-3.893	0	2	?	?	1
-0.4625	0.28689	21.8003759683033	0.467207272727273	85.3575454545455	-0.854545454545455	0.481155545454546	11	0	1	1	-2.607	119	0.475243	39	0	-0.684	-1.923	0	2	25.264	87.22	0
-0.4	0.03704	18.7395424170389	0.202055909090909	70.0473181818182	-0.236363636363636	0.382060636363636	22	1	1	0	-0.763	54	0.458477	-43	0	3.026	-3.789	0	0	?	?	1
4.22	0.07784	14.9277749785425	0.10259375	12.6408125	1.35625	0.649307125	16	0	1	0	-1.604	214	0.608554	18	1	2.499	-4.103	0	2	1.085	73.2	1
3.8	0.14516	67.0996609392328	0.0850994736842105	173.213263157895	0.647368421052632	0.42832147368421	19	0	0	1	-0.89	75	0.360652	-58	1	3.124	-4.014	0	0	?	?	1
1.8	0.71681	4.09577237648777	0.441102222222222	42.1593333333333	0.133333333333334	0.382657222222222	9	0	0	1	-2.001	51	0.418087	-202	1	1.223	-3.224	1	0	5.854	87.38	1
-3.9	0.52315	21.1866856171512	0.308127272727273	67.828	-0.927272727272727	0.479574090909091	11	1	1	1	-1.409	336	0.295991	-44	1	0.554	-1.963	0	0	31.243	90.81	0
-4.5	0.72015	0	0.333505	41.899875	-1.925	0.31289	8	0	0	0	-1.488	49	0.350032	-489	1	0.623	-2.111	0	1	16.804	78.55	1
-4.5	0.47755	0	0.349833333333333	11.2573333333333	0.725	0.398535083333333	12	1	1	0	-1.754	60	0.356129	-116	1	2.475	-4.229	0	1	2.589	84.56	1
-3.5	0.06923	22.5247463062295	0.185169375	33.945375	-0.36875	0.3495363125	16	2	1	0	-1.303	73	0.400518	41	2	2.018	-3.321	1	0	2.155	23.84	1
-1.3	0.46073	0	0.460303333333333	50.7766666666667	0.491666666666667	0.276754333333333	12	1	0	0	-2.713	46	0.232244	6	0	1.732	-4.445	0	0	2.531	82.68	0
-0.4	0.05263	25.42	0.169744666666667	18.6491333333333	0.0666666666666666	0.331725333333333	15	0	0	0	-1.07	39	0.352498	47	1	0.763	-1.833	0	0	22.771	57.4	0
2.925	0.84574	47.2334125432873	0.487225	133.33275	-0.325	0.164889375	8	0	0	0	-2.732	297	0.13765	-31	0	-0.306	-2.426	1	0	20.663	93.95	0
-0.4	0.23333	0	0.543517	31.9445	-0.82	0.1991966	10	1	1	0	-1.923	74	0.215923	-109	0	1.464	-3.387	0	1	2.639	89.53	1
-3.5	0.73939	49.3347383431569	0.302315454545455	55.3034545454545	0.309090909090909	0.217850272727273	11	0	2	1	-1.743	148	0.171408	29	0	0.697	-2.44	0	1	17.704	78.04	1
4.5	0.02027	5.25714986351919	0.120662380952381	39.6309047619048	0.952380952380952	0.547952761904762	21	1	1	1	-1.823	86	0.647732	-10	0	-0.514	-1.309	0	2	24.648	91.55	0
-1.6	0.66897	0	0.344982	67.1127	1.21	0.3249089	10	0	0	0	-3.032	36	0.335684	16	0	-0.808	-2.224	1	0	45.049	91.06	0
-0.772727272727273	0.65019	11.280591947864	0.194093888888889	21.3253333333333	-0.233333333333333	0.590728611111111	18	0	0	0	-0.663	424	0.637905	-28	0	2.367	-3.03	1	2	18.561	70.84	1
4.2	0.02362	0	0.172959375	46.547	-0.68125	0.3422169375	16	1	1	0	-1.569	46	0.3139	-1	0	2.609	-4.178	0	0	0.823	45.52	1
-3.5	0.93413	16.6334142416202	0.414611428571429	0	-1.8	0.398180142857143	7	0	0	0	-0.818	245	0.394984	187	0	2.285	-3.103	0	2	2.204	45.8	1
-3.5	0.02985	0	0.08401	19.4855555555556	-0.744444444444444	0.314630444444444	18	0	0	0	-1.119	53	0.336994	-13	1	2.014	-3.133	0	2	?	?	1
-1.35	0.36752	8.67427923999064	0.176657692307692	23.3188461538462	0.553846153846154	0.524471769230769	13	0	0	1	-1.743	96	0.474792	-10	1	1.657	-3.4	1	1	7.034	69.41	1
-0.4	0.28571	16.3115	0.291472142857143	76.3654285714286	-0.971428571428572	0.555513	14	0	0	0	-1.063	41	0.590247	-34	1	2.305	-3.368	0	0	1.643	56.26	1
-3.5	0.72093	14.6832335726185	0.45191	22.2558181818182	-0.854545454545454	0.344032	11	1	1	1	-1.746	74	0.383018	16	1	1.645	-3.391	0	0	7.357	93.88	1
-0.711764705882353	1.21818	29.7144971803154	0.57852	102.825166666667	-0.55	0.551810666666667	6	0	1	1	-1.565	222	0.534802	14	1	0.898	-2.463	1	0	27.472	92.04	1
3.8	0.0203	0	0.135558571428571	14.9804285714286	-0.109523809523809	0.387656761904762	21	1	1	0	-0.941	56	0.383641	-22	1	3.039	-3.98	0	2	?	?	1
-3.9	0.88053	125.542823807478	0.4377475	254.996125	-2.5375	0.310917	8	2	1	0	-1.959	74	0.257856	-68	1	0.547	-2.506	0	0	28.487	82.8	0
-3.5	0.39881	0	0.195876153846154	67.753	-1.17692307692308	0.513184307692308	13	1	0	1	-1.966	89	0.469756	72	1	-0.324	-1.642	0	0	20.498	93.21	0
4.2	0.00662	11.3524469357303	0.123157619047619	21.2819047619048	0.876190476190476	0.366737095238095	21	1	1	1	-1.201	35	0.525622	4	0	2.606	-3.807	0	1	?	?	1
-3.5	0.53933	4.10601196079871	0.244006153846154	27.5333076923077	-1.05384615384615	0.831661153846154	13	1	0	0	-2.115	115	0.838698	-76	1	1.521	-3.636	0	0	2.421	65.59	1
-1.6	0.62759	7.56499668796287	0.3684775	62.101125	-0.3	0.370906625	8	0	0	1	-2.844	59	0.282118	3	1	-0.199	-2.645	0	1	33.863	90.18	0
-1.3	0.01053	10.192049729446	0.0579726086956522	11.020652173913	0.0782608695652174	0.62290747826087	23	1	1	1	-1.311	99	0.655899	18	0	2.681	-3.992	0	0	1.278	74.79	1
1.8	0.63	4.71404520791032	0.348181666666667	10	2.76666666666667	0.657901833333333	12	1	1	0	-1.474	46	0.691897	-46	1	2.481	-3.955	0	0	1.303	57.06	1
-4.24	0.71308	11.7768994833106	0.371483333333333	17.3688888888889	-1.35555555555556	0.515105555555556	9	0	0	1	-4.632	219	0.525867	-136	1	-2.074	-2.558	0	2	32.004	93.02	0
4.5	0.85811	0	0.569417142857143	0	-0.928571428571429	0.349166571428571	7	0	0	0	-1.212	26	0.359868	12	1	2.728	-3.94	1	0	?	?	1
-3.5	0.92818	53.1845522114975	0.399798571428571	183.216714285714	-0.214285714285714	0.261530428571429	7	0	0	0	-2.151	369	0.215651	30	0	0.75	-2.901	0	0	17.895	87.24	0
-0.4	0	0	0	10	-0.283333333333333	0.569235666666667	6	2	1	0	-0.921	23	0.615384	-2	1	2.479	-3.4	0	0	?	?	1
-3.5	0.88415	29.3384054249527	0.424967777777778	15.8863333333333	0.233333333333333	0.391141111111111	9	0	1	1	-1.162	28	0.360939	-45	2	1.847	-3.009	1	0	?	?	1
-0.4	0.42157	0	0.36739	76.7856666666667	-1.16666666666667	0.616216333333333	9	1	1	0	-1.238	54	0.546538	-420	1	1.389	-2.627	0	0	12.828	71.72	0
-3.5	0.22785	3.24399999999999	0.102425	36.546	-0.83125	0.2021815	16	1	0	1	-1.153	216	0.050342	27	0	3.139	-4.292	1	0	1.137	63.18	1
3.8	0.36464	0.000942810165833485	0.297556363636364	104.444	1.71818181818182	0.681541909090909	11	1	1	1	-0.972	121	0.652624	-258	1	2.988	-3.96	0	2	?	?	1
-3.11764705882353	0.43318	12.9324645625225	0.229915	17.58	-0.0583333333333333	0.365049166666667	12	0	0	1	-1.972	165	0.262388	-26	0	0.278	-2.25	1	0	24.983	90.17	0
2.5	0	34.3883360009405	0.0677036842105263	27.6935789473684	1.61578947368421	0.435881157894737	19	1	0	0	-1.636	211	0.439862	37	1	2.637	-4.273	0	0	1.099	51.36	1
-4.5	0	0	0	10	-0.857142857142857	0.516577142857143	7	1	1	0	-1.281	36	0.488893	-7	0	3.583	-4.864	0	1	?	?	1
2.8	0.02778	2.501	0.249201333333333	15.7758666666667	0.6	0.502033866666667	15	1	0	1	-1.171	124	0.513641	17	0	1.512	-2.683	1	2	11.698	51.72	1
-3.5	0.40909	3.8	0.297734666666667	16.6082666666667	-0.0133333333333333	0.347439133333333	15	0	0	0	-1.702	37	0.32837	-192	0	0.342	-2.044	1	0	18.929	88.48	0
-3.5	0.63452	66.2814888747535	0.32512	81.2907857142857	0.0642857142857143	0.218705142857143	14	0	1	1	-1.957	105	0.181182	9	0	0.52	-2.477	1	0	12.562	83.76	1
-3.5	0.44949	38.6994075510207	0.369791666666667	83.3284166666667	-1.825	0.518079583333333	12	1	0	0	-1.741	44	0.536496	30	2	1.442	-3.183	1	0	1.863	74.51	1
-4.5	0.21531	177.354341188058	0.1436275	95.6934166666667	-0.191666666666667	0.4791055	12	1	0	0	-1.184	34	0.663754	13	0	3.956	-5.14	0	1	?	?	1
-0.7	0.18919	5.6155	0.138746428571429	15.3190714285714	0.564285714285714	0.5506835	14	2	1	1	-0.983	121	0.649413	-3	1	3.535	-4.518	0	1	1.771	55.86	1
-3.5	0.69886	0	0.3273175	32.338125	-0.7875	0.553565375	8	0	0	1	-3.099	103	0.527131	-16	1	-0.648	-2.451	0	0	20.342	92.5	0
-3.5	0.11558	20.5306271863936	0.223515882352941	170.140235294118	-0.523529411764706	0.368889117647059	17	1	0	0	-1.136	56	0.423398	-27	0	1.815	-2.951	0	0	0.853	15.74	1
-1.3	0.11667	203.321088980309	0.256733333333333	589.46	0.394444444444444	0.328433	18	1	0	1	-2.618	68	0.260535	19	0	0.113	-2.731	0	0	31.277	88.35	0
-0.4	0	5.66529309391843	0.191375	21.50245	0.255	0.4502825	20	1	0	0	-0.741	48	0.480684	-228	0	2.295	-3.036	0	0	?	?	1
-1.3	0.46087	25.2975	0.2607225	67.2266666666667	-0.466666666666667	0.302159583333333	12	0	0	1	-2.297	121	0.284352	-3	1	1.123	-3.42	0	0	44.702	93.3	0
2.76666666666667	0.01575	6.99925272201731	0.05908	28.964	0.895	0.40366645	20	0	0	1	-1.2	137	0.399462	-77	1	2.234	-3.434	0	0	2.566	51.4	1
4.11666666666667	1.15385	6.48139446587094	0.817226666666667	47.1486666666667	0.8	0.166109666666667	3	1	1	0	-2.386	27	0.157081	-128	0	-0.073	-2.313	0	0	25.304	93.19	0
-3.5	0.48372	0	0.525600909090909	18.6562727272727	0.681818181818182	0.257800363636364	11	0	0	0	-1.862	81	0.198333	16	2	0.616	-2.478	1	2	36.963	93.17	0
3.8	0.64943	0	0.380253333333333	41.50475	-0.366666666666667	0.26712475	12	0	0	0	-1.688	46	0.267052	47	1	0.374	-2.062	1	2	28.647	83.27	0
-3.82	0.77778	24.0024	0.692725555555555	48.1101111111111	0.0222222222222221	0.427360444444444	9	2	2	0	-1.915	605	0.407252	38	1	0.752	-2.667	0	0	15.166	44.08	0
-3.7	0.69652	8.22300000000003	0.488385	77.2188333333333	-2.25	0.493810666666667	6	0	0	0	-1.235	76	0.5106115	50	1	1.825	-3.06	0	0	0.338	13.59	0
3.8	0.1989	18.028	0.295599230769231	26.6833076923077	-0.169230769230769	0.430895461538461	13	0	0	1	-2.351	51	0.402804	24	0	0.797	-3.148	1	0	7.641	87.01	0
1.9	0.28962	21.9729539559664	0.247065714285714	27.5635	0.207142857142857	0.437859071428571	14	1	1	1	-2.65	218	0.40079	-26	0	-0.263	-2.387	1	0	27.044	72.02	1
1.8	0.04274	0	0.146166153846154	66.9966153846154	-0.115384615384615	0.328249153846154	13	0	0	0	-1.84	113	0.386067	-24	0	1.997	-3.837	1	0	1.458	55.83	1
-3.5	0.0619	3.10333931256139	0.166407	20.74145	-0.395	0.623537	20	2	0	0	-0.972	52	0.626348	-237	0	1.91	-2.882	0	0	?	?	1
-3.9	0.27189	0	0.174982857142857	26.4651428571429	-0.878571428571428	0.391978642857143	14	0	0	0	-2.29	80	0.400385	-50	1	-0.087	-2.203	0	0	19.405	90.42	0
-1.6	0.40708	15.3941367526528	0.349192857142857	27.2012857142857	-0.185714285714286	0.429410571428571	14	0	1	1	-0.724	306	0.410923	-25	1	3.279	-4.003	1	2	2.943	40.56	1
-2.88	0.855	12.2791034265536	0.3849875	0.747875	-0.425	0.450658375	8	0	0	0	-1.662	140	0.466385	?	2	0.25	-1.912	1	0	20.467	68.9	0
-4.5	0.46753	8.71688554218511	0.212365833333333	30.3114166666667	0.0583333333333333	0.374521	12	1	1	1	-3.041	144	0.36945	71	1	-0.789	-2.252	0	1	16.653	77.99	0
2.8	0.13636	17.1401473917051	0.26337	0	-0.994444444444445	0.514198833333333	18	0	1	0	-1.33	91	0.527474	-8	1	2.087	-3.417	0	0	3.465	81.99	1
-0.8	0.66845	0	0.545228333333333	27.3361666666667	-0.25	0.266619833333333	6	0	0	0	-2.2	38	0.033169	12	0	0.245	-2.445	1	0	20.436	91.55	0
0.133333333333333	0.04348	17.2621307362549	0.0738933333333333	49.2373809523809	0.885714285714286	0.510230142857143	21	1	0	0	-3.183	63	0.538948	-672	0	-1.833	-1.35	0	0	24.471	84.48	0
1.9	0	9.22350000000003	0.0096885	80.3457	2.195	0.59310995	20	0	0	0	-1.219	85	0.668668	-59	2	1.849	-3.068	1	2	5.729	49.79	1
-3.5	0.58247	0	0.338526363636364	33.7392727272727	-0.527272727272727	0.265668363636364	11	0	0	0	-1.974	36	0.264737	-4	0	1.228	-3.202	1	0	7.754	79.33	0
-0.4	0.03896	17.2522743877734	0.055895625	12.7330625	1.55	0.6864525	16	1	1	0	-0.84	99	0.770001	-27	0	3.073	-3.913	0	1	0.932	58.45	1
-3.5	0.33333	6.89650000000005	0.167667647058824	72.5125882352941	-1.84117647058823	0.522190352941176	17	0	0	0	-1.331	99	0.463635	35	0	1.662	-2.993	0	1	4.797	53.07	1
-3.2	0.12169	0	0.179587647058824	36.9254117647059	0.847058823529412	0.264882823529412	17	0	0	0	-2.086	48	0.276465	-17	1	1.754	-3.84	1	0	2.31	79.33	1
-3.9	0.59898	6.73600000000002	0.336646	43.5014	1.6	0.1613562	10	0	0	0	-1.356	51	0.135788	?	?	1.867	-3.223	?	?	2.827	62.99	1
-3.2	0.02051	0	0.222461	52.36705	0.84	0.51634415	20	0	0	1	-0.911	464	0.568271	-77	1	2.549	-3.46	0	2	?	?	1
-0.4	0.43617	7.61721451450594	0.370761	28.1663	0.14	0.4445942	10	1	0	1	-1.29	31	0.365831	39	1	0.528	-1.818	0	0	36.19	91.22	0
1.58333333333333	0.48062	7.88306249006198	0.064811875	32.696125	0.6375	0.5215395	16	1	1	1	-1.038	98	0.53981	10	0	2.573	-3.611	1	1	0.947	51.49	1
-3.5	0.89535	38.4257377951555	0.302553846153846	18.0389230769231	-1.45384615384615	0.384078692307692	13	1	2	0	-1.057	33	0.382087	38	1	2.474	-3.531	1	0	?	?	1
2.8	0.56566	0	0.403925	53.6311	-1.04	0.634951	10	1	0	0	-1.107	139	0.623973	-31	0	2.421	-3.528	1	0	1.872	44.31	1
-0.4	0	0	0	10	-0.725	0.5674	4	2	1	0	-0.921	147	0.513686	-20	1	2.283	-3.204	0	0	?	?	1
-0.32	0.01724	5.86130676214783	0.278271764705882	33.1445294117647	0.141176470588235	0.227122588235294	17	1	0	0	-1.471	32	0.198136	33	1	1.785	-3.256	0	0	2.677	81.44	1
-4.5	0.18636	33.8585	0.249786666666667	49.4386111111111	-1.34444444444444	0.383004888888889	18	1	1	0	-1.116	67	0.146485	-3	0	1.544	-2.66	0	1	32.089	66.4	1
-3.2	0.63158	0	0.232506153846154	64.5210769230769	-0.930769230769231	0.465394	13	1	0	0	-1.614	137	0.374401	1	0	2.35	-3.964	0	1	1.311	74.87	1
3.8	0.0122	0	0.25001875	26.23825	-0.60625	0.4112611875	16	0	0	1	-0.849	69	0.311276	17	1	3.194	-4.043	0	2	?	?	1
-3.5	0.54144	0	0.434805555555556	96.8158888888889	-0.0888888888888889	0.380729111111111	9	0	0	0	-1.763	187	0.358435	-14	1	0.133	-1.896	0	0	20.32	92.4	0
4.2	0.70896	1.043	0.534582222222222	0	1.56666666666667	0.408231222222222	9	0	0	1	-2.711	145	0.384582	-13	1	-1.037	-1.674	1	0	26.47	89.11	0
-0.899999999999999	0.49727	12.6132611685031	0.359022857142857	18.5544285714286	-0.45	0.378987214285714	14	1	2	1	-0.901	74	0.495381	19	1	2.396	-3.297	1	0	?	?	1
-4.5	0.1991	3.19700000000002	0.308428571428571	34.9512857142857	-0.0357142857142857	0.3411125	14	1	1	0	-2.066	44	0.306979	-11	1	0.476	-2.542	1	1	21.004	77	1
3.8	0.86782	0	0.7583725	0	0.325	0.572095125	8	0	0	0	-1.287	97	0.58638	-56	1	2.765	-4.052	0	0	1.99	91.99	0
-2.3375	0.38889	17.340679361962	0.274451666666667	52.41175	-1.55	0.547494	12	0	1	1	-1.509	308	0.56066	-50	1	1.257	-2.766	0	0	20.836	52.5	1
-0.4	0.4375	8.4225	0.286981	56.6392	-0.21	0.7212093	10	1	1	1	-0.64	139	0.714925	1	0	3.27	-3.91	0	0	?	?	1
-4.5	0.14583	0.563999999997553	0.202214	101.466133333333	-0.986666666666667	0.544004666666667	15	1	1	0	-1.582	44	0.594339	-2937	0	3.422	-5.004	0	1	?	?	1
-3.36021505376344	0.67347	17.3442831129066	0.2904	21.9952727272727	-0.845454545454545	0.387575	11	1	2	1	-1.996	466	0.3245	26	0	0.382	-2.378	0	0	22.995	93.88	1
-3.8	0.71605	17.5803089360145	0.275730909090909	29.0335454545455	-1.21818181818182	0.546518181818182	11	0	0	1	-3.175	100	0.569013	49	1	-0.919	-2.256	0	2	31.262	90.87	0
-0.7	0.6	0	0.5509175	41.90675	-0.4875	0.4174105	8	0	0	0	-2.013	55	0.369265	40	0	0.298	-2.311	0	2	23.612	81.52	0
-4.5	0.575	2.55750000000019	0.603416666666667	82.8773333333333	0.5	0.0921258888888889	9	1	1	0	-2	40	0.081895	-51	0	2.905	-4.905	0	1	1.151	86.68	0
1.8	0	4.03339717855805	0.0183080952380952	5.74919047619048	1.66190476190476	0.575243333333333	21	2	0	1	-1.78	65	0.639239	56	0	1.673	-3.453	0	1	1.888	64.04	1
-3.5	0.41579	0	0.52161	56.8746	-1.6	0.3420439	10	0	0	0	-1.79	94	0.170011	-453	1	1.678	-3.468	0	0	3.43	54.33	1
-0.7	0.41606	0	0.232166923076923	30.6253846153846	-0.638461538461539	0.437067307692308	13	1	1	1	-2.139	102	0.518518	26	1	0.439	-2.578	0	0	25.115	92.5	0
-0.790322580645162	0.55385	11.7562867887293	0.487799	14.6463	-0.64	0.4611083	10	1	2	1	-1.293	444	0.545179	-56	1	1.432	-2.725	0	0	20.688	85.03	1
4.2	0.03101	13.692	0.196599444444444	0	0.294444444444444	0.673558666666667	18	2	1	0	-1.136	738	0.616774	-58	0	2.886	-4.022	0	1	3.284	88.94	1
4.48928571428571	0.01705	15.4551302771168	0.0802961111111111	13.6438888888889	2.00555555555556	0.519629777777778	18	0	0	0	-1.871	229	0.526961	-43	0	-0.495	-1.376	0	1	25.379	93.47	0
-4.5	0.624	0	0.36085625	99.923375	-2.125	0.6107985	8	1	1	0	-1.402	47	0.584672	-737	0	3.615	-5.017	0	1	1.125	70.96	1
4.5	0.01408	1.245	0.139413157894737	18.1015263157895	1.24736842105263	0.555540842105263	19	0	0	0	-1.12	116	0.530235	60	0	1.68	-2.8	1	0	9.507	56.73	1
-3.2	0.75	0	0.44335125	35.427375	-0.825	0.516636375	8	1	1	1	-1.958	171	0.461751	55	0	0.133	-2.091	0	0	29.813	93.93	0
2.5	0.11017	10.308	0.252913888888889	30.5989444444444	-0.194444444444444	0.284807333333333	18	0	0	1	-1.594	70	0.333895	47	1	2.477	-4.071	0	0	1.744	79.39	1
3.8	0.48171	14.5942224413178	0.413281	102.1002	2.05	0.554532	10	0	0	0	-1.678	151	0.553747	-493	0	0.367	-2.045	0	1	25.5	93.91	1
-3.5	0.64651	7.5065	0.399576666666667	31.8526666666667	-2.66666666666667	0.500173833333333	6	0	0	1	-2.614	109	0.469392	-18	0	0.159	-2.773	0	0	25.222	91.03	1
3.8	0.45223	0	0.444071	86.8555	-1.91	0.4859377	10	0	0	0	-1.443	31	0.359815	40	1	2.462	-3.905	1	2	1.06	54.09	1
3.8	0.10256	53.5191909505366	0.10483375	139.71925	2.3875	0.7052978125	16	0	2	1	-0.897	237	0.650667	-166	1	3.328	-4.225	0	2	0.594	40.09	1
4.2	0.52985	46.1932053986298	0.43673	156.7101	2.32	0.391956	10	0	0	1	-0.857	227	0.347509	-1749	0	1.926	-2.783	0	1	1.015	33.74	1
-3.5	0.03448	1.78999999999998	0.217145789473684	56.7970526315789	-0.305263157894737	0.358082105263158	19	0	1	0	-0.98	104	0.331244	-40	1	2.346	-3.326	0	2	2.17	62.03	1
-3.5	0.49143	3.03249999999998	0.336722222222222	33.0653333333333	-1.71111111111111	0.557738444444444	9	1	1	0	-2	51	0.46116	-5	0	0.267	-2.267	0	1	26.759	84.49	0
-3.5	0.67317	40.3986196182645	0.335940909090909	49.0257272727273	-0.1	0.501621727272727	11	1	1	1	-1.152	562	0.518855	-10	1	2.398	-3.55	0	0	3.858	62.05	1
-4.5	0.28226	5.77475155309734	0.170285882352941	23.0122352941176	0.176470588235294	0.579582117647059	17	1	1	1	-0.938	229	0.758526	-37	1	2.446	-3.384	1	1	3.452	73.12	1
1.8	0.05085	20.5811147906203	0.149551666666667	32.4475555555556	-0.172222222222222	0.476442166666667	18	0	0	1	-1.525	908	0.534967	51	0	1.991	-3.516	0	0	0.889	25.36	1
2.8	0.82955	47.5290378844578	0.329886363636364	177.232272727273	1.33636363636364	0.810673090909091	11	0	2	1	-1.901	49	0.81507	?	?	0.769	-2.67	?	?	15.127	93.39	0
4.5	0.12037	12.7715025649072	0.114969545454545	33.1667272727273	1.36818181818182	0.461517227272727	22	0	0	1	-1.327	299	0.521622	104	1	1.573	-2.9	0	0	9.931	76.1	1
-3.5	0.63354	9.80714872873359	0.385563333333333	34.93275	0.283333333333333	0.383973083333333	12	1	0	0	-2.284	91	0.353484	-24	1	0.066	-2.35	0	0	28.592	90.27	0
-0.4	1.06024	29.6305251705351	0.587838333333333	76.3343333333333	-0.55	0.8100975	6	0	1	1	-0.985	211	0.800228	-64	0	3.843	-4.828	1	0	1.697	93.07	0
2.5	0.72414	63.0674913374815	0.390689333333333	175.245933333333	-0.0600000000000001	0.425866733333333	15	2	0	0	-1.01	87	0.415868	6	1	3.062	-4.072	0	0	?	?	1
4.2	0.04321	0	0.08949375	49.2703125	0.85	0.4977346875	16	1	0	1	-2.304	186	0.450045	-4	0	0.274	-2.578	1	0	16.682	80.53	1
3.8	0.5731	0	0.351684444444444	126.985333333333	-1.96666666666667	0.474450666666667	9	1	0	1	-1.052	58	0.382947	-44	1	2.436	-3.488	1	0	1.088	25.32	1
2.975	0.49219	9.89569839627299	0.257956153846154	46.8944615384615	1.19230769230769	0.570863	13	2	0	1	-2.543	82	0.490365	-4	0	1.24	-3.783	0	0	4.849	91.55	0
-3.5	0	0.680000000000085	0	44.4647368421053	-0.273684210526316	0.197389263157895	19	0	0	1	-1.294	94	0.207407	-36	0	3.004	-4.298	1	0	1.416	78.67	1
-0.4	0.45745	21.7921368703912	0.311515333333333	16.3774	0.166666666666667	0.555524933333333	15	1	0	1	-1.082	364	0.591807	-402	1	2.512	-3.594	1	0	1.417	46.25	1
4.2	0.01399	13.2403318367284	0.0326926315789474	14.3860526315789	1.14210526315789	0.553354	19	0	0	1	-1.378	228	0.442771	?	?	0.411	-1.789	?	?	23.025	84.8	0
1.34545454545455	0	12.5150095155199	0.0106778947368421	19.5467894736842	2.34210526315789	0.292743368421053	19	0	0	0	-2.169	62	0.277769	-467	0	-0.381	-1.788	0	2	26.67	93.28	0
4.5	0	6.8295	0.03375	19.859125	0.4625	0.529730916666667	24	2	0	0	-1.474	72	0.500489	-85	0	2.518	-3.992	0	1	3.605	82.25	1
1.00588235294118	0.36406	11.3575627456991	0.233697142857143	16.4993571428571	-0.678571428571429	0.410011142857143	14	0	0	1	-1.824	161	0.373135	-37	0	0.613	-2.437	1	0	19.83	91.13	0
-4.5	0.0383	5.26441437072222	0.0312377777777778	31.5288888888889	0.111111111111111	0.722164277777778	18	0	0	0	-1.223	52	0.74545	42	1	3.068	-4.291	0	1	0.86	42.11	1
-0.4	0.05319	0	0.186995294117647	28.837	-0.752941176470588	0.467390176470588	17	1	0	0	-0.813	144	0.574306	-12	0	3.162	-3.975	0	0	1.344	49.44	1
-3.5	0.63006	21.0516435129666	0.197935384615385	9.34369230769231	-0.253846153846154	0.615732230769231	13	1	2	1	-1.057	370	0.659452	-542	0	1.943	-3	0	1	?	?	1
-1.875	0.61215	14.4816486457861	0.25377	44.5548571428571	-0.457142857142857	0.556998428571429	7	1	0	1	-2.446	88	0.504846	-83	0	0.352	-2.798	1	0	20.09	93.91	0
2.26666666666667	0.13158	17.4499652887978	0.167428695652174	13.7247391304348	0.0652173913043478	0.554987173913043	23	0	0	1	-2.385	230	0.431811	-17	1	0.809	-3.194	0	0	23.718	93.13	1
-1.3	0.81726	67.3480063938215	0.377342857142857	32.1357142857143	-1.37142857142857	0.627985142857143	7	0	1	1	-3.116	73	0.521072	-52	0	0.118	-3.234	0	0	9.036	85.99	0
-4.5	0.55691	21.954	0.268635	14.7124166666667	-0.516666666666667	0.56757775	12	1	1	1	-1.189	48	0.608792	24	1	2.276	-3.465	0	1	0.772	41.81	1
-0.7875	0.69565	50.1433436196608	0.295077272727273	56.8617272727273	-0.981818181818182	0.395466636363636	11	0	0	0	-2.229	249	0.343028	21	0	0.085	-2.314	1	0	20.586	93.71	0
-3.9	0.53968	12.2014492149886	0.275923571428571	23.6552142857143	0.757142857142857	0.291044285714286	14	1	2	1	-0.8	360	0.281349	-84	2	2.648	-3.448	1	0	?	?	1
-3.5	0.44526	5.3555	0.146318181818182	18.6284545454545	-0.381818181818182	0.417238090909091	11	0	0	1	-1.352	68	0.263456	18	0	1.733	-3.085	0	0	2.889	79.39	1
-3.9	0.26267	1.09249999999999	0.234262307692308	12.281	0.330769230769231	0.553630153846154	13	1	0	0	-1.876	120	0.522701	49	0	3.304	-5.18	0	1	0.899	59.89	1
-1.03333333333333	0.8	14.209709295056	0.268757272727273	50.5098181818182	-1.75454545454545	0.385885818181818	11	1	1	1	-1.776	568	0.364796	7	0	1.743	-3.519	1	0	22.241	62.82	1
-4.5	0.14176	19.706	0.267783333333333	65.1207222222222	-0.616666666666666	0.632410777777778	18	3	1	0	-0.943	277	0.680645	60	1	2.555	-3.498	0	1	0.338	11.01	1
-0.4	0.44262	126.59973242764	0.420439285714286	232.095071428571	-1.62142857142857	0.677060857142857	14	1	1	0	-0.825	149	0.728748	-2	0	3.133	-3.958	1	3	2.704	85.52	1
1.8	0	6.329	0.0808833333333333	17.8136111111111	0.577777777777778	0.364369833333333	18	1	1	1	-1.088	55	0.398053	-93	0	1.885	-2.973	0	0	?	?	1
0.133333333333333	0.61111	2.73373529564702	0.222389375	37.78725	0.1375	0.4496415	16	1	2	0	-1.135	137	0.536835	-63	1	2.405	-3.54	0	0	0.697	26.8	1
0.92	0.24786	36.504488460462	0.285291428571429	221.817142857143	-0.828571428571428	0.448058571428571	14	0	0	0	-1.656	164	0.393609	-44	1	-0.383	-1.273	1	2	22.653	78.21	0
-0.8	0.61702	195.866033963033	0.282178333333333	589.46	0.775	0.405111583333333	12	0	1	1	-2.35	52	0.318095	?	?	2.673	-5.023	?	?	1.893	88.35	0
-0.8	0.71831	40.8166179964321	0.301336	97.9794	-0.29	0.478754	10	0	0	0	-1.675	88	0.484356	102	1	0.336	-2.011	0	0	18.411	83.72	0
-1.6	0.5	0	0.241485833333333	42.7433333333333	-0.525	0.33313725	12	0	0	0	-1.554	76	0.196245	73	2	0.397	-1.951	1	0	26.595	89.53	0
3.8	0.84699	16.8775	0.702155	0	-1.01666666666667	0.427356	6	0	1	0	-0.972	103	0.46444	41	1	2.494	-3.466	0	0	?	?	1
-4.5	0.21687	0	0.275587692307692	39.1363076923077	0.546153846153846	0.423681615384615	13	0	0	0	-1.589	464	0.376907	45	0	3.867	-5.456	0	1	0.419	63.07	1
-1.6	1.27119	8.87900000000002	0.468847142857143	41.7645714285714	-1.67142857142857	0.393190428571429	7	1	0	0	-2.251	197	0.363233	36	1	1.365	-3.616	0	1	4.652	78.13	1
0.0333333333333334	0.48214	25.7767385748383	0.440499090909091	27.9585454545455	-1.2	0.154255727272727	11	1	1	1	-2.344	63	0.151971	60	1	1.17	-3.514	0	1	3.391	80.23	1
-0.253333333333333	0.52041	83.399662037578	0.305690833333333	40.5788333333333	0.741666666666667	0.6183825	12	1	0	0	-1.063	106	0.661102	-64	1	2.305	-3.368	0	0	2.508	85.89	1
-3.5	0.32828	0	0.109056153846154	35.1844615384615	-0.423076923076923	0.472602846153846	13	0	0	0	-0.972	64	0.435011	-9	2	1.697	-2.669	1	0	?	?	1
-3.5	0.80263	10.5965558339496	0.252758571428571	23.2765	-1.39285714285714	0.650037642857143	14	3	2	0	-0.975	109	0.677774	-28	1	1.836	-2.811	0	0	?	?	1
-3.2	0.16667	7.15501420139906	0.293676428571429	37.3647857142857	-1.30714285714286	0.339175	14	1	0	1	-1.349	154	0.249726	-49	0	2.395	-3.744	0	0	0.723	39.73	1
1.8	1.08046	0	0.434078888888889	113.835222222222	-0.966666666666667	0.604647333333333	9	0	0	0	-2.232	176	0.56744	-7	0	-0.46	-1.772	0	2	27.116	93.61	0
3.8	0.92593	25.1272659724451	0.410899	47.8747	0.22	0.4063538	10	1	1	1	-1.434	61	0.372404	77	1	2.511	-3.945	0	2	1.12	68.15	1
3.8	0.01829	16.5455644811532	0.0546377777777778	20.7349444444444	2.29444444444444	0.621773	18	0	0	1	-0.902	112	0.685624	-46	1	3.191	-4.093	0	2	0.845	57.01	1
-3.5	0.11917	7.293	0.230623571428571	15.6435714285714	-0.385714285714286	0.470310285714286	14	0	0	1	-1.419	52	0.435475	1	2	2.766	-4.185	1	2	2.157	46.05	1
-1.6	0.15306	5.28470474314528	0.248249333333333	19.5644	-0.98	0.615297733333333	15	1	1	0	-0.879	51	0.52694	-379	1	2.579	-3.458	0	1	?	?	1
-0.8	0.47518	5.02455540321728	0.2342225	18.08	-0.225	0.482869833333333	12	0	0	0	-2.62	118	0.384385	53	1	-0.5	-2.12	0	0	20.629	93.8	0
-3.5	0.92073	109.412096381829	0.802062857142857	215.155857142857	-1.42857142857143	0.476339857142857	7	2	2	0	-1.13	80	0.495567	105	2	2.138	-3.268	1	0	3.044	67.2	1
3.8	0.02688	9.47627905175162	0.047873125	53.3784375	1.29375	0.5074345625	16	1	0	1	-1.172	55	0.45805	52	0	1.752	-2.924	1	0	1.499	36.36	1
-0.4	0.30233	10.2949117597756	0.221798	21.1097333333333	1.30666666666667	0.5791742	15	1	1	0	-0.915	94	0.620634	24	0	2.095	-3.01	0	0	6.948	82.47	1
1.48823529411765	0.78218	29.3286432457928	0.514002222222222	84.5451111111111	-1.31111111111111	0.598797222222222	9	0	2	1	-1.307	25	0.564129	192	1	1.453	-2.76	0	0	?	?	0
-0.8	0.01504	43.9540974275057	0.0529436842105263	80.8991052631579	0.705263157894737	0.451225947368421	19	1	0	0	-0.88	396	0.528866	-13	0	2.997	-3.877	0	0	0.651	45.53	1
-0.8	0.86364	0.32000000000016	0.41009	28.0485714285714	-1.67142857142857	0.513437714285714	7	1	1	1	-1.848	59	0.450801	-85	1	0.79	-2.638	0	0	15.527	72.45	1
2.8	0.01212	9.56150000000003	0.175354736842105	37.1171052631579	-0.689473684210526	0.525072263157895	19	1	0	0	-0.899	117	0.663278	-7	1	3.922	-4.821	1	0	?	?	1
-4.5	0.0223	0.111499999998294	0.109227777777778	45.435	-0.305555555555556	0.479401111111111	18	1	1	0	-0.825	115	0.517585	-52	1	3.433	-4.258	0	1	?	?	1
-3.5	0.65714	15.539	0.609345	34.58125	-0.95	0.449448625	8	1	2	0	-1.024	103	0.426092	777	0	1.154	-2.178	0	0	8.93	32.23	1
2.8	0.52857	61.1864805711809	0.427418666666667	43.7784666666667	-0.573333333333333	0.282578533333333	15	1	2	0	-1.739	120	0.21434	-825	0	1.805	-3.544	1	0	0.482	19.99	1
-0.82	1.06944	41.4176948833332	0.390290909090909	83.5956363636364	-1.3	0.261155181818182	11	1	1	0	-1.884	96	0.193192	?	?	0.414	-2.298	?	?	20.044	93.7	0
-0.7	0.40278	0	0.233416	33.5613333333333	-1.56	0.559020733333333	15	1	0	0	-2.065	83	0.54208	21	1	0.403	-2.468	0	0	30.83	89.61	0
-4.5	0.64344	3.18526124321067	0.307361818181818	39.9289090909091	-0.372727272727273	0.432340181818182	11	1	1	1	-1.558	54	0.447613	?	?	1.112	-2.67	?	?	42.718	90.05	1
3.29230769230769	0.79545	16.7722355631854	0.641807777777778	0	-0.166666666666667	0.286174333333333	9	1	1	0	-1.774	93	0.24724	35	0	1.336	-3.11	0	1	7.471	93.7	1
-4.5	0.22318	14.7388130307551	0.269200769230769	59.8546923076923	-1.28461538461538	0.720088153846154	13	0	0	0	-1.52	47	0.732222	-55	1	2.336	-3.856	1	1	1.537	56.66	1
-0.4	0	0	0.197000588235294	22.5852941176471	-1.4	0.572460882352941	17	1	0	0	-0.752	144	0.701989	-34	0	2.084	-2.836	0	1	23.426	68.09	1
-3.5	0.92045	10.288827274646	0.312965714285714	46.0250714285714	-0.692857142857143	0.373068642857143	14	1	1	1	-2.569	88	0.371675	43	2	-0.656	-1.913	1	0	32.482	91.75	0
-0.4	0	22.453329745645	0.105777916666667	67.6369583333333	1.39166666666667	0.499916833333333	24	0	0	0	-0.656	388	0.542674	-113	0	1.995	-2.651	0	1	5.9	37.6	1
-0.7	0.45038	4.539	0.231367272727273	0.213727272727273	0.0636363636363636	0.626344545454545	11	2	2	1	-0.998	34	0.660391	-21	1	2.418	-3.416	0	0	?	?	1
-4.5	0.22785	6.15899999999997	0.2148325	65.021875	-0.0375	0.4817125	16	0	0	0	-1.56	101	0.504086	93	1	2.054	-3.614	0	1	1.508	86.38	1
-1.73333333333333	0.08427	16.357012706074	0.0953785	59.2402	-0.79	0.490078	20	1	1	1	-0.895	55	0.556354	39	1	2.734	-3.629	1	0	?	?	1
-3.2	0.50251	20.1359883255719	0.205258333333333	48.0745833333333	-0.4	0.801058166666667	12	1	1	0	-1.366	215	0.817393	-95	1	2.115	-3.481	0	2	2.001	92.27	0
-3.5	0.68306	28.3125	0.41098	49.42675	-1.6875	0.172054	8	0	1	0	-2.047	66	0.153554	-3	2	0.028	-2.075	1	1	26.76	90.08	0
-0.4	0.225	16.0320928293781	0.180269473684211	0	1.88421052631579	0.472105789473684	19	0	1	0	-0.921	16	0.53629	105	0	1.975	-2.896	0	0	?	?	1
-4.5	0.37179	0	0.29461	125.855	-0.561538461538462	0.475905538461538	13	1	0	0	-1.344	375	0.493922	36	0	3.925	-5.269	0	1	0.508	41.6	1
4.5	0.30622	0	0.431316363636364	32.9991818181818	1.13636363636364	0.433443181818182	11	0	0	1	-1.96	68	0.45671	-16	0	-0.359	-1.601	0	2	25.159	93.45	0
3.8	0.46409	12.906	0.144953333333333	33.7362777777778	0.666666666666667	0.513392	18	0	1	0	-1.3	321	0.53442	-46	0	1.139	-2.439	1	0	9.26	52.53	1
-1.6	0.93836	245.399631521502	1.11016	589.46	-1.175	0.22850575	4	0	1	1	-1.966	63	0.235234	126	1	1.459	-3.425	0	1	3.592	60.34	0
-0.4	0	0	0	10	-0.46	0.5888912	5	2	1	0	-0.861	35	0.658513	45	0	4.003	-4.864	1	0	?	?	1
-1.6	0.11806	0	0.250065625	37.4826875	-0.33125	0.412787625	16	1	1	1	-1.288	455	0.260612	129	1	2.203	-3.491	0	0	3.675	61.73	1
-4.5	0.0786	27.163	0.109175238095238	74.2810952380952	0.723809523809524	0.486264857142857	21	1	1	0	-1.582	45	0.498027	-1691	2	1.485	-3.067	1	0	?	?	1
-4.2	0.37652	1.44800000000002	0.404421538461538	22.5630769230769	-0.315384615384616	0.442543076923077	13	1	1	0	-1.939	133	0.412595	-31	1	-0.315	-1.624	0	0	25.85	93.3	0
-4.5	0.35498	24.4920323778978	0.331679090909091	134.738363636364	-1.28181818181818	0.334265181818182	11	0	0	0	-2.206	38	0.312885	30	1	2.218	-4.424	0	1	1.547	80.09	1
-3.7	0.54634	17.97485165968	0.3098375	68.871	-0.7	0.639987	12	0	0	0	-2.409	203	0.700807	-13	2	-0.801	-1.608	1	0	29.753	93.94	0
4.2	0.07463	44.7968052010657	0.254522666666667	193.897866666667	-0.913333333333333	0.520623733333333	15	1	0	0	-1.303	438	0.549668	-11	0	1.413	-2.716	1	0	8.741	59.32	1
4.2	0.6014	3.1896293965757	0.357547692307692	22.0801538461538	1.12307692307692	0.436750923076923	13	1	1	0	-2.471	122	0.440916	21	0	-0.212	-2.259	0	2	25.307	94	0
-0.9	0.26923	20.026806873677	0.465362352941176	69.2798823529412	-0.176470588235294	0.344412294117647	17	1	1	1	-1.067	119	0.367686	23	2	3.741	-4.808	1	0	0.241	22.25	1
-1.6	0.44853	27.99487691525	0.289135555555556	86.8882222222222	-1.06666666666667	0.289601444444444	9	0	0	1	-1.964	87	0.126815	-8	1	1.56	-3.524	1	2	4.592	71.87	1
3.76274509803922	0.12925	17.3488410303985	0.0486045	68.155	0.665	0.59184795	20	1	0	1	-1.378	222	0.725031	22	0	0.969	-2.347	1	0	14.908	93.1	0
1.8	0.03409	9.8201990154183	0.2194935	20.51315	0.715	0.60070535	20	3	1	1	-0.919	102	0.667339	-79	0	2.152	-3.071	0	0	?	?	1
2.8	0.34703	53.2768119106181	0.29712875	199.8384375	0.78125	0.66709075	16	0	0	1	-1.979	46	0.692146	?	?	0.298	-2.277	?	?	14.661	90.52	0
-3.36	0.96996	26.6183284178402	0.58158	33.0275	-1.38333333333333	0.197291166666667	6	1	2	0	-1.843	211	0.167892	41	1	1.687	-3.53	1	1	5.469	91.33	0
-3.27708333333333	1.09032	10.5871171693781	0.509211666666667	14.584	-2.51666666666667	0.314997833333333	6	0	2	0	-2.227	197	0.30343	-91	0	-0.195	-2.032	0	0	25.329	88.08	0
-0.7	0.03311	10.9040000000001	0.198603333333333	82.05825	-1.375	0.294949833333333	12	0	0	0	-1.02	63	0.313271	115	0	2.72	-3.74	1	0	0.697	47.64	1
-3.5	0.50289	0	0.313523333333333	43.9007777777778	-0.0111111111111112	0.297890444444444	9	1	0	1	-1.382	107	0.235443	-57	0	0.483	-1.865	0	0	28.524	90.06	0
-3.9	0.31982	19.1971384651463	0.298573333333333	84.1288	-0.0733333333333333	0.515975533333333	15	0	0	0	-2.03	95	0.400202	15	1	-0.094	-1.936	0	0	24.345	89.04	0
-3.5	0.6474	0	0.334825	97.5164	-0.37	0.4582364	10	0	0	0	-2.483	63	0.576368	-32	1	-1.065	-1.418	0	0	47.621	93.4	0
2.8	0.28571	31.8369918002453	0.148396428571429	127.538	1.92857142857143	0.420020357142857	14	2	2	0	-1.295	48	0.44239	75	1	2.186	-3.481	0	0	1.261	51.38	1
4.2	0.01212	1.61199999999998	0.155987	20.4128	0.375	0.55858075	20	1	1	1	-0.903	54	0.551705	-43	0	3.066	-3.969	0	1	?	?	1
-3.9	0.87324	20.1767661157304	0.418521428571429	60.098	-0.714285714285715	0.413018714285714	7	0	1	0	-2.116	60	0.374589	-242	2	0.065	-2.181	1	0	21.921	69.21	0
-1.6	0.61538	0	0.31233	58.7661666666667	0.0666666666666667	0.328449583333333	12	1	0	0	-1.244	94	0.321972	2	1	2.446	-3.69	1	3	3.67	53.12	1
-3.2	0.55495	9.75284319620295	0.133286666666667	33.8291111111111	0.9	0.481253166666667	18	0	2	1	-1.086	98	0.534926	109	0	2.051	-3.137	0	0	?	?	1
2.5	0.06796	30.3148944836619	0	54.8788888888889	-0.911111111111111	0.309182777777778	18	0	0	0	-1.01	31	0.415726	-87	0	3.057	-4.067	0	2	?	?	1
-4.5	0.4856	0	0.196115833333333	23.53425	-0.391666666666667	0.3371115	12	1	0	0	-1.962	64	0.273528	-17	1	0.844	-2.806	0	1	15.503	80.47	1
4.2	0.38739	0	0.261084285714286	22.8122142857143	1.52142857142857	0.729724571428572	14	1	1	0	-1.565	306	0.716772	511	1	2.232	-3.797	1	0	1.347	47.89	1
4.2	0.97041	0	0.844746666666667	68.0983333333333	2.1	0.5687	3	1	1	0	-1.757	60	0.569824	-42	0	1.05	-2.807	1	0	17.504	88.74	1
-4.5	0.14902	89.4107564268211	0.113962941176471	47.9214117647059	-1.74705882352941	0.584807058823529	17	1	1	0	-1.23	241	0.676489	50	1	2.199	-3.429	0	1	2.012	74.22	1
-3.9	0.49565	56.8648054972494	0.267841818181818	0	0.1	0.509129727272727	11	0	1	0	-1.442	107	0.498073	73	0	1.631	-3.073	0	2	2.026	38.97	1
-0.9	0.45304	0	0.277467142857143	63.8850714285714	-1.04285714285714	0.264406571428571	14	1	1	0	-1.036	23	0.290797	208	0	2.178	-3.214	1	0	?	?	1
-4.5	0.31076	7.86688292075642	0.255884	38.1797333333333	-1.82	0.639671933333333	15	0	0	0	-2.032	179	0.616617	-54	0	3.41	-5.442	0	1	0.789	62.45	1
-3.5	0.24651	28.8595	0.228984666666667	68.5186666666667	0.606666666666667	0.401433333333333	15	0	1	1	-0.875	345	0.478143	-42	2	3.504	-4.379	1	0	0.623	32.27	1
-0.4	0	23.4378189111873	0.096402	14.72055	-0.135	0.435012	20	2	1	0	-0.84	98	0.355792	33	0	3.146	-3.986	0	1	1.646	55.65	1
4.19999999999999	0.02727	11.593625275633	0.207703684210526	17.3402105263158	0.578947368421053	0.435540263157895	19	2	1	1	-1.007	483	0.612698	-90	1	2.022	-3.029	0	2	3.481	74.15	1
1.74901960784314	0.34694	25.0624311925295	0.258263	69.9144	-0.5	0.8189386	10	0	1	1	-1.259	215	0.765165	75	0	2.349	-3.608	1	0	2.617	93.07	0
4.2	0.18421	0	0.244302142857143	35.6159285714286	0.535714285714286	0.277806142857143	14	1	0	1	-1.763	47	0.266686	-7	0	1.092	-2.855	0	1	14.587	92.09	0
0.25	0.43617	20.538	0	0	-2	0.5250984	5	0	0	0	-1.502	29	0.5250775	5	0	2.326	-3.828	1	0	1.279	79.74	1
-4.5	0.33992	0	0.508071666666667	33.0543333333333	-2.03333333333333	0.195845583333333	12	1	1	0	-1.402	84	0.23076	?	?	0.476	-1.878	?	?	24.428	88.17	0
-3.5	0.56571	13.3683848271867	0.314280833333333	19.7015	-1.09166666666667	0.4883615	12	0	1	0	-1.249	226	0.489557	-17	1	2.47	-3.719	1	0	2.536	71.14	0
-3.5	0	5.2109055728239	0.127642631578947	118.835526315789	0.963157894736842	0.699269789473684	19	1	0	1	-1.005	120	0.735204	-452	0	1.858	-2.863	0	0	?	?	1
-4.5	0.4	23.4206683047261	0.342081666666667	87.7568333333333	-0.583333333333333	0.12976225	12	1	2	1	-1.285	74	0.133777	43	0	3.982	-5.267	0	1	0.535	72.28	1
2.5	0.10667	45.8146317440182	0.19341	0	0.96875	0.545899625	16	1	2	1	-1.486	104	0.623989	-41	1	2.63	-4.116	0	0	0.545	41.47	1
0.266666666666667	0.78302	13.387549672073	0.446583333333333	84.5457777777778	-0.811111111111111	0.427914	9	0	0	0	-3.422	175	0.378886	?	?	-0.595	-2.827	?	?	20.061	93.77	0
-0.4	0.06742	0	0.19500375	37.9810833333333	-0.25	0.469550291666667	24	1	0	0	-0.62	82	0.555224	63	0	2.541	-3.161	0	1	?	?	1
-3.5	0.74272	62.6263824651134	0	0	-0.5125	0.275147875	8	0	1	0	-1.514	28	0.207578	68	0	0.804	-2.318	0	0	25.758	92.96	0
4.24	0.22152	18.8584832009364	0.0565522222222222	32.0370555555556	1.08333333333333	0.395804277777778	18	1	0	1	-1.419	87	0.338541	-28	0	0.289	-1.708	0	1	25.441	93.7	0
-0.4	0	0	0	10	-1.28	0.4049848	5	1	1	0	-1.176	21	0.221029	-52	0	3.722	-4.898	1	0	0.413	54.1	1
-0.8	0.59016	19.5391474794122	0.269663333333333	66.0178333333333	-0.583333333333333	0.43785	12	0	0	0	-2.006	86	0.450558	-34	1	2.12	-4.126	0	0	1.884	90.53	0
-3.2	0.5896	18.7733270954931	0.287431	49.8047	-0.13	0.5103223	10	0	0	0	-3.859	310	0.531259	81	0	-0.412	-3.447	0	0	28.046	88.36	0
-0.4	0.36082	2.84333229855402	0.279767142857143	41.7892857142857	1.03571428571429	0.379119071428571	14	0	0	0	-1.01	56	0.379505	1	0	2.095	-3.105	0	1	3.008	41.62	1
-3.2	0.57065	3.09194225186679	0.523586666666667	191.637333333333	-2.98888888888889	0.678286222222222	9	1	1	1	-1.518	122	0.716941	-314	0	2.036	-3.554	0	0	1.018	51.94	1
-1.55897435897436	0.89764	6.5335668343734	0.749231428571429	18.8472857142857	-1.2	0.487885428571429	7	0	1	1	-1.283	62	0.509934	-17	0	0.807	-2.09	0	0	13.481	61.3	0
-3.15333333333333	0.55882	13.1553257871311	0.399391	59.4875	-2.03	0.2454165	10	0	1	1	-2.37	86	0.234055	49	1	-0.931	-1.439	0	2	31.686	92.1	0
-4.5	0.56098	0	0.362817692307692	0	-0.446153846153846	0.408936692307692	13	0	0	0	-1.467	95	0.255	-42	0	3.606	-5.073	0	1	0.5	53.37	1
-0.7	0.06579	9.80515510671131	0.149223888888889	44.8072222222222	-1.22222222222222	0.417814777777778	18	1	1	0	-1.475	45	0.437441	-229	0	1.168	-2.643	0	2	8.481	77.62	1
-3.5	0.4881	0	0.503733846153846	0	-1.00769230769231	0.457829538461539	13	0	0	0	-1.26	39	0.431824	30	0	2.481	-3.741	1	0	?	?	1
4.2	0.55652	16.5228185639495	0.199388333333333	52.34075	-0.0333333333333331	0.80512625	12	1	2	1	-1.113	215	0.787937	36	0	1.364	-2.477	0	1	?	?	0
-3.9	0.7868	48.450729201985	0.565236666666667	76.0291666666667	-2.03333333333333	0.562169833333333	6	1	2	0	-1.432	31	0.580749	-86	0	1.438	-2.87	0	2	2.15	41.65	1
3.8	0.02198	21.679334169886	0.09385	30.3473684210526	1.59473684210526	0.401226526315789	19	0	1	1	-0.849	113	0.39842	26	1	3.194	-4.043	0	2	?	?	1
1.8	0	22.747	0.0065172	64.80616	0.544	0.1759068	25	3	0	1	-1.138	56	0.163071	65	1	2.439	-3.577	1	0	1.834	35.52	1
-0.8	0.48148	20.5710270671047	0.210341428571429	55.9903571428571	0.221428571428571	0.426077428571429	14	1	2	1	-1.377	95	0.430517	-16	0	2.118	-3.495	0	0	2.381	90.96	1
-3.2	0	12.7354779345819	0.120517777777778	52.8278888888889	0.6	0.415025722222222	18	2	1	1	-1.495	44	0.44524	58	1	0.759	-2.254	1	0	34.712	70.16	1
4.32	0.95489	15.8385626317542	0.6137475	40.618375	-0.1625	0.604163125	8	0	0	1	-1.128	113	0.576428	480	0	2.803	-3.931	0	1	1.53	41.43	1
-3.5	0.80751	0	0.88888	0	-1.25	0.6005885	6	0	0	1	-1.349	28	0.652352	-421	1	1.817	-3.166	0	0	2.493	45.74	0
-2.2625	0.61538	20.6407635214882	0.288056363636364	32.6131818181818	1.16363636363636	0.395766727272727	11	0	1	1	-2.297	176	0.318052	82	1	0.486	-2.783	0	0	24.859	92.33	1
1.9	0.38028	23.6642368625	0.268667857142857	55.8327142857143	0.35	0.791264357142857	14	0	2	1	-1.811	215	0.8542	?	?	1.439	-3.25	?	?	8.374	93.07	0
-1.6	0.2735	0	0.363907692307692	48.9454615384615	1.14615384615385	0.518173692307692	13	0	0	1	-0.966	24	0.646221	?	1	2.434	-3.4	0	0	?	?	1
-3.5	0.93038	18.4196789482216	0.443353333333333	41.1833333333333	-0.6	0.64489	6	0	1	0	-1.8	17	0.590211	-221	1	-0.005	-1.795	0	0	20.669	93.98	0
2.5	0.125	4.08139819179653	0.0850733333333333	6.29204761904762	-0.00476190476190482	0.56268519047619	21	2	2	1	-1.127	65	0.68385	61	1	2.94	-4.067	0	0	0.908	39.7	1
3.8	0.01124	0	0.107381363636364	50.2806363636364	0.431818181818182	0.494860772727273	22	1	0	1	-1.557	82	0.605507	76	0	0.141	-1.698	1	0	25.034	92.2	0
-1.6	0.00649	8.689	0.159236363636364	39.2257272727273	0.754545454545455	0.357670590909091	22	0	0	1	-0.966	51	0.373288	-480	0	2.237	-3.203	0	0	?	?	1
-3.025	0.90533	84.4780139104252	0.72696625	0	0.575	0.251821875	8	0	0	1	-1.021	83	0.198281	-32	1	2.781	-3.802	1	2	0.551	15.74	1
-4.5	0.06827	2.23449999999999	0.136046315789474	32.3096842105263	-0.873684210526316	0.112366578947368	19	1	1	1	-0.935	216	0.091904	-2	1	2.54	-3.475	0	1	3.144	59.04	1
-4.5	0.26549	16.025	0.230701176470588	62.8013529411765	-0.347058823529412	0.322510647058823	17	1	0	0	-1.184	39	0.403637	-20	0	3.956	-5.14	0	1	?	?	1
-3.5	1.03684	13.542124458407	0.55060875	20.013375	-0.525	0.362028625	8	1	2	1	-2.106	68	0.404661	?	?	1.112	-3.218	?	?	5.887	84.67	0
-0.7	0.44681	35.9242323120464	0.303294166666667	0	-0.0166666666666667	0.763475083333333	12	0	1	1	-2.609	122	0.742804	-70	0	-0.815	-1.794	0	2	26.152	93.71	0
2.39264705882353	0.41481	8.91506574661321	0.18590380952381	17.873380952381	1.3952380952381	0.602803761904762	21	3	2	1	-1.073	101	0.729604	-82	0	2.96	-4.033	0	2	?	?	1
3.8	0.02703	0	0.120955882352941	37.7828235294118	1.12352941176471	0.490126294117647	17	0	0	1	-1.429	90	0.418493	11	0	1	-2.429	0	0	24.277	84.53	1
-3.23763440860215	0.78182	12.0127253897343	0.347780833333333	13.3841666666667	0.716666666666667	0.301912583333333	12	1	2	1	-1.809	118	0.274414	-38	1	0.784	-2.593	0	2	27.149	89.12	0
3.93888888888889	0.06061	17.1408864738995	0.1242175	41.81625	0.2	0.4859186875	16	0	0	1	-2.086	300	0.569478	-72	0	-0.585	-1.501	1	0	34.663	92.31	0
-3.5	0.44186	0	0.58728375	30.24	-1.7125	0.52669975	8	1	1	0	-0.919	109	0.489288	-17	0	1.997	-2.916	0	1	?	?	1
2.5	0.09474	5.31948289262199	0.0754582608695652	21.518	0.734782608695652	0.554766956521739	23	1	1	1	-0.852	332	0.605742	-32	1	2.679	-3.531	1	0	2.165	41.87	1
-0.7	0.10563	0	0.206810666666667	51.5772	0.306666666666667	0.295136066666667	15	0	0	0	-1.135	59	0.26716	77	1	3.134	-4.269	0	1	3.363	91.07	1
-0.7	0.53488	16.2024044130935	0.31421	24.6343333333333	0.666666666666667	0.450053777777778	9	0	0	0	-2.609	190	0.456992	-1252	0	0.291	-2.9	1	0	19.273	90.09	0
-1.6	0.15625	7.48949999999999	0.312314375	45.6241875	-0.73125	0.322509375	16	0	0	0	-1.531	54	0.342485	28	1	1.063	-2.594	0	1	21.052	72.47	1
1.8	0.26667	0	0.257653571428571	37.2379285714286	1.57857142857143	0.282183357142857	14	1	1	1	-0.949	46	0.288665	-22	0	2.561	-3.51	1	0	?	?	0
-4.5	0.56225	15.4995	0.269915454545455	59.1079090909091	-1.4	0.549240454545455	11	2	1	0	-0.943	274	0.555913	-3	1	2.589	-3.532	0	1	0.18	11.01	1
2.8	0.01863	28.5259761737731	0.123814736842105	129.449684210526	0.98421052631579	0.436035526315789	19	0	0	0	-1.07	39	0.451703	-8	1	3.648	-4.718	1	0	?	?	1
4.2	0.00833	17.6022891756221	0.134944210526316	28.478	0.863157894736842	0.414329263157895	19	2	1	1	-1.173	67	0.355118	4	1	3.714	-4.887	1	0	1.406	78.5	1
-0.7	0.71503	17.1974561218143	0.301014	34.7696	-0.0500000000000001	0.3814114	10	1	1	1	-0.93	550	0.315953	-25	1	2.779	-3.709	0	0	4.278	59.05	1
-1.6	0.19853	0.803000000000218	0.284502142857143	33.4690714285714	0.385714285714286	0.2640525	14	0	0	1	-1.457	62	0.235542	-118	1	1.865	-3.322	0	0	5.173	86.89	1
4.2	0.00752	2.65596182619822	0.0129566666666667	11.4670555555556	1.38888888888889	0.314751944444444	18	0	0	1	-1.488	62	0.341883	234	1	2.208	-3.696	1	0	0.232	12.76	1
-3.5	0.19048	17.8472858680849	0.107355625	20.6653125	1.41875	0.59263675	16	2	2	1	-0.897	225	0.575343	-2	1	1.768	-2.665	0	0	34.146	67.43	1
-3.9	0.81279	48.789	0.607174	10	-3.12	0.2982718	5	1	1	0	-2.241	97	0.308588	49	0	0.095	-2.336	0	0	25.62	86.77	0
-3.5	0.72527	0	0.55598	0	-1.37142857142857	0.241839857142857	7	0	0	0	-1.796	182	0.306407	121	0	1.043	-2.839	0	0	5.848	49.78	1
-4.08888888888889	0.97778	27.0713548941029	0.27174625	34.0195625	-1.14375	0.3813344375	16	1	1	0	-1.984	210	0.406302	-5	1	0.988	-2.972	0	1	12.208	58.8	1
1.8	0.02752	22.897225052439	0.205396875	26.4413125	-0.675	0.58426775	16	0	0	1	-0.982	100	0.634514	53	0	2.194	-3.176	0	0	2.033	60.5	1
-0.7	0.44667	0	0.540917777777778	0	0.8	0.561963222222222	9	0	0	1	-0.998	26	0.621938	-70	1	2.418	-3.416	0	0	?	?	1
-2.8	0.90533	84.3543735943786	0.72696625	0	0.575	0.251821875	8	0	1	0	-1.334	80	0.198281	54	0	2.353	-3.687	1	0	2.19	75.2	1
-3.2	0.92617	106.872	0.432894444444444	213.769888888889	-2.18888888888889	0.384357666666667	9	0	0	0	-1.311	32	0.40356	12	1	2.346	-3.657	1	0	?	?	1
-0.4	0.02151	22.656056050425	0.218123	26.34815	-0.47	0.43689165	20	1	0	0	-1.04	52	0.407512	-24	0	2.748	-3.788	0	1	1.44	45.52	1
-3.9	0.33184	0	0.26105375	36.93275	-0.125	0.4182644375	16	2	0	0	-1.76	9	0.353299	14	1	0.217	-1.977	0	0	20.245	75.19	0
2.28	0.76974	80.2064295716995	0.420965714285714	248.028571428571	-0.114285714285714	0.626169857142857	7	1	1	0	-1.311	221	0.501293	-1012	1	0.653	-1.964	0	0	24.442	90.79	0
3.8	0.01093	35.617	0.103528181818182	47.1384090909091	1.49090909090909	0.503556636363636	22	0	0	0	-1.208	13	0.453694	137	1	2.46	-3.668	1	2	?	?	1
-3.9	0.42647	0	0.385203571428571	1.19992857142857	-0.792857142857143	0.508696071428571	14	0	0	0	-2.08	28	0.448688	-34	1	0.384	-2.464	0	0	28.508	82.86	0
-1.475	0.93793	31.7739800505067	0.35629	0	0.55	0.344321	8	0	0	1	-2.545	112	0.34478	-79	1	-0.78	-1.765	0	0	17.885	81.33	0
-0.8	0.47857	4.99901717007118	0.283659166666667	27.648	-0.675	0.381864166666667	12	0	0	0	-1.628	47	0.291638	43	0	0.042	-1.67	0	0	24.331	90.37	0
-3.5	0.4	16.4846530715356	0.240694705882353	159.096470588235	0.194117647058824	0.397025941176471	17	2	1	0	-1.212	45	0.393634	-9	0	0.802	-2.014	0	0	13.011	46.96	1
-4.5	0.19291	0	0.33972625	90.519125	-0.9125	0.239098	16	0	0	0	-1.628	25	0.257	30	1	2.19	-3.818	1	3	1.749	65.86	1
-0.662121212121212	0.51875	16.7011940854726	0.376643636363636	18.2074545454545	-0.0909090909090909	0.361042727272727	11	1	0	1	-1.568	73	0.317738	-38	0	0.602	-2.17	0	0	12.808	72.11	1
-4.5	0.31579	24.203439847927	0.15229375	60.7143125	-1.44375	0.5474373125	16	0	1	1	-1.663	159	0.556523	-32	1	1.985	-3.648	1	0	3.118	77.42	1
-0.4	0	0	0	10	0.82	0.6240882	5	2	1	0	-0.921	26	0.60913	-19	0	2.747	-3.668	0	1	?	?	1
4.5	0.91	4	0.315106666666667	10	-0.566666666666667	0.445412666666667	9	1	1	0	-1.192	206	0.418694	-183	0	1.183	-2.375	1	0	2.53	12.83	1
4.27647058823529	0.8875	24.5300982132912	0.41291125	41.536	-0.2875	0.814260125	8	2	2	1	-1.479	215	0.776588	?	?	0.235	-1.714	?	?	25.415	93.87	0
-0.7	0.60811	28.9863860554495	0.359516	98.2393	-1.04	0.1937181	10	0	0	1	-2.92	252	0.203388	-47	1	-0.473	-2.447	1	0	11.706	87.99	0
-3.5	0.46629	10.8816976800498	0.351323636363636	34.2219090909091	-2.91818181818182	0.415375818181818	11	2	1	1	-1.456	46	0.358437	-24	0	1.817	-3.273	0	1	3.527	86.7	1
3.8	0	0	0.171611666666667	65.8829444444444	0.855555555555556	0.517795944444445	18	1	0	1	-2.205	89	0.52675	-94	0	0.954	-3.159	1	0	5.137	93.21	0
-3.5	0.90533	84.5720974032659	0.72696625	0	0.575	0.251821875	8	0	0	0	-1.028	82	0.198281	12	0	3.296	-4.324	1	0	0.135	4.42	1
1.8	0.4	0.0782531504358205	0.319699090909091	118.882272727273	1.42727272727273	0.689924818181818	11	1	0	0	-2.085	120	0.610737	-459	1	-0.326	-1.759	0	0	19.857	75.27	0
-4.5	0.25	8.97309914256061	0.193689166666667	47.7748333333333	-0.466666666666667	0.576742416666667	12	1	1	0	-1.398	31	0.599139	-101	1	2.568	-3.966	0	1	?	?	1
-3.5	0.66484	57.0454725070759	0.407462	124.7	-0.8	0.4389861	10	1	0	0	-0.969	106	0.476707	24	1	2.73	-3.699	1	0	1.6	64.65	1
-0.4	0	0	0	10	-0.416666666666667	0.5303805	6	2	1	0	-0.921	28	0.624434	18	0	1.975	-2.896	0	1	?	?	1
1.8	0.00952	15.9268951637974	0.00757125	22.37425	2.03125	0.3818415625	16	2	0	1	-1.163	153	0.366964	48	0	2.139	-3.302	0	1	1.722	56.1	1
-3.5	0	0	0.04653	15.501619047619	-0.266666666666667	0.406217047619048	21	2	0	0	-1.298	56	0.400477	62	0	2.052	-3.35	0	1	4.771	86.78	1
-0.4	0.08974	10.1928451846962	0.0308086363636364	12.6537272727273	1.34545454545455	0.571353818181818	22	1	0	0	-0.986	226	0.628129	-87	0	2.748	-3.734	0	1	7.015	78.27	1
-1.3	0.38537	0	0.200248181818182	22.324	-0.518181818181818	0.410067636363636	11	0	0	0	-1.942	65	0.386837	69	1	0.742	-2.684	0	1	17.208	80.44	1
-0.4	0.44318	0	0.417641	45.6753	-0.61	0.2921996	10	0	0	0	-0.763	39	0.309628	-85	0	3.026	-3.789	1	2	?	?	1
-0.8	0.46457	0	0.350922142857143	79.0630714285714	-0.671428571428572	0.370774357142857	14	0	0	0	-2.045	82	0.313718	-29	1	1.266	-3.311	1	0	4.382	87.49	0
-3.2	0.11864	0	0.10776875	37.0651875	-1.0375	0.5757446875	16	1	0	1	-0.911	468	0.595646	-73	0	2.289	-3.2	1	0	?	?	1
1.9	1.15385	18.992	0.707708	27.2068	-0.9	0.3784954	5	2	1	0	-4.408	82	0.389693	-35	0	-2.024	-2.384	0	0	23.297	92.7	0
-0.4	0.06329	10.9480000000001	0.0539485714285714	60.6823333333333	1.14285714285714	0.57843280952381	21	1	0	0	-0.861	38	0.622877	53	1	1.769	-2.63	1	2	?	?	1
4.2	1.00521	22.6407413355266	0.514857	85.9558	0.96	0.5265429	10	0	0	0	-1.567	92	0.471355	?	?	0.566	-2.133	?	?	23.858	87.86	0
-0.4	0.67708	15.6325	0.388738461538461	0	-0.946153846153846	0.729158230769231	13	1	1	0	-1.37	542	0.734333	-27	0	1.331	-2.701	0	0	2.147	11.28	1
-3.5	0.32317	26.4395573159088	0.13115125	65.1543125	0.84375	0.35871575	16	0	0	0	-1.487	96	0.468455	84	1	1.471	-2.958	0	0	4.704	90.96	1
-0.4	0.10667	12.6614292000451	0.228857857142857	25.9706428571429	0.257142857142857	0.602973428571428	14	0	0	1	-1.016	96	0.645151	-30	0	2.829	-3.845	0	0	2.139	87.44	1
-4.5	0.34629	6.5845	0.168669285714286	31.9622857142857	0.478571428571429	0.377170428571429	14	0	2	1	-0.892	133	0.39452	-251	1	3.549	-4.441	0	1	0.292	14.29	1
-4.5	0.44538	0	0.297897142857143	0	-0.285714285714286	0.36952	14	0	0	0	-1.798	47	0.363348	231	1	1.489	-3.287	1	1	8.416	77.39	1
-3.48333333333333	0.6	6.75585262925885	0.286474545454545	22.9336363636364	-1.95454545454545	0.454560727272727	11	1	1	1	-2.115	67	0.350309	45	0	0.261	-2.376	0	0	26.754	84.29	0
-3.9	0.59898	0	0.310576363636364	24.8503636363636	0.109090909090909	0.659605818181818	11	1	1	1	-1.185	82	0.683432	-30	0	4.007	-5.192	0	1	0.394	70.13	1
-3.5	0.35795	11.739	0.324774166666667	50.5905	-0.258333333333333	0.648251166666667	12	1	1	1	-2.345	153	0.61285	-57	1	1.341	-3.686	1	0	6.029	93.79	1
-3.5	0.55676	2.84900766349678	0.286391428571429	180.951285714286	3.1720657846433e-17	0.343987785714286	14	0	0	0	-1.075	45	0.217456	55	1	2.271	-3.346	1	0	?	?	1
-3.9	0.51174	9.86349999999999	0.476471818181818	82.7829090909091	0.754545454545455	0.426144	11	1	1	0	-1.532	82	0.407757	-75	0	1.041	-2.573	0	0	6.552	85.22	1
-1.3	0.00518	7.11199999999999	0.0792385714285714	15.4948571428571	1.00952380952381	0.518295380952381	21	1	0	0	-1.282	24	0.557177	-98	1	3.316	-4.598	0	0	?	?	1
-3.9	0.53846	0	0.303693846153846	46.6094615384615	-0.961538461538462	0.271347923076923	13	0	0	0	-1.708	48	0.261204	1	2	0.865	-2.573	1	2	16.66	65.27	1
-4.5	0.19643	0	0.339672	53.3616666666667	1.27333333333333	0.5646554	15	1	1	0	-1.101	31	0.615665	-27	0	3.842	-4.943	0	1	?	?	1
-0.7	0.31655	11.633	0.118060952380952	73.8340952380952	0.357142857142857	0.523829	21	0	0	0	-1.149	40	0.612929	-6	0	2.283	-3.432	1	0	?	?	1
-0.4	0	0	0	10	-2.15	0.5350885	4	2	1	0	-0.921	21	0.585999	-28	0	2.747	-3.668	1	2	?	?	1
-3.2	0.91111	117.412098871906	0.47254	85.4703333333333	-1.81666666666667	0.2882865	6	0	0	0	-2.526	248	0.231175	-28	1	-0.008	-2.518	1	0	24.536	92.94	0
-4.39166666666667	0.40249	17.6910452652292	0.1561925	28.322	-1.16666666666667	0.33456675	12	0	0	1	-1.608	63	0.317829	144	0	3.489	-5.097	0	1	0.95	88.58	1
3.8	0	2.44500000000002	0.0192726315789474	38.1702631578947	1.48421052631579	0.451224789473684	19	0	0	1	-1.14	224	0.574151	89	1	3.01	-4.15	0	2	0.912	61.53	1
4.5	0	5.6805	0.0899972222222222	17.1446666666667	0.861111111111111	0.606920777777778	18	2	0	0	-1.871	112	0.617046	-9	1	0.946	-2.817	0	2	11.095	90.5	1
-0.4	0.30612	14.7814264610092	0.161751176470588	38.9950588235294	0.605882352941176	0.610487647058823	17	1	1	0	-0.676	144	0.629484	-83	1	2.115	-2.791	1	0	?	?	1
1.9	0.85211	4.03286567536741	0.36152	161.644363636364	2.05454545454545	0.652016454545455	11	1	1	1	-1.246	122	0.718212	-293	0	1.483	-2.729	0	2	?	?	1
-3.5	0.05056	23.3437154764382	0.221065	97.3228125	-1.94375	0.5183288125	16	1	1	1	-1.411	28	0.526037	-36	0	2.746	-4.157	1	1	0.987	46.48	1
4.5	0.28492	27.9676939844091	0.193268666666667	95.7618	0.72	0.2031102	15	0	0	1	-2.68	211	0.166875	-81	0	-0.116	-2.564	0	2	23.497	87.28	0
-0.9	0.22115	12.8921554486095	0.164686666666667	9.63794444444444	1.01111111111111	0.603591277777778	18	0	1	1	-2.414	354	0.625505	4	0	-1.097	-1.317	1	0	46.347	93.68	0
-1.3	1.88732	24.6287342614844	0.628846666666667	0	-0.333333333333333	0.478118777777778	9	0	3	1	-1.775	27	0.461832	-49	1	2.164	-3.939	0	0	1.453	80.75	1
-3.5	0.0828	0	0.0680023529411765	73.1600588235294	0.582352941176471	0.515046882352941	17	1	0	0	-1.427	31	0.500069	83	2	1.92	-3.347	1	0	2.447	67.52	1
2.5	0.01818	25.8091826026568	0.125986875	23.6155625	1.09375	0.5766378125	16	2	1	1	-1.345	209	0.555718	-9	0	2.883	-4.228	0	2	1.217	38.48	1
-0.809999999999999	0.54582	41.7785662919397	0.276663125	0	0.03125	0.3731965625	16	1	2	0	-1.735	29	0.291183	2	0	-0.101	-1.634	0	0	45.054	88.37	0
-0.9	0.03004	11.2469524213525	0.0435182352941176	42.7785882352941	0.611764705882353	0.483789058823529	17	2	0	1	-0.954	105	0.560453	23	0	3.314	-4.268	1	0	0.901	31.4	1
1.8	0.30973	0	0.119889333333333	34.6067333333333	-0.0466666666666667	0.3738088	15	0	0	0	-0.949	57	0.36708	23	0	2.561	-3.51	1	0	?	?	1
3.8	0.69143	7.90569522032481	0.542195555555556	36.3418888888889	0.211111111111111	0.555909111111111	9	1	1	1	-0.823	235	0.512748	-8	0	1.989	-2.812	1	0	?	?	1
2.5	0.06767	27.8032698916271	0.1468825	154.737	0.4375	0.4297385	16	3	1	0	-1.111	48	0.454958	24	1	2.812	-3.923	1	0	?	?	1
-1.26274509803922	0.0443	15.8783284600707	0.0702533333333333	59.1591111111111	0.833333333333333	0.759769833333333	18	1	1	1	-2.097	28	0.723192	-37	1	-0.389	-1.708	1	0	23.091	93.9	0
-4.5	0.08943	10.7826829420405	0.0422942105263158	12.1204210526316	-0.2	0.641792210526316	19	0	0	1	-1.314	97	0.585927	-48	0	1.931	-3.245	1	3	3.904	60.96	1
4.2	0.12963	0	0.22405	0	0.435294117647059	0.454586764705882	17	0	0	0	-1.573	26	0.432073	43	1	1.91	-3.483	1	0	1.615	76.18	1
4.2	0.12766	6.8035	0.222848823529412	0.155882352941176	0.658823529411765	0.586989529411765	17	1	0	0	-1.039	34	0.543809	42	1	2.4	-3.439	1	0	?	?	1
-0.8	0.22794	0.799999999999991	0.240672	20.1281333333333	-0.126666666666667	0.586350866666667	15	0	0	1	-1.524	34	0.588271	31	0	1.546	-3.07	1	0	2.752	73.39	1
-2.18	0.88382	65.0128712864358	0.455575714285714	21.5124285714286	-1.52857142857143	0.651357857142857	7	1	1	0	-1.035	107	0.696583	-10	1	2.675	-3.71	1	2	?	?	1
1.9	0.82468	4.71850000000013	0.600974444444444	77.2478888888889	0.644444444444444	0.177704888888889	9	1	1	0	-1.759	94	0.156071	50	1	0.405	-2.164	0	2	21.16	86.05	0
-0.8	0	8.11349999999999	0.0509495238095238	38.7226666666667	0.3	0.488819095238095	21	0	0	1	-2.572	138	0.556932	-29	1	-0.321	-2.251	1	0	44.153	91.36	0
-2.44	0.5	21.1652968077464	0.33854	84.8861176470588	-0.594117647058824	0.462404235294118	17	0	2	0	-1.031	174	0.44808	26	2	2.181	-3.212	1	0	3.428	75.68	1
-1.11428571428571	0.15833	18.2428350508872	0.149722307692308	17.8143076923077	0.661538461538462	0.533248307692308	13	1	0	1	-1.358	219	0.489603	6	1	1.621	-2.979	0	0	10.508	62.39	1
4.5	0.02459	0	0.17443875	64.3541875	0.11875	0.5767559375	16	0	0	1	-1.451	286	0.62692	-29	1	2.001	-3.452	0	0	2.904	58.17	1
-3.5	0.00588	0	0.20441619047619	24.0885714285714	0.657142857142857	0.425066476190476	21	1	0	1	-0.944	114	0.487317	99	1	1.488	-2.432	1	0	15.657	54.05	1
2.8	0.01478	0	0.148665909090909	46.5637727272727	0.918181818181818	0.521142409090909	22	0	0	1	-0.872	463	0.546595	-136	1	2.716	-3.588	0	0	?	?	1
4.20625	0.01333	6.4378933658433	0.10809125	19.2681875	2	0.45514375	16	1	1	1	-1.489	67	0.414363	-31	0	0.255	-1.744	0	0	17.062	62.84	0
-4.5	0.42751	114.513418865433	0.251039230769231	231.663692307692	0.130769230769231	0.626898076923077	13	1	1	1	-1.223	150	0.753124	55	1	1.179	-2.402	0	1	32.717	92.41	1
4.2	0.22222	6.16389902476509	0.1228365	36.27765	0.83	0.49262525	20	1	1	1	-1.893	88	0.453254	27	0	-0.17	-1.723	0	0	24.912	91.75	0
-0.4	0.35484	5.20580476487547	0.0248016666666667	18.0110833333333	0.233333333333333	0.505745833333333	12	0	0	0	-0.759	102	0.562577	-44	1	2.861	-3.62	1	0	5.297	77.57	1
-4.5	0.44	7.70700000000006	0.202027692307692	72.0379230769231	-0.392307692307692	0.522417076923077	13	1	0	0	-1.344	100	0.561586	-69	1	2.203	-3.547	0	1	1.376	53.07	1
1.93	0.56774	32.579269256538	0.314179090909091	69.2158181818182	0.290909090909091	0.355630363636364	11	1	2	1	-2.359	158	0.308191	-47	0	-0.27	-2.089	0	0	24.357	90.47	0
-3.5	0.41509	8.25613124895674	0.2580475	19.5630625	-0.0500000000000001	0.618318875	16	3	2	1	-0.755	406	0.676309	21	1	2.553	-3.308	0	0	2.658	81.82	1
-1.3	0.4186	16.0818854207925	0.196334545454545	32.2620909090909	-2.07272727272727	0.287445272727273	11	1	0	0	-2.517	209	0.266848	-286	0	-0.158	-2.359	1	0	24.005	83.08	0
-0.8	0.8777	0	0.76769	0	0.2	0.352746333333333	6	0	0	0	-2.41	85	0.347547	-94	0	-0.166	-2.244	0	0	37.833	76.47	0
1.8	0.68966	1.58700000000009	0.272015454545455	67.0476363636364	-0.363636363636364	0.495023818181818	11	0	0	0	-2.543	79	0.438215	46	0	-0.151	-2.392	0	0	26.913	92.91	0
-1.125	0.64327	16.0499207792697	0.315226666666667	44.1881111111111	-0.588888888888889	0.282632555555556	9	0	0	1	-2.384	95	0.216089	31	1	1.69	-4.074	0	2	2.106	80.3	1
1.9	0.81921	0	0.746384	0	2.48	0.7033731	10	0	0	0	-1.752	31	0.706912	-173	1	1.503	-3.255	0	2	2.566	57.72	1
-4.5	0.05042	20.2445862777078	0.215327692307692	27.9721538461538	-0.138461538461539	0.441485076923077	13	0	0	1	-1.209	69	0.429657	-67	0	4.055	-5.264	0	1	0.214	38.96	1
-3.5	0.43258	12.1954999999999	0.19221	64.9207	-1.45	0.5260871	10	2	2	0	-1.346	39	0.551748	8	1	1.539	-2.885	0	0	3.696	85.47	1
-3.5	0	0	0.0630190476190476	43.5765714285714	0.695238095238095	0.416402285714286	21	1	0	1	-0.922	97	0.563833	-224	0	3.15	-4.072	1	0	?	?	1
4.38	0.21196	11.3259118229934	0.213007333333333	16.2113333333333	0.82	0.511076733333333	15	1	1	1	-1.887	75	0.556715	-46	0	-0.389	-1.498	0	0	24.424	90.72	0
-0.7	0.54491	0	0.573456666666667	54.9935555555556	-0.7	0.274486555555556	9	0	0	0	-2.466	91	0.238274	-119	0	-0.055	-2.411	0	0	15.199	89.53	0
-0.4	0.80682	67.166	0.278797	38.7516	0.12	0.3487072	10	1	0	0	-0.942	67	0.451398	-8	0	2.16	-3.102	0	1	1.783	25.3	1
-3.5	0.02985	0	0.0430413333333333	22.5190666666667	-0.346666666666667	0.630342	15	1	0	1	-1.019	145	0.604426	-33	0	2.23	-3.249	0	1	1.839	44.94	1
-3.5	0.17143	0	0.214765625	20.7761875	0.24375	0.3113024375	16	0	0	0	-1.354	53	0.290486	23	1	1.646	-3	0	0	4.386	80.65	1
3.27058823529412	0.09479	16.598761753751	0.291553333333333	32.6456111111111	-0.4	0.731631722222222	18	1	1	0	-1.541	180	0.743221	-79	0	0.267	-1.808	0	0	31.077	82.76	0
3.8	0.12366	31.904657967137	0.223971111111111	0	1.17777777777778	0.606716388888889	18	0	0	1	-1.398	44	0.674713	-35	1	2.344	-3.742	0	2	1.394	56.41	1
-0.4	0.05263	0	0.0937773684210526	99.0608947368421	1.5	0.525817684210526	19	2	1	0	-1.235	38	0.670302	69	1	2.216	-3.451	0	0	2.355	80.63	0
-4.5	0.13983	4.42300000000002	0.304454375	57.86575	-0.4625	0.465964	16	2	1	0	-1.281	45	0.499214	51	1	2.726	-4.007	0	1	?	?	1
-1.6	0.4403	75.9712719112004	0.45173	196.534333333333	1.29166666666667	0.745979666666667	12	0	0	1	-1.283	239	0.757035	-7	1	1.674	-2.957	0	1	24.509	65.27	1
-4.5	0.18033	17.9798157899308	0.165127647058824	24.8825882352941	-0.664705882352941	0.313151294117647	17	1	1	1	-1.411	154	0.269905	27	1	2.593	-4.004	1	1	0.984	54.18	1
1.8	0.53333	0	0.566540769230769	39.3806153846154	-0.261538461538462	0.465101	13	1	0	0	-1.248	61	0.49943	7	1	2.023	-3.271	0	0	2.271	45.34	1
4.06666666666667	0.20721	32.1880883053896	0.210612105263158	70.5350526315789	1.01578947368421	0.314826578947368	19	0	0	1	-1.117	95	0.344841	-30	0	1.514	-2.631	1	0	?	?	1
-3.5	0.485	0	0.235080909090909	87.195	0.409090909090909	0.489954090909091	11	1	1	0	-1.484	37	0.426602	50	1	1.544	-3.028	0	2	8.961	83.6	0
-3.92352941176471	0.55507	19.8785363582109	0.233222	50.3455	-0.94	0.6211381	10	1	1	1	-1.524	25	0.71812	11	1	2.733	-4.257	1	0	1.407	90.4	1
-0.9	0.875	0	0.638057142857143	0	0.585714285714286	0.321447571428571	7	0	0	0	-1.109	180	0.382982	191	2	3.69	-4.799	1	0	0.848	46.51	1
-2.46666666666667	0.60284	5.5801273780762	0.423415555555556	9.79855555555556	-2.18888888888889	0.466040666666667	9	1	1	1	-2.372	168	0.409632	11	1	0.094	-2.466	0	0	19.958	90.75	0
-0.7	0.44138	7.08210086679793	0.344091	33.5109	0.98	0.3392236	10	1	0	1	-1.864	76	0.26111	34	0	0.49	-2.354	1	0	15.491	71.96	0
-0.4	0.01087	41.7847584872762	0.258389230769231	194.977615384615	0.0615384615384615	0.359074846153846	13	0	0	0	-1.005	155	0.294684	26	1	0.746	-1.751	1	0	18.132	62.6	1
-4.5	0.17241	10.9015	0.246610833333333	44.17425	-1.55	0.821530166666666	12	0	0	1	-2.534	598	0.817622	267	1	1.006	-3.54	0	1	8.656	26.05	1
-4.5	0	3.71608183739712	0	181.6504	1.26	0.6908986	5	0	0	1	-1.825	54	0.656096	-660	1	0.31	-2.135	0	1	14.665	68.55	1
4.5	0.32895	0	0.359913636363636	208.343272727273	-0.654545454545455	0.396524636363636	11	1	0	0	-2.074	37	0.306993	92	1	0.168	-2.242	0	0	21.93	89.18	0
-4.5	0.1	6.29059649176628	0.0748577777777778	24.7623333333333	0.155555555555555	0.322704833333333	18	1	0	1	-1.37	143	0.390321	23	1	2.472	-3.842	0	1	1.572	76.07	1
2.24666666666667	0.11494	14.0454834186019	0.260234444444444	19.2438333333333	0.544444444444444	0.543390333333333	18	1	1	1	-1.484	84	0.568601	73	0	0.973	-2.457	1	0	14.15	84.43	1
2.8	0.12022	8.79583980743476	0.082167	23.73485	1.805	0.79293	20	1	0	1	-1.029	203	0.833678	59	0	1.284	-2.313	0	0	21.855	58.2	0
-0.7	0.38889	0.167820009420985	0.321145384615385	163.488461538462	0.1	0.677931923076923	13	1	1	1	-1.135	121	0.729904	-416	0	1.662	-2.797	0	0	2.09	44.52	0
-0.4	0	0	0	10	-2.66	0.571716	5	2	1	0	-0.921	26	0.63916	26	1	2.283	-3.204	0	0	?	?	1
-0.4	0.02353	6.5525	0.0923527777777778	17.1912777777778	0.566666666666667	0.510581166666667	18	1	1	0	-1.268	72	0.620904	-61	0	1.224	-2.492	0	0	6.04	26.15	1
4.5	0.61486	0	0.308348888888889	47.499	0.333333333333333	0.345263555555556	9	0	0	0	-2.235	103	0.278776	62	1	-0.343	-1.892	0	0	20.623	93.77	0
-3.9	0.44444	7.9102448480155	0.398632727272727	56.2513636363636	-1.3	0.355926	11	1	0	1	-2.394	89	0.310819	25	1	-0.047	-2.347	0	0	29.537	85.85	0
4.5	0.39216	22.122	0	0	-1.03636363636364	0.374360818181818	11	0	0	0	-2.412	29	0.3890535	-42	0	-0.152	-2.26	0	0	25.029	92.96	0
2.5	0.53383	4.83959315324015	0.503615454545455	14.0518181818182	-0.154545454545455	0.422473454545455	11	1	1	1	-0.945	310	0.417916	-14	2	4.381	-5.326	1	0	0.238	42.08	1
1.8	0.61111	0	0.56533	46.836	1.4125	0.272937	8	1	1	0	-0.763	135	0.262262	39	0	3.026	-3.789	0	0	?	?	1
3.65490196078431	0.11628	15.5098798761185	0.0333594736842105	48.6548947368421	0.521052631578947	0.749290526315789	19	3	0	0	-2.018	28	0.653561	?	?	-0.285	-1.733	?	?	24.566	91.25	0
1.8	0.74706	0	0.563474	261.208	0.56	0.2051754	5	0	0	0	-2.526	33	0.222714	-31	1	0.76	-3.286	1	0	8.819	85.38	0
4.26	0.06936	46.5186567321113	0	53.876	0.18	0.245386666666667	15	0	0	0	-2.279	27	0.268906	61	0	-1.192	-1.087	0	0	25.388	93.5	0
2.8	0.01429	0	0.070015	52.0467777777778	1.22777777777778	0.253678388888889	18	1	0	0	-1.202	25	0.248104	40	0	1.495	-2.697	0	0	14.683	87.61	1
-0.4	0	0	0	10	-1.38333333333333	0.440797	6	1	1	0	-1.063	36	0.442795	-2	1	2.461	-3.524	1	0	3.304	80.16	1
1.9	0.07059	0	0.197080588235294	22.4331764705882	-0.923529411764706	0.294755176470588	17	0	0	0	-1.628	53	0.251594	3	0	1.396	-3.024	0	2	7.601	80.65	1
-0.8	0.19718	0	0.191600714285714	28.0619285714286	-0.128571428571429	0.266171642857143	14	0	0	0	-2.34	48	0.273239	43	1	1.896	-4.236	0	0	2.509	80.33	1
-3.23763440860215	0.78182	12.0127253897342	0.339096428571429	0	0.635714285714286	0.331435357142857	14	1	2	1	-1.809	118	0.315099	-38	1	0.784	-2.593	0	2	27.383	89.8	1
-4.41	0.94239	28.9939593937686	0.39194	66.6796666666667	-0.616666666666667	0.695940333333333	6	0	1	1	-1.582	28	0.699646	-130	0	1.485	-3.067	1	1	?	?	1
-0.9	0.00877	4.44958727174619	0.097782	102.2485	1.095	0.68941985	20	1	1	1	-1.036	121	0.757445	-251	0	2.978	-4.014	1	0	?	?	1
-0.8	0.75424	1.44112271048188	0.251287272727273	20.5298181818182	-0.663636363636364	0.380609454545455	11	0	0	0	-1.103	457	0.411655	-48	0	1.772	-2.875	1	0	1.678	22.97	1
-0.4	0.10753	7.39825510959624	0.303759285714286	26.6455714285714	-0.564285714285714	0.518527	14	1	1	0	-1.124	45	0.364904	5	0	2.573	-3.697	0	0	3.302	76.06	1
4.5	0.69048	32.2875466008181	0.580115555555555	86.599	0.444444444444445	0.446941333333333	9	1	1	0	-1.806	38	0.428016	266	0	-0.046	-1.76	0	0	25.252	93.72	0
-0.4	0.11702	1.79500000000001	0.294438125	32.9474375	0.1375	0.489978	16	0	0	0	-0.557	357	0.586303	-58	0	2.683	-3.24	0	1	?	?	1
3.8	0.02809	2.61711915408273	0.199628235294118	37.7320588235294	1.16470588235294	0.452179352941176	17	1	1	1	-1.252	111	0.440545	75	1	3.549	-4.801	1	0	0.968	60.64	1
0.333333333333333	0.61111	1.07314656760187	0.182523529411765	38.7027647058823	0.364705882352941	0.457557411764706	17	1	1	0	-0.763	136	0.451298	-32	0	3.026	-3.789	0	0	?	?	1
-0.7	0.65385	15.3748027701894	0.350524545454545	25.4614545454545	0.245454545454545	0.509023818181818	11	2	1	1	-1.892	40	0.569183	-31	0	-0.138	-1.754	0	0	25.359	87.55	0
1.8	0.69828	2.77145641615837	0.4305275	70.224	-1.15	0.5849255	8	0	0	0	-2.888	200	0.571341	-12	1	-0.854	-2.034	0	0	26.965	93.09	0
1.8	0.04464	6.13242453125275	0.0860791304347826	15.7242173913043	0.526086956521739	0.52939847826087	23	2	1	1	-1.311	67	0.540301	6	0	0.864	-2.175	1	0	15.841	84.67	0
-3.1625	0.81463	33.3594270634254	0.282394285714286	74.6934285714286	1.02857142857143	0.5614645	14	0	1	0	-2.376	129	0.524702	-29	1	-0.44	-1.936	0	0	27.465	87.22	0
-4.5	0.36782	43.4734005750132	0.470900909090909	125.430727272727	-0.672727272727273	0.513434272727273	11	1	2	0	-1.582	45	0.512684	-1243	1	1.549	-3.131	0	1	?	?	1
-3.5	0.53886	26.0245	0.298947	61.4619	-0.88	0.3746157	10	0	0	1	-1.6	122	0.354591	-22	2	0.647	-2.247	1	0	36.694	92.49	0
-3.26666666666667	0.47642	11.3296033873027	0.2720675	39.73275	0.941666666666667	0.448063166666667	12	0	1	1	-2.573	339	0.455333	45	0	0.243	-2.816	1	0	11.985	87.46	0
4.2	0.26429	35.1835803765166	0.321086666666667	203.585733333333	1.43333333333333	0.280943	15	1	1	0	-1.307	461	0.282142	?	?	1.793	-3.1	?	?	45.386	93.91	0
-0.4	0.73626	18.1313203325075	0.54194875	45.75625	0.0874999999999999	0.366718	8	1	1	0	-0.809	53	0.379415	-42	0	4.106	-4.915	1	1	?	?	1
-3.28	0.57346	15.1786951062629	0.304727692307692	19.4343846153846	-0.361538461538461	0.472492076923077	13	0	0	1	-1.499	73	0.451818	-116	1	0.41	-1.909	0	0	31.211	90.72	0
-3.31864406779661	0.46512	13.031029563471	0.287537692307692	29.9936153846154	-2.19230769230769	0.601919307692308	13	1	3	1	-1.028	111	0.560555	11	0	3.229	-4.257	1	0	1.531	85.06	1
4.15	0.62733	24.807	0.499739	76.2797	0.52	0.1689116	10	0	0	1	-2.455	89	0.1963975	-45	0	-0.441	-2.014	0	2	25.361	94.2	0
2.5	0.90361	46.8012959459976	0.405867777777778	150.641888888889	-0.0166666666666667	0.389775222222222	18	1	2	1	-1.01	87	0.490413	49	0	2.285	-3.295	1	0	?	?	1
0.75	0.79082	54.9435	0.81279375	17.626625	-1.725	0.468417	8	1	1	0	-0.99	74	0.5165455	65	1	3.747	-4.737	0	0	?	?	1
4.2	0	0	0.244677333333333	51.6043333333333	0.9	0.440339933333333	15	0	0	1	-1.628	97	0.446547	-182	0	2.056	-3.684	1	0	5.011	91.53	1
2.5	0.76562	8.00999999999999	0.453155714285714	44.9854285714286	-1.62857142857143	0.6014695	14	1	1	1	-2.191	158	0.564859	-102	0	1.89	-4.081	0	2	3.099	78.25	1
-3.5	0.18919	0	0.163521428571429	17.3748571428571	-0.635714285714286	0.331901642857143	14	1	0	0	-1.897	53	0.304425	-23	0	-0.274	-1.623	0	1	27.607	87.16	1
1.9	0.06915	0	0.100013125	35.824	-0.2625	0.3690520625	16	1	1	1	-2.065	93	0.168365	-396	1	1.885	-3.95	1	0	2.551	84.53	1
-4.5	0.60236	253.872726980798	0.256250909090909	589.46	-0.572727272727273	0.402340454545455	11	0	1	1	-1.763	62	0.362732	-10	1	1.029	-2.792	0	1	4.986	49.81	0
-4.5	0.49583	11.2110387342119	0.332136	25.9568	-1.51	0.3806866	10	0	1	0	-1.184	114	0.374096	-48	0	3.956	-5.14	0	1	?	?	1
-0.8	0.79528	0	0.86615	31.177	-1.12	0.4923374	5	0	0	1	-1.765	19	0.522581	-381	0	-0.524	-1.241	0	0	47.635	93.43	0
-1.6	0.02778	19.1205380243305	0.071836	36.5635	0.535	0.81438425	20	1	0	1	-1.142	215	0.835282	31	0	1.984	-3.126	0	0	7.436	88.27	0
-3.9	0.52381	0	0.265123571428571	59.364	-0.55	0.466154857142857	14	2	0	0	-2.501	58	0.475669	-297	0	-0.523	-1.978	1	0	20.892	84.27	0
-3.5	0.5407	17.619369460554	0.339433846153846	86.7088461538462	-0.569230769230769	0.200187384615385	13	0	1	0	-1.057	90	0.2385405	66	0	3.175	-4.232	1	0	?	?	1
3.8	0.14458	71.6511549881709	0.281184285714286	149.557214285714	0.385714285714286	0.724461	14	1	1	1	-2.352	252	0.636695	-127	1	1.948	-4.3	0	2	1.338	69.46	1
4.2	0.61745	0	0.3692175	41.5709166666667	0.916666666666667	0.277790333333333	12	1	0	1	-1.934	49	0.222108	-10	1	0.304	-2.238	0	0	26.675	92.09	0
-3.5	0.23232	7.8091298892173	0.227377333333333	33.4093333333333	-0.66	0.572511266666667	15	0	0	1	-1.753	61	0.585603	67	0	1.419	-3.172	0	0	6.71	59.1	1
1.8	0.00855	0	0.155472222222222	25.847	1.26666666666667	0.386005833333333	18	0	0	0	-1.185	53	0.387378	-56	0	0.852	-2.037	0	1	17.562	71.41	0
1.9	0.38028	23.6642368625	0.315032222222222	97.0148333333333	0.522222222222222	0.759943722222222	18	1	2	1	-2.009	28	0.806454	42	1	-0.12	-1.889	0	2	21.525	87.53	0
-0.56	0.74444	15.7039043247213	0.303350909090909	18.657	1	0.672243545454545	11	0	1	1	-1.491	215	0.631771	22	0	0.51	-2.001	0	0	16.758	80.4	0
-0.8	0.11667	9.99117808513536	0.281485714285714	32.4305714285714	-0.385714285714286	0.561037	14	0	0	0	-1.347	61	0.551207	13	0	2.326	-3.673	0	0	0.992	67.85	1
-3.5	0.66851	9.38285379783691	0.213156363636364	12.7183636363636	-0.827272727272727	0.420277545454545	11	0	0	0	-1.651	226	0.389345	-9	2	0.253	-1.904	1	0	25.014	84.2	0
-0.4	0.74468	4.41750000000004	0.299846666666667	35.4300833333333	-0.116666666666667	0.431775666666667	12	0	1	0	-1.074	106	0.423745	17	0	1.927	-3.001	0	0	4.76	91.05	1
-3.5	0.3526	0	0.535224444444445	50.7831111111111	-0.755555555555556	0.640746333333333	9	1	1	0	-1.93	101	0.679645	-41	1	0.655	-2.585	1	1	21.789	70.64	1
-3.9	0.66509	0.0884999999999999	0.56613	0.509714285714286	0.657142857142857	0.614297857142857	7	0	0	0	-1.705	194	0.6647	-61	1	2.772	-4.477	1	0	1.023	65.74	1
3.8	0	1.34350000000002	0.033465	36.2965555555556	0.133333333333333	0.511421444444444	18	0	0	1	-0.975	222	0.675986	44	1	3.127	-4.102	0	2	2.113	79.6	1
-0.4	0.01042	0	0.0772569565217391	36.9632608695652	0.526086956521739	0.506557347826087	23	3	1	0	-0.735	74	0.650423	60	0	3.172	-3.907	1	2	1.259	39.8	1
-0.4	0.02128	21.538	0.0810225	64.4459166666667	0.075	0.180089958333333	24	2	0	0	-0.64	55	0.176059	9	0	3.27	-3.91	0	1	?	?	1
-4.5	0.80833	6.99156918970092	0.397572222222222	45.7176666666667	-2.05555555555556	0.464159	9	0	0	1	-2.619	123	0.443489	5	1	-0.857	-1.762	0	0	26.026	93.93	0
-3.2	0.70732	13.1299522698544	0.314454615384615	28.9897692307692	0.123076923076923	0.264148461538462	13	0	2	0	-1.247	361	0.134525	83	1	2.371	-3.618	0	2	3.683	89.44	1
-4.5	0.61923	4.14517961010136	0.320881818181818	38.9563636363636	-1.78181818181818	0.715601636363636	11	2	0	0	-2.449	52	0.726681	59	1	1.447	-3.896	1	1	1.61	75.34	1
-0.72	0.59375	4.84589574795001	0.372123333333333	0.52	0.888888888888889	0.58636	9	0	1	0	-1.239	139	0.582206	?	1	1.509	-2.748	1	0	?	?	1
-2.16153846153846	0.99474	25.6293715896984	0.717945	52.4536666666667	-0.866666666666667	0.1810645	6	0	1	0	-1.754	79	0.19639	-55	0	0.833	-2.587	0	0	20.247	90.72	0
-0.4	0.44706	28.9824122644522	0.099803	121.55695	1.335	0.48131875	20	1	1	1	-1.033	373	0.559822	14	0	2.991	-4.024	0	1	2.679	60.46	1
-3.5	0.44186	18.371294985984	0.274222142857143	22.8279285714286	-1.11428571428571	0.645516214285714	14	0	2	1	-1.057	358	0.701211	-614	0	1.943	-3	0	1	?	?	1
-3.9	0.86425	0.9605	0.393931111111111	0.837555555555556	-1.11111111111111	0.391545555555556	9	0	1	0	-2.395	82	0.1923	-64	1	0.308	-2.703	0	0	32.079	93.24	0
-3.5	0.48529	18.2053706514192	0.465925384615385	47.5713076923077	-0.5	0.338441230769231	13	1	1	1	-2.115	157	0.347435	14	1	0.471	-2.586	0	2	19.607	68.64	0
-1.6	0.26429	30.7836872057974	0.228324117647059	94.3374705882353	-0.358823529411765	0.649025352941177	17	0	0	1	-1.07	370	0.719778	-44	1	1.794	-2.864	0	1	5.982	46.74	1
4.2	0.18421	3.0016733481325	0.151203125	10.7798125	1.48125	0.394073625	16	0	0	1	-1.477	48	0.374324	-48	0	2.27	-3.747	1	0	3.011	63.33	1
1.8	0.19811	4.53590632864276	0.400599285714286	62.1204285714286	-0.564285714285714	0.470881642857143	14	0	1	1	-1.975	90	0.369584	-9	1	0.095	-2.07	1	0	34.358	72.3	0
-0.4	0	0	0	10	0.1	0.509246	5	2	1	0	-0.861	37	0.593791	27	0	2.077	-2.938	0	1	?	?	1
1.8	0.02752	25.3770142636501	0.0762663157894737	76.6221578947369	2.04736842105263	0.591460315789474	19	0	0	1	-1.234	127	0.587369	25	0	2.576	-3.81	1	0	1.856	79.45	0
1.8	0.61111	0	0.56533	46.836	1.4125	0.272937	8	1	1	0	-1.355	135	0.262262	37	0	3.86	-5.215	0	1	0.284	60.78	1
3.8	0.01361	0.99199999999988	0.00815368421052632	45.3448947368421	2.85263157894737	0.386096842105263	19	0	0	0	-1.44	116	0.39914	27	1	2.739	-4.179	0	2	0.534	36.05	1
4.07450980392157	0.55814	22.52928230692	0.260408181818182	85.5175454545454	0.772727272727273	0.507507909090909	11	0	1	0	-1.984	222	0.442981	4	0	-0.48	-1.504	1	0	35.061	93.37	0
-4.5	0.5625	19.8075523636819	0.229265238095238	78.319	1.27142857142857	0.48150819047619	21	0	1	0	-1.336	175	0.564607	-52	1	2.542	-3.878	1	1	1.546	84.82	1
2.8	0.07407	17.3612938137942	0.143198947368421	92.7642631578947	1.28421052631579	0.434833105263158	19	0	0	1	-1.66	24	0.53221	-69	1	2.979	-4.639	1	0	0.972	87.53	0
-0.8	0	0	0.17307	40.0255238095238	-0.314285714285714	0.443404047619048	21	1	0	1	-1.287	80	0.425343	?	?	2.885	-4.172	?	?	1.427	79.02	0
3.8	0.03911	0.278128667269315	0.208396	107.541466666667	1.38	0.720890266666667	15	1	0	1	-0.941	122	0.678035	-257	0	2.551	-3.492	0	0	?	?	1
2.5	0	1.64850000000001	0.181959565217391	24.2695217391304	0.543478260869565	0.479571304347826	23	0	0	1	-1.599	37	0.547038	77	1	2.359	-3.958	1	0	2.448	54.58	1
-0.8	0.83673	54.552	0.235144285714286	22.3288571428571	-2.07142857142857	0.533633857142857	14	1	1	1	-1.146	51	0.581999	67	2	2.518	-3.664	1	0	1.135	48.87	1
-3.3758064516129	1.30435	11.4132360322289	0.272066875	35.631	-1.59375	0.6031241875	16	2	2	0	-0.975	106	0.621755	-63	2	2.132	-3.107	1	1	?	?	1
-0.850980392156863	0.87943	36.7711256254888	0.432795	112.8374	-0.36	0.4883005	10	0	1	1	-1.476	222	0.481325	-90	0	0.734	-2.21	1	0	23.091	93.9	0
-1.6	0.016	34.758692505137	0.0988166666666666	129.033933333333	0.293333333333333	0.434795066666667	15	0	0	0	-0.906	39	0.461567	-44	1	2.883	-3.789	1	2	?	?	1
-3.9	0.31863	103.089163897994	0.0937933333333333	100.003888888889	0.1	0.303952388888889	18	0	1	0	-1.083	33	0.074674	23	2	2.182	-3.265	1	0	?	?	1
-3.2	0.48	0	0.293565833333333	23.6488333333333	-1.925	0.485399083333333	12	1	1	1	-1.279	84	0.38277	71	1	2.65	-3.929	1	0	1.358	70.49	1
-0.8	0	36.38019204526	0.0739411111111111	147.619944444444	0.366666666666667	0.535819666666667	18	1	0	0	-1.35	373	0.619998	?	?	2.937	-4.287	?	?	1.729	64.3	1
2.5	0.22727	56.8439738015874	0.386876470588235	124.7	-0.794117647058823	0.437841	17	1	0	1	-1.01	106	0.515707	30	1	3.062	-4.072	0	0	?	?	1
1.9	0	13.2672304402824	0.131182	58.4533333333333	0.406666666666667	0.419463333333333	15	1	0	1	-1.542	49	0.38586	-20	0	0.539	-2.081	0	0	17.195	90.91	1
-3.5	0.05978	8.09748023658089	0.106062727272727	12.1504545454545	0.131818181818182	0.660848772727273	22	0	0	0	-0.724	419	0.731935	31	2	2.624	-3.348	1	0	6.8	89.37	1
-0.4	0.02381	7.97668963640655	0.134669333333333	22.223	-0.206666666666667	0.601855866666667	15	1	0	0	-0.676	94	0.484849	0	1	2.731	-3.407	0	0	?	?	1
-0.8	0.57895	23.7849852778316	0.14809	70.0120588235294	1.17647058823529	0.401926764705882	17	0	1	0	-1.364	366	0.456701	79	1	1.98	-3.344	0	0	10.185	65.85	1
-4.5	0.21739	0	0.3026	13.5956153846154	-0.761538461538462	0.656931230769231	13	0	0	1	-1.302	101	0.704516	48	0	1.375	-2.677	0	1	43.952	92.9	1
3.8	0.26857	23.1785	0.097934375	59.841125	0.79375	0.4387910625	16	0	0	0	-1.039	38	0.436295	-72	1	2.883	-3.922	0	0	?	?	1
4.5	0.74803	0	0.509262	38.8466	-0.99	0.624302	10	1	1	1	-2.459	166	0.635356	-7	0	-0.207	-2.252	0	0	24.9	92.49	0
-0.8	0.18978	0	0.276898421052632	23.6615789473684	-0.168421052631579	0.243674631578947	19	1	0	1	-2.014	29	0.151964	-6	0	1.795	-3.809	0	0	2.074	80.34	1
-3.73548387096774	0.61538	13.9050441635887	0.28507	0	-0.353333333333333	0.330933066666667	15	1	2	1	-1.384	148	0.315178	-106	2	2.174	-3.558	1	0	2.869	89.8	1
-1.6	0.05882	13.743532814463	0.0705680952380952	44.2793333333333	0.738095238095238	0.408832333333333	21	1	0	1	-0.907	142	0.565823	-3	0	2.37	-3.277	0	0	4.968	58.97	1
1.8	0	13.9879863692623	0.2424255	88.5509	-0.0200000000000001	0.30851465	20	2	0	1	-1.175	52	0.379626	28	1	1.639	-2.814	0	0	?	?	1
-0.4	0.05435	29.8528510490343	0.202967647058823	22.1384705882353	-1.00588235294118	0.620615882352941	17	1	1	0	-0.596	157	0.672023	53	1	3.186	-3.782	1	0	?	?	1
-3.5	0.82297	59.6243612930151	0.315283076923077	157.779923076923	0.730769230769231	0.338244307692308	13	0	0	1	-0.892	254	0.32428	-1514	2	1.448	-2.34	1	0	27.169	68.48	1
2.5	0.71642	58.7841437426417	0.488787857142857	124.7	0.178571428571429	0.410991785714286	14	0	0	0	-1.128	101	0.472871	-49	1	2.682	-3.81	0	0	6.06	67.79	1
-3.5	0	8.7815	0.034364	18.50495	0.035	0.5080801	20	0	0	0	-1.352	71	0.588785	-36	0	1.697	-3.049	0	0	3.702	75.57	1
-4.5	0.69547	16.0228235319965	0.311213333333333	58.5338333333333	-0.216666666666667	0.516789833333333	12	0	0	1	-2.632	312	0.49935	32	1	-0.1	-2.532	0	1	17.398	83.63	0
-3.5	0.36496	1.771	0.197790625	4.1655625	0.66875	0.44126375	16	1	1	1	-2.155	30	0.403883	-190	0	0.209	-2.364	0	2	2.841	27.11	1
-0.4	0.32468	19.0225	0.369407142857143	0	0.728571428571429	0.356450142857143	14	0	0	0	-0.795	153	0.406314	-58	0	3.139	-3.934	0	0	1.384	63.82	1
4.2	0.01429	12.1404955703717	0.107716875	63.19125	0.3625	0.62974225	16	1	1	1	-1.345	428	0.643954	-22	0	0.873	-2.218	1	0	23.216	76.07	1
-3.5	0.1866	15.8445981331178	0.203099333333333	30.3607333333333	0.22	0.458999533333333	15	2	1	1	-1.329	415	0.465176	6	0	1.314	-2.643	1	0	12.342	65.11	0
-0.4	0.26744	10.509	0.255616153846154	0	-0.915384615384615	0.682554538461539	13	2	1	1	-1.016	747	0.712145	?	?	1.524	-2.54	?	?	17.978	60.52	1
-4.5	1.04202	36.0053188786818	0.443798	42.2204	-0.22	0.4703914	5	0	1	0	-2.645	60	0.406129	18	1	-0.297	-2.348	0	0	25.894	93.46	0
4.5	0	0	0.14470380952381	17.8205238095238	-0.104761904761905	0.326817666666667	21	1	0	0	-1.304	53	0.388281	-18	0	2.327	-3.631	1	0	3.212	84.48	1
-3.5	0.59477	0	0.562085555555556	26.204	-0.622222222222222	0.0999451111111111	9	1	1	0	-1.158	83	0.039296	78	0	1.626	-2.784	0	1	?	?	1
-3.5	0.42759	0	0.596761428571429	0	-0.842857142857143	0.779494	7	0	0	1	-1.059	30	0.79694	-276	0	1.089	-2.148	0	1	14.24	44.96	1
-1.33725490196078	0.38286	20.2290519813796	0.087076	56.3702666666667	1.84666666666667	0.502048066666667	15	1	2	1	-1.262	220	0.592036	-34	0	2.545	-3.807	0	0	1.366	91.51	1
1.77204301075269	0.23404	11.5196439163916	0.164637777777778	20.296	1.16666666666667	0.354260611111111	18	2	1	1	-1.358	429	0.312575	-100	0	2.545	-3.903	1	0	2.298	78.91	1
-0.8	0.93496	21.3819928722161	0.4653475	56.795375	-0.9375	0.577008125	8	0	0	1	-2.212	91	0.541292	57	0	0.731	-2.943	0	0	33.221	82.64	1
-0.7	0.29655	0	0.336675454545455	57.4484545454545	1.4	0.592722636363636	11	1	1	0	-0.998	31	0.600735	-8	1	2.306	-3.304	1	0	?	?	1
-3.5	0.45665	0	0.332485	0	-0.52	0.436727	10	0	0	0	-2.495	25	0.377083	60	1	-0.303	-2.192	1	0	25.307	94	0
1.8	0.04255	0	0.182265882352941	20.8325882352941	0.929411764705882	0.646218058823529	17	1	1	1	-1.314	81	0.601445	-28	0	2.511	-3.825	1	0	1.277	74.77	1
-3.9	0.82178	0	0.5323375	0	-0.75	0.37231225	8	0	0	0	-1.242	26	0.355802	28	0	1.774	-3.016	0	0	1.085	53.59	1
-4.5	0.13095	3.66328926270128	0.0757614285714286	27.4145714285714	0.164285714285714	0.683700571428571	14	0	0	0	-0.915	220	0.717268	23	0	4.295	-5.21	0	1	0.314	31.55	1
-3.5	0.6068	0	0.559147777777778	20.7847777777778	-1.28888888888889	0.328197444444444	9	1	1	0	-1.062	336	0.338006	-13	0	1.938	-3	0	0	5.22	43.22	1
-4.5	0.44889	18.9505214133209	0.283196428571429	53.1794285714286	-0.0857142857142858	0.492699642857143	14	1	1	1	-1.313	577	0.505068	21	1	1.736	-3.049	0	1	18.519	52.31	1
-1.6	0.504	6.5865	0.275423846153846	0.152230769230769	0.707692307692308	0.567110307692308	13	0	0	1	-0.906	34	0.606388	45	1	2.533	-3.439	0	0	?	?	1
-0.8	0.01481	11.7374248453398	0.232258666666667	44.2427333333333	-0.04	0.361530666666667	15	1	1	0	-1.279	144	0.443053	14	1	1.999	-3.278	0	1	3.641	61.03	1
-3.5	0.28571	0	0.557850909090909	70.7602727272727	-1.82727272727273	0.262041272727273	11	0	0	0	-2.203	99	0.263246	-28	1	0.277	-2.48	0	0	29.177	92.12	0
3.8	0.79503	18.4959305313959	0.519103	38.2485	-0.91	0.2786033	10	1	2	0	-1.882	100	0.216068	-128	1	-0.264	-1.618	1	0	35.383	94.22	0
-0.4	0	0	0	10	-4.44089209850063e-17	0.5950426	5	1	1	0	-0.921	27	0.690106	27	0	2.747	-3.668	0	1	?	?	1
-4.5	0.44578	12.751	0.426327272727273	0	-0.963636363636364	0.711107909090909	11	1	1	0	-1.543	753	0.733839	-7	1	1.581	-3.124	0	1	3.533	14.32	1
-0.540909090909091	0.76842	27.0979262364506	0.507138	1.414	0.92	0.2945902	5	0	1	0	-1.008	27	0.306079	-21	0	2.607	-3.615	1	2	?	?	1
3.8	0.08046	0	0.276283529411765	74.7783529411765	0.7	0.397356941176471	17	1	1	0	-1.076	32	0.406278	18	0	1.753	-2.829	1	0	5.164	51.45	1
-0.4	0	21.7575112138826	0.16581347826087	151.804652173913	-0.756521739130435	0.413720652173913	23	2	1	0	-1.061	58	0.357961	1	0	1.409	-2.47	0	0	0.966	15.74	1
-3.5	0.47799	10.6335	0.134906875	44.409625	0.84375	0.3407215625	16	0	1	0	-1.799	49	0.340397	-160	1	0.579	-2.378	1	0	4.765	35.95	1
-2.25294117647059	0.83019	16.9910726056555	0.342998	15.6442	-0.46	0.4046518	10	0	0	0	-1.773	159	0.357236	-56	0	-0.06	-1.713	0	2	37.103	93.53	0
-4.5	0.60236	12.8802264817907	0.159078	0	0.74	0.434291133333333	15	0	1	1	-0.876	314	0.421379	-17	1	2.662	-3.538	0	1	0.669	12.57	1
3.8	0.01156	0	0.00366	14.6174705882353	2.74117647058824	0.472539294117647	17	1	0	0	-1.581	36	0.460376	14	1	2.376	-3.957	0	2	1.318	80.65	1
4.23076923076923	0.13913	38.6267816964454	0.0689485	43.43505	1.655	0.67741645	20	1	1	1	-1.704	273	0.563231	-669	0	0.174	-1.878	0	2	24.503	91.01	0
4.5	0.90909	0	0.635424285714286	41.892	-0.9	0.385900571428571	7	1	1	0	-1.95	212	0.265676	-153	0	0.116	-2.066	0	2	20.359	75.62	0
-0.05	0.67556	12.8395	0.389788571428571	58.2028571428571	-1.31428571428571	0.450952285714286	7	0	0	0	-2.396	76	0.254149	-5	1	-0.114	-2.282	0	2	46.369	93.72	0
4.24736842105263	0.21765	32.5396191115145	0.263643529411765	174.852058823529	0.194117647058824	0.268258705882353	17	0	2	0	-1.541	481	0.231333	55	0	0.295	-1.836	1	0	35.265	93.91	0
2.5	0.03529	2.65647260243731	0.163531333333333	13.4342666666667	0.593333333333333	0.498298333333333	15	1	2	1	-1.434	106	0.467182	-24	0	2.582	-4.016	0	2	3.506	88.54	1
-4.5	0.88211	19.7325218357918	0.279624615384615	35.7699230769231	-1.98461538461538	0.321967461538462	13	0	0	1	-1.326	41	0.320604	-639	1	2.867	-4.193	0	1	0.549	37.54	1
3.8	0.32812	10.9682673774039	0.4597575	13.4360833333333	0.816666666666667	0.462083083333333	12	1	2	1	-1.368	87	0.388323	31	0	1.199	-2.567	0	0	30.352	84.43	0
-3.5	0.23316	19.9855	0.126906	67.7074666666667	0.133333333333333	0.361661466666667	15	1	0	1	-1.011	324	0.355003	-14	0	2.553	-3.564	1	0	1.558	84.4	1
-0.4	0.6044	15.9548848696592	0	22.8516666666667	-1.53333333333333	0.34991375	12	0	2	0	-1.254	25	0.314635	-88	1	0.854	-2.108	0	0	23.848	61.58	1
4.5	0.1465	13.279	0.296085333333333	31.8849333333333	1.13333333333333	0.566093066666667	15	0	1	0	-1.655	322	0.560119	-34	0	2.204	-3.859	0	0	4.234	91.44	1
-0.4	0.43478	24.3595333835988	0.259783636363636	105.870181818182	-0.645454545454546	0.373358636363636	11	1	0	0	-1.687	117	0.295977	1	1	1.151	-2.838	1	0	22.324	83.24	1
-0.8	0.05147	14.7573322554313	0.0911633333333333	57.1225238095238	0.433333333333333	0.766673476190476	21	1	1	1	-1.774	28	0.773003	-15	0	0.869	-2.643	1	2	6.666	91.25	0
1.8	0	13.8374728102767	0.102025714285714	9.74761904761905	0.690476190476191	0.378212428571429	21	0	1	1	-1.15	102	0.430903	-30	1	2.576	-3.726	1	0	1.943	39.94	1
2.33333333333333	0.88889	16.4197510232849	0.54561	29.5798888888889	0.822222222222222	0.364545888888889	9	0	1	0	-1.898	280	0.327402	46	1	1.855	-3.753	1	0	2.137	41.11	1
-3.9	0.5	18.252311640508	0.318854166666667	0	0.866666666666667	0.84113675	12	0	1	1	-1.601	32	0.836566	-26	0	1.471	-3.072	0	0	0.462	8.85	1
1.8	0.47115	51.0163164236698	0.118876666666667	39.6407777777778	-0.261111111111111	0.490489555555556	18	1	1	1	-0.942	214	0.45272	-58	0	2.104	-3.046	1	1	3.111	61.93	1
-4.12	0.60536	13.3670557251775	0.262463333333333	39.1071666666667	-0.591666666666667	0.30315625	12	1	1	1	-2.495	107	0.391218	-38	1	2.227	-4.722	0	1	2.038	81.12	0
-4.5	0.43874	0	0.538123636363636	12.0870909090909	0.354545454545455	0.507780181818182	11	1	1	0	-0.922	98	0.565049	6	0	4.124	-5.046	0	1	?	?	1
-0.8	0.80153	36.2645013697969	0.439852222222222	49.4441111111111	0.233333333333333	0.611600222222222	9	0	0	0	-2.383	158	0.618241	-11	1	0.344	-2.727	1	0	22.952	93.33	0
-4.5	0.52778	134.681567325256	0.253087272727273	104.976636363636	0.263636363636364	0.420517	11	1	1	0	-1.442	35	0.425605	-56	0	3.385	-4.827	0	1	0.769	50.23	1
3.75238095238095	0.48521	25.3702838599371	0.440809166666667	68	-0.7	0.476847166666667	12	0	0	1	-2.222	191	0.535865	35	0	-0.373	-1.849	0	0	32.568	86.73	0
-4.5	0.884	19.4889475392464	0.524128461538461	1.93330769230769	-1.93076923076923	0.624260769230769	13	0	1	1	-1.064	96	0.527206	?	0	3.898	-4.962	0	1	?	?	1
-0.4	0.15464	14.7208756580201	0.264958	21.2321	0.42	0.3649158	10	0	1	0	-2.077	105	0.297627	8	1	1.002	-3.079	0	0	17.652	93.58	1
4.2	0.43066	0	0.557404545454545	0	0.118181818181818	0.443761	11	0	0	0	-2.041	21	0.428247	79	0	0.733	-2.774	0	1	15.086	93.14	0
2.74827586206897	0.71774	27.7597544960137	0.320400909090909	33.3852727272727	-0.372727272727273	0.216998454545455	11	0	1	1	-3.941	49	0.185107	35	1	-2.117	-1.824	1	0	25.994	93.82	0
-3.5	0.5	15.586	0.606095555555555	70.7032222222222	-1.28888888888889	0.218364333333333	9	2	1	0	-1.442	93	0.199252	-38	1	1.663	-3.105	0	0	3.189	89.35	1
-1.3	0.02538	5.84237906913782	0.02600625	43.3134375	0.80625	0.690876	16	2	1	1	-0.851	200	0.638902	-21	0	3.031	-3.882	0	0	1.522	74.55	0
-0.4	0	2.12755875124519	0.0279379166666667	26.93525	-0.545833333333334	0.478933666666667	24	2	0	1	-0.705	55	0.59069	49	0	2.365	-3.07	0	1	?	?	1
-0.4	0.04545	16.4078615784138	0.023978125	12.125375	2.05625	0.489573875	16	0	0	0	-0.944	59	0.467098	-148	0	2.86	-3.804	1	2	1.772	56.03	1
2.5	1.15663	8.68042566445119	0.198914117647059	26.4317058823529	1.09411764705882	0.455552823529412	17	0	2	1	-1.239	259	0.515367	39	1	2.854	-4.093	1	0	1.981	92.71	1
-4.5	0.40996	20.3516798050895	0.253635	48.6813333333333	-0.825	0.437982083333333	12	1	1	0	-1.234	92	0.451483	91	0	3.938	-5.172	0	1	0.289	52.57	1
-4.5	0.3991	0	0.341456363636364	37.4490909090909	-0.927272727272727	0.616353454545455	11	0	0	0	-1.064	37	0.649793	69	0	3.898	-4.962	0	1	?	?	1
1.8	0	0	0.255895882352941	30.0587647058823	0.664705882352941	0.272769352941176	17	1	1	1	-1.006	89	0.292957	-35	1	2.64	-3.646	1	0	2.035	49.47	1
-3.2	0.01587	0.356999999999461	0.24498	52.445	-0.605555555555556	0.508374055555556	18	2	2	0	-1.311	45	0.534331	88	0	1.689	-3	1	0	?	?	1
4.42352941176471	0.11392	8.76222132792143	0.212491428571429	16.3260476190476	2.36666666666667	0.581095476190476	21	1	1	1	-1.175	101	0.651878	-92	1	2.116	-3.291	0	0	3.695	74.03	1
3.8	0.45161	7.32614064839053	0.382117777777778	25.9435555555556	1.56666666666667	0.350074444444444	9	1	1	1	-1.648	48	0.451585	-135	0	1.453	-3.101	1	2	3.801	69.96	1
-1.6	0.02143	6.5965	0.120592105263158	21.1198947368421	-1.53157894736842	0.313838684210526	19	1	0	1	-1.292	65	0.304059	-12	0	1.973	-3.265	1	0	1.442	17.56	1
-3.5	0.74384	0.864499999999959	0.527137142857143	30.7897142857143	-1.58571428571429	0.518095428571429	7	1	1	0	-2.474	118	0.491811	52	2	2.234	-4.708	1	0	1.941	80.74	1
-1.6	0.56198	1.70784256365216	0.395238181818182	35.3477272727273	-1.24545454545455	0.551422636363636	11	2	1	1	-0.879	86	0.625586	2	1	2.579	-3.458	0	1	?	?	1
-1.6	0.24194	21.495	0.218325625	54.600625	-0.3	0.3457610625	16	2	0	1	-1.024	34	0.366886	-13	1	3.403	-4.427	1	0	2.981	93.06	1
1.9	0.87826	5.20296065332038	0.425458888888889	23.9283333333333	1.43333333333333	0.347833888888889	9	0	2	1	-2.396	118	0.381208	31	2	-0.4	-1.996	1	0	25.352	93.37	0
-0.4	0.81818	1.65650000000001	0.46207875	28.68	0.8	0.045793	8	0	0	0	-1.767	28	0.038778	-138	1	0.278	-2.045	1	0	26.35	92.69	0
0.153333333333333	0.57669	25.6855445065032	0.226429285714286	49.6597857142857	1.16428571428571	0.3790185	14	1	1	0	-2.072	95	0.34626	151	0	-0.29	-1.782	0	0	25.225	93.7	0
-0.9	0.04098	15.3801078173146	0.19796	24.0615	-0.433333333333333	0.480252666666667	18	1	1	1	-1.002	59	0.3219	-7	0	3.031	-4.033	1	0	?	?	1
-4.5	0.31579	11.6060255120993	0.196375	16.2935714285714	-0.0642857142857142	0.551819	14	1	0	1	-1.709	99	0.525974	86	1	0.786	-2.495	0	1	20.023	93.6	1
4.06666666666667	0.23656	29.7429388109365	0.362120833333333	98.6884166666667	0.116666666666667	0.4274375	12	0	1	1	-2.312	111	0.401471	-3	0	-0.814	-1.498	1	0	24.937	92.62	0
4.2	0.03546	0	0.115361764705882	84.1871176470588	1.72941176470588	0.645995235294118	17	1	0	0	-1.39	37	0.57008	309	1	2.148	-3.538	1	0	4.268	72.98	1
1.8	0.21101	9.77272674334036	0.291133529411765	57.0385294117647	0.494117647058823	0.660132588235294	17	1	0	1	-1.913	208	0.632819	30	0	1.122	-3.035	0	0	11.55	74.85	0
-2.4	0.86979	11.918	0.42534125	25.413125	0.1125	0.3687275	8	2	1	0	-1.279	87	0.375121	-11	1	1.881	-3.16	1	0	6.232	89.66	1
1.9	0.45802	0.408336462573044	0.243374615384615	1	1.93846153846154	0.723060923076923	13	0	0	1	-1.998	69	0.777336	?	0	0.537	-2.535	0	2	?	?	1
-0.4	0.75824	100.221761194801	0.44283875	275.53825	1.05	0.537513	8	0	1	0	-1.71	174	0.50857	41	0	0.726	-2.436	0	0	25.083	73.4	0
1.35	0.53097	28.2270826860129	0.371038461538462	0	0.969230769230769	0.417194461538461	13	0	1	1	-1.491	26	0.363931	2	1	1.521	-3.012	0	1	2.917	85.71	1
2.5	1.19792	0	0.815638333333333	31.2293333333333	1.2	0.325598666666667	6	2	1	0	-1.206	51	0.350313	9	1	2.913	-4.119	0	0	0.615	54.6	1
-3.5	0.11111	25.6513443052537	0.213543333333333	147.492666666667	-1.80666666666667	0.4248264	15	1	1	0	-1.051	46	0.46847	-93	0	2.116	-3.167	0	0	0.64	15.74	1
-3.5	0.07656	21.5232291888884	0.078158	82.2292	0.24	0.780819333333333	15	0	1	1	-1.404	28	0.797221	27	1	1.806	-3.21	1	0	?	?	1
2.8	0.07368	7.6911643245133	0.235014375	27.1318125	0.4	0.410937375	16	0	0	1	-2.047	294	0.434133	58	0	0.018	-2.065	0	0	35.048	93.33	0
2.28	0.92086	50.153401693604	0.60995875	50.51125	0.4375	0.181239125	8	1	2	0	-1.872	610	0.180766	-957	0	0.728	-2.6	0	0	7.136	31.45	1
-1.6	0.67949	26.0545468140879	0.27744	21.7505	-0.75	0.584939083333333	12	1	2	0	-1.065	108	0.710423	-44	1	2.345	-3.41	0	0	2.65	44.51	1
-0.399999999999999	0.75641	12.6032803740197	0.410886363636364	25.4102727272727	-0.472727272727273	0.412306	11	2	2	0	-0.679	480	0.352869	-48	1	3.058	-3.737	0	0	0.929	51.7	1
4.5	0.01124	0.868999999999992	0.152509	20.2723	0.52	0.447558	20	1	1	1	-1.598	54	0.368763	-35	1	1.798	-3.396	0	0	3.438	85.1	1
-4.5	0.58755	0	0.2892	35.7831818181818	-1.12727272727273	0.413110272727273	11	0	0	0	-1.961	12	0.439098	63	1	0.424	-2.385	0	0	?	?	0
-0.4	0.13187	10.883	0.155775454545455	18.8989090909091	-0.436363636363636	0.445457181818182	11	0	0	1	-1.976	47	0.437154	69	0	1.664	-3.64	0	1	5.844	87.01	1
-4.5	0.21224	0	0.14806375	174.27225	-0.1875	0.4736128125	16	1	1	1	-1.845	70	0.513368	-18	0	3.34	-5.185	0	1	0.685	79.49	1
-0.4	0	16.4153813160097	0.12973625	45.5185625	1.9875	0.3554476875	16	3	1	1	-0.809	33	0.322202	77	0	2.941	-3.75	1	3	?	?	1
1.98823529411765	0.03571	18.7771178876541	0.0917652631578947	54.0525789473684	1.24210526315789	0.792959421052632	19	0	1	1	-2.017	27	0.761467	55	0	0.832	-2.849	0	2	3.025	93.63	1
-3.2	0.02463	1.30900000000004	0.2478	28.1040555555556	-0.977777777777778	0.591347111111111	18	2	1	0	-1.558	115	0.621195	-27	1	1.25	-2.808	0	1	17.042	56.46	1
-1.6	0.8042	11.2228229366175	0.370185	57.3588	-0.28	0.6319057	10	0	0	0	-1.723	197	0.610997	17	1	1.955	-3.678	0	1	5.526	93.61	0
-3.5	0.67081	12.7779022535	0.503062222222222	40.4198888888889	-1.22222222222222	0.399747666666667	9	0	0	1	-1.431	47	0.379219	75	1	1.563	-2.994	0	0	1.356	38.01	1
3.8	0.1962	0	0.439207619047619	0	0.323809523809524	0.565985	21	0	0	0	-1.568	25	0.511185	28	0	1.004	-2.572	1	0	14.962	92.37	0
2.3	0	53.1620799615359	0.088111	121.18395	0.32	0.5705021	20	0	1	0	-1.504	117	0.563167	-18	2	3.629	-5.133	1	0	0.447	91.51	1
2.5	0.38095	0.746999999999904	0.284076666666667	28.8502666666667	-0.0666666666666667	0.591904733333333	15	2	1	1	-1.412	30	0.642227	-12	0	1.907	-3.319	1	0	?	?	1
-3.5	0.8631	0	0.42835	25.064	-1.43333333333333	0.648809833333333	6	1	1	0	-0.975	74	0.68565	-108	0	1.919	-2.894	0	0	?	?	1
-2.79236111111111	0.41989	6.27241076356163	0.131497333333333	18.5492	0.593333333333333	0.4793848	15	2	2	1	-2.236	64	0.418845	27	1	0.393	-2.629	1	0	20.822	84.67	0
-3.9	0.81865	44.5604179495293	0.305018	41.6703	0.77	0.2309942	10	0	1	1	-1.618	142	0.242509	14	1	0.963	-2.581	1	2	19.191	83.12	0
3.8	0.38889	5.71549999999999	0.356890769230769	10.9605384615385	-0.861538461538462	0.528695076923077	13	1	0	1	-1.79	120	0.485702	11	1	1.174	-2.964	0	0	20.755	78.36	1
-3.2	0.2	0	0.324347142857143	21.5512142857143	-0.8	0.225233714285714	14	1	0	1	-1.778	26	0.198903	-32	2	0.327	-2.105	1	0	7.377	34.48	0
3.8	0.01081	0	0.0856545833333334	36.747375	0.595833333333334	0.519100125	24	1	0	1	-1.347	56	0.459429	46	1	2.747	-4.094	0	2	1.016	68.57	1
4.5	0.01342	0.0707106781773064	0.15351125	147.664125	0.54375	0.7043420625	16	1	0	0	-1.735	120	0.688781	-431	0	2.186	-3.921	0	1	2.8	65.02	1
-3.2	0.1	1.902	0.122672380952381	3.48119047619048	1.20952380952381	0.756803142857143	21	1	1	1	-1.222	86	0.799934	-36	0	1.505	-2.727	0	0	11.447	48.77	1
-4.5	0.20902	4.71404520791032	0.354673571428571	10	-1.29285714285714	0.384141142857143	14	1	1	0	-1.064	211	0.392959	-135	0	4.133	-5.197	0	1	?	?	1
3.8	0.19108	27.5711568410821	0.135836315789474	161.296105263158	1.3	0.349729684210526	19	0	0	0	-1.936	53	0.442561	60	1	1.888	-3.824	0	2	1.604	93.92	1
-1.05	0.55556	21.492	0.339675	59.519375	-0.7	0.338724875	8	0	0	1	-2.12	83	0.332482	36	1	0.322	-2.442	0	0	25.361	94.2	0
-0.4	0.42169	29.9412581380424	0.338966666666667	0	-0.15	0.2665745	12	0	1	0	-0.861	28	0.271547	-17	0	4.013	-4.874	1	0	?	?	1
4.2	0.20946	0	0.272258461538462	65.5612307692308	-0.00769230769230777	0.217771	13	0	0	0	-1.926	13	0.208496	264	1	0.263	-2.189	1	0	44.054	86.4	0
-3.67142857142857	0.83077	147.326338957057	0.286707272727273	246.612272727273	-1	0.462925272727273	11	1	1	0	-1.524	30	0.417142	37	1	1.585	-3.109	0	0	2.349	67.14	0
-4.5	0.76543	3.24200000000016	0.223346666666667	79.7555555555555	-0.0111111111111111	0.467213444444445	9	0	0	0	-1.904	102	0.394078	?	?	0.25	-2.154	?	?	23.967	86.5	0
-0.4	0	0	0	10	-0.44	0.6216722	5	2	1	0	-0.921	26	0.688054	27	0	1.975	-2.896	0	1	?	?	1
2.5	0.28169	64.5457972786249	0.269953529411765	152.068470588235	0.264705882352941	0.747071058823529	17	1	2	1	-0.861	252	0.784651	136	1	3.381	-4.242	0	0	0.747	46.6	1
-4.5	0.2605	0	0.216715833333333	46.7088333333333	-1.85833333333333	0.46387875	12	0	0	1	-1.114	90	0.468502	-525	1	2.253	-3.367	1	0	1.702	50.64	1
-0.4	0	0	0	10	-0.95	0.503183166666667	6	1	1	0	-0.921	25	0.545251	-1	0	3.902	-4.823	1	0	?	?	1
4.32	0.69737	23.0195505203729	0.187531538461538	59.8067692307692	-0.123076923076923	0.466866769230769	13	0	0	0	-1.826	344	0.479934	-31	0	-0.147	-1.679	0	0	24.531	91.11	0
4.5	0.93711	15.6125	0.369351428571429	70.3254285714286	-0.0928571428571429	0.483294857142857	14	0	0	0	-1.819	24	0.461017	-30	0	-0.142	-1.677	0	0	25.197	93.59	0
-1.6	0.64062	5.03537181943896	0.348193333333333	45.7249166666667	0.2	0.170144083333333	12	0	0	1	-2.211	51	0.10014	-41	1	0.698	-2.909	1	2	29.043	85.6	1
2.8	0.71429	0	0.404438888888889	66.9393333333333	2.16666666666667	0.601674555555556	9	2	1	0	-1.07	32	0.650873	10	0	1.694	-2.764	0	0	?	?	1
-0.9	0.05603	1.29450000000003	0.2450775	20.5992	0.57	0.7041034	20	2	2	1	-1.036	54	0.707698	123	1	2.655	-3.691	1	2	?	?	1
-1.3	0.01932	0.468500000000002	0.163903	6.0887	0.24	0.5483285	20	1	1	1	-1.282	30	0.616478	-35	1	3.316	-4.598	0	0	?	?	1
-4.5	0.13734	16.6838238843751	0.169622105263158	63.5338947368421	-0.294736842105263	0.602604842105263	19	1	2	1	-1.27	212	0.546375	278	0	3.863	-5.133	0	1	0.713	38.7	1
-4.5	0.20482	5.12184070915916	0.1240495	29.6878	-0.335	0.59154675	20	2	2	1	-1.168	252	0.612074	36	0	1.775	-2.943	0	1	35.662	73.79	1
-0.4	0.55952	9.77606459107592	0	32.063125	-0.1125	0.3948846875	16	0	0	0	-0.861	24	0.552264	12	0	2.077	-2.938	0	0	?	?	1
4.2	0.25735	15.8331359014007	0.283756875	41.3521875	0.81875	0.394596625	16	1	1	1	-0.926	436	0.33458	-1	0	3.08	-4.006	1	0	1.691	74.05	1
-1.3	0.44091	20.9033165869278	0.394914	49.4027	0.21	0.7126353	10	0	1	0	-1.64	18	0.772135	44	1	3.033	-4.673	0	0	0.66	60.9	1
-3.51818181818182	0.4026	20.4201040210721	0.0951492857142857	39.3797857142857	0.914285714285714	0.397635357142857	14	0	0	1	-1.299	109	0.361839	18	0	2.847	-4.146	1	0	1.286	71.43	1
-1.6	0.77536	0	0.45348	43.3255	0.1875	0.662152	8	0	0	1	-1.142	24	0.735022	?	0	1.018	-2.16	0	0	19.907	90.52	1
4.16	0.0129	4.11046593952559	0.195423125	0.48025	1.95	0.58492275	16	0	2	0	-1.313	140	0.586119	?	1	2.075	-3.388	1	0	?	?	0
4.2	0.00781	2.95200000000001	0.177434666666667	40.4909333333333	1.43333333333333	0.397293133333333	15	1	0	0	-1.91	61	0.366518	34	0	-0.026	-1.884	0	1	24.454	90.06	0
3.8	0.94624	24.8656456626853	0.474552222222222	0	-1.91111111111111	0.539688666666667	9	1	2	0	-2.669	111	0.400257	-13	0	0.201	-2.87	1	0	22.759	83.82	0
1.8	0.78302	27.8224003075945	0.58015	75.276	-0.0142857142857143	0.590231428571429	7	1	2	1	-1.038	60	0.578503	-22	0	2.075	-3.113	0	0	1.399	28.02	1
-4.5	1.17982	8.2021319315299	0.307123636363636	77.4118181818182	-1.73636363636364	0.254835727272727	11	0	0	0	-1.669	455	0.25597	-15	0	3.738	-5.407	0	1	0.554	74.73	1
-4.5	0.11523	0	0.058125	12.8707142857143	-0.164285714285714	0.4688915	14	1	0	1	-0.953	68	0.46316	79	2	2.371	-3.324	1	0	?	?	1
-3.5	0.67299	0	0.47122	105.477222222222	-1.64444444444444	0.255691222222222	9	0	0	0	-2.401	29	0.262723	15	1	-0.076	-2.325	1	2	25.203	87.61	0
-3.5054054054054	0.56853	13.1535323659245	0.370467857142857	19.0405	-0.307142857142857	0.380156642857143	14	2	2	1	-1.704	358	0.508901	-69	1	1.982	-3.686	0	2	5.435	76.06	1
-3.5	0.20112	20.5595176313642	0.202334705882353	61.6585294117647	-0.0470588235294117	0.637023588235294	17	0	0	1	-1.835	314	0.61051	-19	1	-0.019	-1.816	0	0	19.433	88.36	0
-4.5	0.57589	0	0.363656666666667	58.2175833333333	-0.916666666666666	0.38563175	12	1	0	0	-1.373	141	0.300788	2	1	1.082	-2.455	0	0	14.587	52.65	1
1.8	0.04348	17.5692040324351	0.316870769230769	27.1373076923077	-0.330769230769231	0.510884230769231	13	0	1	1	-1.041	112	0.585834	14	0	2.716	-3.757	1	1	2.674	91.86	1
-3.5	0.00515	8.23149999999999	0.274267222222222	40.8480555555555	0.483333333333333	0.458164666666667	18	0	1	1	-1.022	138	0.507176	7	0	1.836	-2.858	1	0	0.95	46.91	1
4.5	0	0	0	100	-0.25	0.36901325	8	0	0	0	-3.414	97	0.370545	-1432	0	-1.43	-1.984	1	0	25.064	93.91	0
4.2	0.04065	12.476299046147	0.0875368421052632	29.5131578947368	1.47894736842105	0.483749157894737	19	2	1	1	-0.985	394	0.617002	-76	0	1.89	-2.875	1	0	7.137	68.13	0
-3.5	1.21687	90.0290463406117	0.564051428571429	0	-1.15714285714286	0.310357285714286	7	0	1	0	-0.763	68	0.371257	-46	0	2.253	-3.016	0	0	?	?	1
-0.9	0.76289	10.7112324034165	0.48994375	43.199125	-0.725	0.49389825	8	1	1	1	-1.312	217	0.46118	-2	0	2.908	-4.22	1	0	1.526	77.66	1
3.8	0.15517	44.9520607465331	0.0373005	130.3299	1.41	0.44334185	20	0	0	1	-0.981	88	0.405039	65	0	1.728	-2.709	1	0	9.839	55.81	1
1.8	0.61111	0	0.56533	46.836	1.4125	0.272937	8	1	1	0	-0.985	135	0.262262	22	0	2.688	-3.673	0	1	2.769	62.48	1
-2.825	0.90533	84.8184872433481	0.72696625	0	0.575	0.251821875	8	0	0	0	-1.441	69	0.198281	11	1	2.66	-4.101	0	0	1.133	74.99	1
-0.7	0.71654	0	0.489559	148.2723	-0.4	0.3403625	10	0	0	0	-2.235	144	0.336435	-21	1	-1.067	-1.168	0	0	26.165	94.44	0
-3.5	0.17143	21.6964107065403	0.263825333333333	21.5933333333333	-0.633333333333333	0.574761	15	1	1	1	-0.966	173	0.615376	-44	1	2.327	-3.293	0	0	2.515	53.48	1
-1.6	0.80714	9.59600000000002	0.410225555555556	49.3981111111111	-0.266666666666667	0.240340222222222	9	0	0	0	-2.057	115	0.22405	-37	0	0.488	-2.545	1	2	16.219	55.99	0
2.8	0.86486	0	0.433877777777778	0	0.244444444444444	0.184125333333333	9	0	0	0	-2.17	281	0.2421795	70	0	0.138	-2.308	1	2	24.735	85.39	0
-0.751612903225807	0.8	17.6585732245158	0.435354285714286	0	-1.5	0.390725571428571	7	2	1	1	-2.638	127	0.363465	76	1	-0.42	-2.218	0	0	41.274	89.8	1
-3.9	0.61929	21.325	0.39321	63.4421	-0.19	0.387342	10	1	1	0	-1.852	95	0.417217	21	1	-0.048	-1.804	0	0	26.947	78.33	0
-3.5	0.36464	0	0.416121666666667	64.4441666666667	-0.633333333333333	0.308800416666667	12	1	0	0	-1.789	99	0.294513	?	?	0.241	-2.03	?	?	26.024	83.43	0
3.8	0.08427	43.3829463524807	0.149675263157895	42.7768421052632	0.98421052631579	0.442221789473684	19	0	1	0	-1.144	729	0.488988	-661	1	2.905	-4.049	0	0	0.434	26.59	1
-2.15	0.65948	15.163	0.36157875	57.47025	-1.8625	0.678282875	8	0	0	1	-2.51	131	0.692707	-45	2	2.156	-4.666	1	0	2.096	80.08	1
-4.5	0.81277	0	0.399452857142857	36.9372857142857	-1.48571428571429	0.281893714285714	7	0	0	1	-2.74	107	0.183426	7	0	2.818	-5.558	0	1	0.505	77.02	1
1.18	0.25767	24.0023823284273	0.199948666666667	75.3068	-2.51333333333333	0.559558066666667	15	0	0	0	-2.172	336	0.530669	-7	0	0.194	-2.366	0	0	24.531	91.11	0
-3.5	0.63687	21.8148713604063	0.356156666666667	1.02977777777778	-1.77777777777778	0.504755444444444	9	1	2	1	-1.264	27	0.5426	20	2	1.183	-2.447	1	1	?	?	1
1.8	0.63107	0	0.550418	0	0.34	0.2852093	10	0	0	0	-2.311	67	0.266557	-32	1	-0.37	-1.941	1	0	25.813	86.89	1
2.8	0.51579	8.456	0.186765	21.7349166666667	-0.3	0.411462	12	1	1	0	-1.444	70	0.30594	30	1	2.002	-3.446	0	0	2.196	70.99	1
-0.4	0.19149	16.05	0.181675	58.4417142857143	1.15	0.416526214285714	14	0	0	1	-2.134	132	0.405068	-56	1	-0.584	-1.55	1	0	26.463	91.36	0
1.89354838709677	1.2233	24.0778043789877	0.381405833333333	37.9095833333333	1.28333333333333	0.104921	12	1	2	1	-1.898	147	0.046558	66	1	2.135	-4.033	0	0	1.684	70.56	1
1.9	0.01775	7.58365457195056	0.144484705882353	23.3765882352941	0.00588235294117645	0.605570705882353	17	2	1	0	-1.296	106	0.759719	-301	1	1.213	-2.509	0	2	8.708	35.41	1
2.8	0.00518	46.3240601262814	0.160409444444444	60.1802777777778	1.31111111111111	0.342492277777778	18	1	1	1	-1.07	81	0.358048	-640	1	2.396	-3.466	0	0	?	?	1
-0.8	0.50758	19.7991740788368	0.318522	34.9339	0.45	0.4431372	10	0	0	1	-2.231	225	0.415446	-40	0	0.123	-2.354	1	0	25.379	91.28	0
1.9	0.01149	2.79	0.061305	16.696	1.15625	0.4769455	16	0	0	1	-2.461	47	0.503113	50	1	0.996	-3.457	0	2	3.453	87.01	1
1.8	0.7094	31.5002221469415	0.242890666666667	31.1334666666667	1.74666666666667	0.306740133333333	15	0	1	1	-1.379	89	0.35179	54	0	0.741	-2.12	0	0	22.482	91.42	1
-0.4	0.35938	30.625	0.328213846153846	41.4886923076923	-0.153846153846154	0.260218769230769	13	1	0	0	-0.705	73	0.273124	34	0	3.137	-3.842	0	1	?	?	1
-1.6	0.26718	4.19200000000003	0.247395454545454	44.1491818181818	-1.36363636363636	0.561029818181818	11	1	1	0	-1.347	117	0.550987	-59	0	1.975	-3.322	1	0	1.237	15.06	1
-1.6	0.29545	17.2995071284961	0.158267142857143	24.2793571428571	-0.171428571428572	0.3342305	14	0	0	1	-1.253	67	0.316136	93	1	3.468	-4.721	1	0	0.569	39.73	0
2.8	0.18817	0	0.275669411764706	22.9691176470588	0.635294117647059	0.554593294117647	17	1	1	1	-0.863	173	0.536712	-10	1	1.948	-2.811	0	0	8.454	53.18	1
1.8	0.73043	0	0.544348888888889	69.0832222222222	-0.688888888888889	0.285619222222222	9	1	1	0	-1.355	35	0.270797	-15	0	1.722	-3.077	0	1	1.765	46.77	1
4.24285714285714	0.65409	88.3208443213303	0.405017272727273	70.1680909090909	1.43636363636364	0.320477363636364	11	0	0	0	-3.939	244	0.321255	20	0	-2.51	-1.429	0	2	25.022	92.94	0
1.8	0.0297	0	0.09098	20.057	-0.95	0.30907635	20	1	0	0	-1.221	51	0.197684	1	0	1.978	-3.199	0	1	5.129	62.45	1
-0.7	0.50735	19.429122400801	0.345233636363636	18.7223636363636	-2.33636363636364	0.513661181818182	11	1	0	1	-1.889	222	0.412566	-18	1	1.069	-2.958	0	0	14.075	67.43	1
1.05714285714286	0.18868	15.2129391219972	0.304697857142857	46.2694285714286	0.057142857142857	0.408103142857143	14	0	0	1	-1.363	226	0.46438	-19	0	0.624	-1.987	1	0	20.19	91.81	0
-0.7	0.4026	21.557	0.304315833333333	69.43075	-0.716666666666667	0.179783666666667	12	1	0	1	-2.429	58	0.194883	-13	0	-0.382	-2.047	0	0	26.599	91.83	0
3.8	0.62857	0	0.53152625	45.49675	-0.3875	0.2046415	8	1	1	0	-1.808	56	0.216402	42	1	0.442	-2.25	0	2	5.086	75.57	1
-0.7	0.53957	0	0.725235	38.0063333333333	-0.0166666666666667	0.554603166666667	6	1	1	0	-0.975	60	0.559071	-37	0	2.726	-3.701	1	0	0.971	89.42	1
-1.6	0.10274	4.14688065749426	0.238719285714286	32.9845	-0.392857142857143	0.594365642857143	14	0	0	1	-0.999	228	0.652368	50	1	1.398	-2.397	0	1	28.57	78.13	1
1.33529411764706	0.38614	12.410934215873	0.213626153846154	15.7097692307692	-0.153846153846154	0.448876076923077	13	0	0	1	-1.939	163	0.445705	55	0	0.372	-2.311	1	0	19.672	92.09	0
4.2	0.44444	0	0.222555833333333	39.6374166666667	-0.075	0.2636045	12	1	0	1	-2.588	112	0.213421	-19	0	0.521	-3.109	0	1	24.454	90.06	0
1.8	0	0	0.00855375	33.637875	-0.30625	0.506932375	16	1	0	1	-0.867	468	0.55184	-59	0	2.381	-3.248	0	0	1.694	57.47	1
-3.5	1.08523	17.4721371585988	0.665151428571429	0	-1.27142857142857	0.352946571428571	7	0	0	0	-1.871	84	0.359125	-81	2	-0.553	-1.318	1	0	30.338	76.47	0
1.8	0.63333	0	0.416687777777778	114.040888888889	-2.43333333333333	0.383877	9	1	0	0	-1.843	38	0.238821	22	0	1.354	-3.197	1	0	6.421	91.1	0
1.8	0	0	0.1330135	1.31415	0.81	0.46051765	20	0	0	1	-1.15	151	0.524828	-46	1	2.094	-3.244	0	1	4.353	78.98	1
2.5	0.1068	0.328999999999859	0.275916666666667	25.8560555555556	-0.138888888888889	0.498750388888889	18	1	1	0	-1.415	56	0.399477	-40	1	2.663	-4.078	0	0	1.569	84.82	1
-1.3	0.5	22.9929256165492	0.349071875	51.555	-0.55	0.4198888125	16	1	0	1	-1.804	225	0.393249	29	0	1.191	-2.995	0	0	32.805	92.66	0
1.8	0.26374	65.8110517721758	0.23277	212.9685625	1	0.40813575	16	0	0	1	-1.327	87	0.382926	-10	1	2.239	-3.566	1	0	2.848	83.72	1
1.9	0.0359	19.7298184989117	0.26711	155.361315789474	0.636842105263158	0.414740526315789	19	1	1	0	-1.296	40	0.404282	11	2	1.67	-2.966	1	2	?	?	1
1.8	0	15.1471481685497	0.149062222222222	42.1343888888889	0.933333333333333	0.470290277777778	18	1	1	1	-1.278	127	0.451175	24	1	2.55	-3.828	1	0	2.249	71.68	1
-4.5	0.12992	5.49124380810031	0.16605625	16.3664375	-0.13125	0.4613625	16	1	1	1	-1.344	48	0.461173	-286	1	2.177	-3.521	0	1	1.114	53.22	1
1.8	0.57658	6.34500000000002	0.520629090909091	52.4121818181818	-1.20909090909091	0.209681636363636	11	1	2	0	-1.609	101	0.270579	45	0	0.339	-1.948	1	0	20.37	92.63	0
-3.5	0.64674	48.8138406053038	0.422501111111111	113.349222222222	-2.2	0.373414888888889	9	0	0	0	-1.86	165	0.296453	-6	2	0.366	-2.226	1	2	36.751	92.64	0
2.5	0	24.7524296960798	0.236092307692308	17.5153846153846	0.9	0.619693769230769	26	1	1	0	-1.01	108	0.734999	-53	1	2.966	-3.976	1	0	?	?	1
-4.5	0.39908	0	0.219145	39.8368571428571	-0.657142857142857	0.350497928571429	14	0	0	1	-1.442	46	0.370777	-569	0	1.724	-3.166	1	1	6.277	93.69	1
2.8	0.38095	74.7696669763882	0.0630523529411765	165.344117647059	-0.217647058823529	0.602244764705882	17	0	1	1	-1.202	210	0.562846	-19	0	0.821	-2.023	0	0	8.569	22.82	0
4.2	0.62937	9.30749999999999	0.59539	33.4786	-1.46	0.3388787	10	1	0	0	-1.774	292	0.332626	258	2	0.395	-2.169	1	2	23.301	78.31	1
-4.5	0.86989	18.2619033509654	0.507395	39.7051666666667	-1.05	0.296906333333333	6	0	0	0	-1.748	48	0.289644	-243	0	3.296	-5.044	0	1	0.892	68.88	1
-3.5	0.90286	24.8376132834425	0.27979375	53.47425	-0.55	0.794715625	8	1	2	1	-1.264	28	0.792982	51	0	1.641	-2.905	0	0	?	?	1
-3.5	0.05366	0	0.0549593333333333	22.0174	0.0333333333333334	0.355475666666667	15	1	1	0	-1.1	63	0.480194	41	1	2.175	-3.275	0	0	0.561	13.07	1
-1.3	0.02419	3.53316808084472	0.238195882352941	31.7323529411765	-0.0294117647058824	0.522905823529412	17	0	0	1	-1.259	229	0.629072	38	1	1.528	-2.787	0	0	35.889	78.13	1
3.8	0.07031	11.319	0.172350666666667	55.0430666666667	-0.5	0.687173333333333	15	1	1	1	-1.315	132	0.689995	-29	1	2.791	-4.106	1	2	2.077	65.45	1
-3.5	0.79042	4.2255	0.364554545454545	25.2652727272727	0.636363636363636	0.573690363636364	11	0	0	0	-1.462	34	0.541269	56	2	1.58	-3.042	1	0	8.377	69.35	1
-0.7	0.42657	0	0.714481111111111	2.54622222222222	-1.56666666666667	0.227788888888889	9	1	1	0	-1.855	28	0.242069	-166	0	1.053	-2.908	1	0	7.442	88.34	0
3.8	0.34118	22.0897056653234	0.133907647058824	36.6978823529412	1.57058823529412	0.645143647058824	17	0	2	1	-0.972	159	0.643939	-17	2	2.501	-3.473	1	0	?	?	1
-3.5	0.88889	41.4855930864484	0.472328571428571	84.0594285714286	-2.47142857142857	0.549435571428571	7	0	0	0	-1.561	129	0.510523	8	2	0.841	-2.402	1	0	19.134	64.41	0
-1.6	0.01379	10.779	0.139523333333333	81.0025	1.35	0.490562722222222	18	0	0	0	-0.75	85	0.51818	-106	1	2.81	-3.56	0	0	?	?	1
-3.5	0.10119	64.7215	0.243606875	173.840625	-0.54375	0.583216	16	1	1	1	-0.851	124	0.625353	-2	1	2.908	-3.759	1	0	0.969	36.02	1
3.8	0.01829	11.5418220148072	0.0734076470588235	15.3162352941177	1.7	0.461770176470588	17	0	1	1	-0.934	192	0.589711	-440	1	3.34	-4.274	0	0	0.142	9.11	1
-0.714285714285714	0.34426	87.2813351585619	0.297248	142.6064	0.0133333333333333	0.344320866666667	15	1	0	1	-1.403	230	0.431715	44	1	0.711	-2.114	1	0	30.685	79.61	0
3.8	0.00485	3.05612364933096	0.182805333333333	13.5839333333333	1.33333333333333	0.503172533333333	15	0	0	1	-1.401	236	0.475118	18	1	1.764	-3.165	0	2	19.724	56.15	1
-4.5	0.06303	35.825	0.156003684210526	37.635	1.30526315789474	0.210558736842105	19	1	1	0	-1.208	66	0.182846	38	1	1.733	-2.941	0	0	1.275	28.14	1
-0.7	0.22973	5.98643671644493	0.275814545454545	25.555	-1.38181818181818	0.431794818181818	11	2	1	0	-1.121	50	0.345629	-346	1	3.26	-4.381	0	1	0.732	48.93	1
2.8	0.09551	5.119	0.22331	0.141764705882353	0.523529411764706	0.530715705882353	17	2	1	1	-1.269	34	0.54641	-59	1	2.212	-3.481	0	0	1.745	54.69	1
-0.4	0.75	0	0.323481666666667	19.1361666666667	-1.14166666666667	0.3416485	12	1	0	0	-1.021	56	0.335117	19	1	1.297	-2.318	0	0	34.428	86.78	1
-3.2	0.62069	0	0.180689230769231	57.8431538461538	0.453846153846154	0.473158538461538	13	0	0	1	-2.981	91	0.438377	-16	0	-0.585	-2.396	1	0	28.047	93.21	0
-0.4	0.60227	0	0.442029090909091	44.1671818181818	0.472727272727273	0.643339363636364	11	0	0	0	-0.883	37	0.604453	114	0	2.919	-3.802	0	1	3.035	76.66	1
4.2	0.41611	41.241539296631	0.238013333333333	32.3191666666667	1.4	0.555425583333333	12	1	0	0	-3.638	75	0.416308	-31	1	-1.506	-2.132	1	0	25.546	93.46	0
2.77777777777778	0.62937	19.920585646434	0.215173571428571	40.5786428571428	-0.235714285714286	0.363914714285714	14	0	0	1	-3.6	271	0.347238	3	0	-0.686	-2.914	0	2	25	92.86	0
4.5	0.04706	0	0.248943571428571	30.5715	2.00714285714286	0.479742928571429	14	0	0	1	-1.328	101	0.40104	14	0	0.224	-1.552	0	2	23.438	87.05	0
4.2	0.01538	0	0.182288333333333	30.9716666666667	0.377777777777778	0.578784833333333	18	2	2	1	-1.097	102	0.584933	12	0	1.921	-3.018	0	1	8.266	65.29	1
-3.5	0.72864	18.9567930978728	0.457785	42.456875	-1.5875	0.34331125	8	1	1	1	-2.13	156	0.331135	19	2	0.376	-2.506	1	0	32.136	81	0
-1.3	0.01747	0	0.239980526315789	48.3947894736842	-0.147368421052632	0.406282368421053	19	0	0	1	-2.388	82	0.471295	60	1	1.289	-3.677	1	0	4.046	87.56	0
2.5	0.13542	14.2736082698104	0.193494736842105	51.6173684210526	-0.273684210526316	0.501410789473684	19	2	2	1	-0.929	272	0.639828	-47	1	3.192	-4.121	0	0	?	?	1
4.2	0.025	6.26750000000004	0.05312125	61.145375	-0.58125	0.6568643125	16	2	0	0	-1.343	38	0.651932	-43	0	1.343	-2.686	0	0	1.636	38.1	1
3.96	0.125	23.7761314313326	0.0480741176470588	39.7901764705882	1.70588235294118	0.409359588235294	17	0	0	0	-3.258	1	0.334886	?	?	-0.458	-2.8	?	?	4.666	93.13	1
2.76	0.18056	12.3112256416654	0.257382105263158	29.6343684210526	0.4	0.241991578947368	19	0	0	0	-1.255	32	0.328325	46	0	1.841	-3.096	0	0	1.61	47.92	1
1.8	0.84404	22.7562484825597	0.434498888888889	44.9213333333333	0.0111111111111111	0.762506111111111	9	0	2	0	-1.175	19	0.742284	-139	0	1.757	-2.932	0	0	?	?	1
-3.6	0.90533	84.0991147675616	0.72696625	0	0.575	0.251821875	8	0	0	0	-0.979	82	0.198281	-32	0	2.345	-3.324	1	0	?	?	1
4.2	0.46753	0	0.249197272727273	38.0711818181818	-1.83636363636364	0.333473272727273	11	0	0	0	-1.799	51	0.295992	-525	1	1.956	-3.755	1	0	1.946	71.61	1
3.8	0.2605	7.45929964689865	0.207997142857143	25.5639285714286	0.785714285714286	0.434330142857143	14	0	0	1	-2.008	71	0.383977	58	1	2.034	-4.042	0	0	1.53	79.32	1
2.5	0	0.895499999999981	0.253624090909091	26.0381818181818	-0.568181818181818	0.584365909090909	22	2	1	0	-1.599	109	0.659377	12	0	1.234	-2.833	0	0	10.836	77.04	1
4.4	0.70122	16.1324421792445	0.401011	31.0604	-0.99	0.5658982	10	1	1	0	-3.083	63	0.512376	26	1	-0.301	-2.782	1	0	29.639	93.58	0
2.5	0.03738	23.3413253170328	0.131123333333333	147.249611111111	0.505555555555556	0.397465055555556	18	1	0	0	-1.111	72	0.431915	10	0	2.328	-3.439	1	0	?	?	1
-0.8	0.2782	19.5585	0.294993076923077	66.3013076923077	0.146153846153846	0.163006846153846	13	0	0	1	-2.455	61	0.190263	45	1	1.025	-3.48	0	1	5.38	76.73	0
-4.5	0.43515	26.1464540182487	0.111358666666667	33.1329333333333	-0.753333333333333	0.5297214	15	1	1	1	-1.384	212	0.549215	10	1	1.529	-2.913	0	1	16.19	87.48	1
-0.4	0.12048	0.512888118623386	0.365676428571429	161.413357142857	0.0500000000000001	0.717345857142857	14	1	1	1	-0.763	117	0.723546	-78	1	2.561	-3.324	0	0	?	?	1
4.5	0.87059	14.3498388866092	0.291058181818182	10	-1.16363636363636	0.487277727272727	11	2	3	1	-1.097	160	0.387546	4	2	3.006	-4.103	0	0	3.349	71.96	1
-3.52631578947368	0.66359	16.4285236174559	0.344828	81.407	0.09	0.3072814	10	0	1	1	-1.901	36	0.333028	35	1	-0.093	-1.808	0	0	32.003	93.02	0
-3.5	0.16337	11.054	0.237695333333333	29.5782	-0.44	0.728058	15	2	2	1	-1.255	40	0.747285	-82	1	1.839	-3.094	0	0	?	?	1
3.8	0.05851	0.945000000000042	0.1275775	30.6736875	1.6375	0.5457745	16	1	1	0	-2.042	27	0.549156	112	0	0.184	-2.226	0	1	20.555	93.46	0
-3.34166666666667	0.71831	15.0937648134273	0.276105625	39.101875	0.15	0.4649210625	16	2	2	1	-1.095	100	0.391255	-18	0	1.868	-2.963	0	1	2.273	41.95	1
4.19999999999999	0.76316	10.649588627675	0.272574	15.078	0.96	0.4038753	10	1	2	1	-1.157	70	0.08947	-5	1	1.757	-2.914	0	0	2.796	62.59	1
-0.4	0.01075	0	0.150215714285714	36.4228095238095	0.438095238095238	0.378262952380952	21	1	0	0	-0.942	84	0.537456	-9	0	2.808	-3.75	0	1	2.887	72.91	1
-1.3	0.01571	18.8028525200002	0.111134117647059	153.012117647059	0.488235294117647	0.416093	17	2	1	0	-1.166	75	0.444837	-75	0	2.667	-3.833	0	0	0.135	15.74	1
-0.8	0.55556	23.7623686831686	0.278249230769231	58.1391538461539	1.04615384615385	0.762889923076923	13	1	2	0	-1.519	28	0.777826	-59	1	1.521	-3.04	0	1	?	?	1
-3.5	1.07447	22.4956815135982	0.40199375	82.3245	-1.9375	0.608227375	8	0	0	0	-2.165	234	0.548645	669	2	-0.265	-1.9	1	0	35.52	89.53	0
-0.4	0.39785	28.3964655234102	0.24843	0	-0.0416666666666667	0.836365833333333	12	0	2	0	-0.861	31	0.809171	-105	1	2.67	-3.531	1	0	?	?	1
-4.5	0.56705	13.4977899741958	0.381724285714286	30.1515714285714	-1.65714285714286	0.611992714285714	7	1	1	1	-1.249	92	0.582342	14	1	2.62	-3.869	1	1	1.369	93.6	1
4.22307692307692	0.04255	30.835681712883	0.165174736842105	40.1709473684211	0.426315789473684	0.688765368421053	19	1	0	1	-1.526	271	0.678898	?	?	0.51	-2.036	?	?	24.285	89.44	0
1.8	0.11504	9.95894905528261	0.209500625	24.2581875	0.6125	0.464742125	16	2	2	1	-1.492	320	0.511942	-259	1	1.591	-3.083	1	0	11.79	68.33	1
0.55	0.89928	8.75537090519299	0.316876	65.0626	0.23	0.706393	10	1	1	1	-2.593	199	0.66535	23	0	-0.453	-2.14	0	2	26.86	93.94	0
-0.7	0.67347	0	0.833007142857143	26.8914285714286	-2.02857142857143	0.362957857142857	7	1	1	0	-1.489	39	0.336334	-102	0	0.118	-1.607	0	2	27.132	93.67	0
-4.42352941176471	0.66802	17.5959310462414	0.271752857142857	15.4622142857143	0.121428571428571	0.591214285714286	14	0	2	1	-1.628	204	0.644623	77	1	0.992	-2.62	0	1	28.689	81.03	1
4.2	0.34677	10.493	0.174405714285714	37.9457142857143	0.935714285714286	0.444069571428571	14	1	0	1	-2.306	129	0.388729	?	?	0.277	-2.583	?	?	32.746	92.49	0
-0.7	0.15862	109.847865511807	0.137482	103.096733333333	-0.246666666666667	0.347908	15	0	1	0	-1.204	33	0.481981	-364	1	3.146	-4.35	0	1	1.237	82.73	1
-0.4	0.3125	140.508096095029	0.291515454545455	97.5525454545455	0.845454545454545	0.241696363636364	11	1	0	0	-2.141	31	0.135348	-337	1	-0.06	-2.081	0	0	36.066	91.36	0
-0.7	0.39583	0	0.372461	187.9933	0.26	0.3566198	10	1	1	0	-1.882	38	0.335452	-23	1	0.509	-2.391	1	0	28.853	91.1	0
-1.6	0.736	16.1335	0.32392	33.007	-1.5125	0.323825375	8	1	1	1	-2.064	333	0.308176	47	0	0.458	-2.522	0	0	11.081	57.96	1
2.8	0.38839	1.20100000000001	0.505899090909091	41.9994545454545	2.17272727272727	0.509386727272727	11	1	0	0	-1.469	57	0.527352	49	0	1.548	-3.017	0	0	4.841	76.57	1
-0.984615384615385	0.18132	32.3646125350571	0.262896	38.8027333333333	-0.6	0.714419066666667	15	2	1	0	-1.314	277	0.737613	-199	1	0.701	-2.015	1	0	34.994	90.79	0
-3.9	0.46445	13.8518878103367	0.270738	23.8868666666667	-0.08	0.262770933333333	15	1	2	1	-1.146	357	0.328837	74	0	2.057	-3.203	0	2	4.41	84.51	1
-0.968817204301074	1.2605	15.0957824278898	0.549046666666667	0	-0.5	0.355810333333333	6	2	2	1	-1.654	146	0.33287	-43	2	1.858	-3.512	1	0	8.532	85.03	1
-0.4	0.0625	2.26850000000001	0.18735	34.8304666666667	0.0533333333333333	0.517965533333333	15	1	0	0	-0.793	59	0.587432	28	0	1.774	-2.567	0	1	11.207	32.58	1
-0.4	0.08602	0	0.240314666666667	55.8622	-0.966666666666667	0.297363533333333	15	1	0	0	-0.939	81	0.271426	-65	0	2.936	-3.875	0	1	1.485	50.2	1
-3.2	0	0	0.04398	18.1584210526316	0.484210526315789	0.393329526315789	19	2	0	0	-1.43	53	0.478461	42	0	2.056	-3.486	0	0	1.423	81.23	1
-0.8	0	0	0.0354378260869565	42.9919130434783	0.0391304347826086	0.206830695652174	23	0	0	1	-1.446	131	0.191022	-65	0	2.346	-3.792	0	0	2.235	84.18	1
3.8	0.08092	0	0.152373125	22.038125	0.81875	0.464787875	16	0	0	0	-1.216	53	0.412366	-53	1	2.805	-4.021	0	0	1.204	81.23	1
-1.6	0.29104	0	0.244923076923077	19.2426153846154	0.784615384615385	0.397827769230769	13	0	0	0	-1.734	53	0.27767	-68	1	0.682	-2.416	0	1	23.452	81.23	1
-1.44	0.85926	140.74308433511	0.553034285714286	303.311428571429	-0.585714285714286	0.215329142857143	7	0	0	0	-2.282	74	0.165927	6	0	-0.019	-2.263	1	0	20.556	85.38	0
3.87849462365591	0.11017	11.7415550937833	0.199833888888889	0	0.366666666666667	0.329736666666667	18	1	1	1	-1.821	142	0.260046	22	1	0.325	-2.146	0	0	21.428	83.67	0
1.10344827586207	0.12037	30.0577207199336	0.245514375	16.9188125	-0.64375	0.2943628125	16	0	1	1	-1.724	45	0.259501	-67	0	0.459	-2.183	1	0	20.613	93.73	0
-4.5	0.06977	0	0.0939833333333333	48.0835555555556	0.427777777777778	0.484304722222222	18	1	1	1	-1.107	187	0.571382	61	0	2.203	-3.31	0	1	26.657	53.69	1
-4.5	0.26	18.0120870590341	0.177764444444444	51.1755	0.127777777777778	0.497331888888889	18	0	0	1	-1.225	93	0.549852	65	0	1.922	-3.147	1	3	3.367	52.57	1
2.3	0.07826	123.772241810311	0.092142	232.3065	1.71	0.7073545	20	1	1	1	-1.459	152	0.706845	-10	1	2.36	-3.819	1	1	3.638	93.79	1
-1.3	0.06224	0.0710000000000396	0.168648333333333	28.8178333333333	0.883333333333333	0.575076555555556	18	1	1	0	-1.291	153	0.566561	38	0	2.842	-4.133	1	2	0.87	54.25	1
4.2	0.57343	0	0.599898	0	2.87	0.6778513	10	0	0	0	-1.113	31	0.678218	-205	0	2.734	-3.847	0	1	?	?	1
-0.9	0.09052	8.2017313263725	0.156447894736842	0.554736842105263	0.684210526315789	0.305316789473684	19	0	0	1	-0.873	75	0.352669	-19	0	3.244	-4.117	1	0	?	?	1
-1.3	0.015	0	0.135610476190476	42.0110952380952	-0.419047619047619	0.455002523809524	21	0	0	1	-1.041	464	0.491919	49	1	3.825	-4.866	0	0	0.91	57.47	1
1.8	0.77311	0	0.428291111111111	48.3024444444444	-0.2	0.233080333333333	9	2	1	0	-2.427	62	0.143965	21	0	-0.028	-2.399	1	0	17.77	80.8	0
1.8	0.84071	0	0.504132	0	0.1	0.514942	10	0	0	0	-2.393	42	0.456605	-773	0	-0.258	-2.135	1	0	46.624	94.24	1
3.8	0.17834	24.5316925130648	0.134412631578947	139.734578947368	1.92105263157895	0.401263210526316	19	2	0	0	-1.378	48	0.408886	30	1	2.563	-3.941	0	2	1.081	72.95	1
-4.5	0	7.14499999999998	0.132659473684211	74.231947368421	-1.09473684210526	0.642047526315789	19	1	0	1	-1.016	226	0.73433	-73	1	2.567	-3.583	0	1	1.578	47.71	1
-4.5	0.08943	20.7006728354419	0.218167777777778	57.072	-0.577777777777778	0.3012135	18	1	1	1	-1.011	268	0.275202	-46	0	4.065	-5.076	0	1	0.711	81.07	1
-1.6	0.37762	0	0.401122727272727	91.5004545454545	-0.745454545454545	0.601018545454545	11	0	0	0	-1.483	286	0.633091	-35	1	2.467	-3.95	1	2	2.226	56.23	1
-4.02	0.62802	81.2734723264608	0.281796875	317.10625	0.3375	0.5040194375	16	0	0	0	-2.085	192	0.404199	-28	1	0.59	-2.675	0	0	24.127	84.49	0
-3.5	0.42373	19.255	0.2535525	65.8130833333333	-0.708333333333333	0.346834666666667	12	0	0	0	-2.561	326	0.307899	-54	2	-0.032	-2.529	1	0	24.715	92.8	0
-3.5	0	0	0.1011265	16.98265	-0.16	0.4668251	20	1	0	1	-1.12	63	0.581052	-9	0	1.937	-3.057	0	1	7.547	86.89	1
-2.7	0.25806	8.48900000000001	0.277817857142857	34.4504285714286	-1.03571428571429	0.536838142857143	14	0	0	1	-1.002	57	0.534889	-68	0	4.229	-5.231	0	1	?	?	1
-1.4	0.92969	9.39771448278786	0.410685454545455	46.4777272727273	0.581818181818182	0.475868818181818	11	1	0	1	-2.207	81	0.372389	2	1	2.481	-4.688	0	1	1.803	85.85	0
-1.6	0.09524	0	0.330885	103.631833333333	0.366666666666667	0.64009075	12	1	0	0	-0.879	36	0.706817	3	1	2.929	-3.808	1	3	?	?	0
-0.4	0	0	0	10	-0.3	0.537556833333333	6	2	1	0	-1.185	29	0.582693	27	0	1.915	-3.1	0	1	1.533	47.4	1
-0.44	0.36453	25.251084106628	0.305977857142857	59.4342142857143	-0.771428571428571	0.318556928571429	14	1	2	0	-2.138	96	0.293564	-80	1	-0.655	-1.483	1	0	29.739	93.7	0
-0.9	0.41436	5.05902220460305	0.411047272727273	29.4180909090909	0.3	0.601915818181818	11	0	0	1	-1.261	153	0.690934	-17	1	2.454	-3.715	1	2	1.792	56.15	1
-1.6	0.02778	0	0.0653004761904762	26.406	-0.514285714285714	0.263666714285714	21	1	1	0	-1.059	48	0.269284	-23	0	2.116	-3.175	0	0	4.729	56.13	1
4.2	0	5.65219011003698	0.063692380952381	15.5600476190476	0.59047619047619	0.502203857142857	21	2	0	1	-1.004	48	0.485565	-216	0	2.713	-3.717	1	0	?	?	1
-3.5	0.22872	50.2117265735804	0.110590526315789	117.752157894737	0.8	0.401716947368421	19	0	0	0	-1.898	375	0.345299	-51	1	1.836	-3.734	0	0	3.189	46.74	1
4.2	0.07092	6.03589269840565	0.28256125	21.72325	0.95625	0.5963413125	16	1	1	0	-1.128	52	0.604461	-22	1	1.669	-2.797	0	0	2.291	48.81	1
1.9	0.34146	0	0.263615384615385	114.799923076923	0.0384615384615385	0.361397230769231	13	1	1	0	-2.279	35	0.169956	87	0	-0.518	-1.761	1	0	34.209	91.1	0
2.85	0.09143	32.807	0.287649230769231	63.0306923076923	-0.161538461538462	0.265819615384615	13	0	0	1	-2.497	83	0.305593	19	0	-0.097	-2.4	1	0	21.732	89.09	0
-4.5	0.18692	4.40941344360752	0.199251176470588	25.2483529411765	-0.0294117647058825	0.519432	17	1	1	1	-1.415	249	0.536111	-17	1	1.482	-2.897	0	1	24.935	79.93	1
0.15	0.73881	54.1795	0.792002857142857	17.5361428571429	-1.47142857142857	0.468081428571428	7	1	1	0	-1.004	74	0.4337285	69	0	1.531	-2.535	0	1	?	?	1
-0.701960784313725	0.03817	18.3175554003021	0.152728	57.548	0.375	0.51054535	20	0	1	0	-2.026	222	0.551346	-13	0	-0.822	-1.204	1	0	23.091	93.9	0
3.8	0.09639	0	0.26136	54.604	-0.34375	0.317757875	16	0	0	0	-1.738	88	0.359872	-38	1	2.205	-3.943	0	2	1.559	83.99	1
-2.725	1.00467	31.3380978242627	0.573074	30	-0.84	0.3525766	5	1	2	0	-1.755	25	0.285717	-12	2	-0.324	-1.431	1	2	37.239	93.87	0
1.38333333333333	0	26.7613443385334	0.101596	83.6645	1.62	0.4938049	20	0	0	1	-2.281	158	0.54522	-64	0	1.353	-3.634	0	0	2.67	84.23	0
4.5	0	0	0.0499631578947368	7.91663157894737	0.673684210526316	0.529059421052632	19	2	0	0	-1.399	73	0.51705	70	1	2.637	-4.036	1	0	1.284	92.73	1
-4.5	0.13974	34.03527888662	0.1915975	50.1783	0.245	0.34788805	20	0	0	1	-1.312	64	0.436556	7	0	3.821	-5.133	0	1	0.531	79.95	1
4.2	0.62222	9.89598337149416	0.548101111111111	42.0816666666667	0.0555555555555555	0.296418666666667	9	1	1	0	-1.886	86	0.357294	-133	0	0.633	-2.519	0	0	14.925	92.14	0
-1.3	0.24868	4.612	0.245131764705882	0.160705882352941	1.17058823529412	0.542649823529412	17	2	2	1	-1.368	34	0.655713	-24	1	3.359	-4.727	0	0	1.276	80.47	1
-3.9	0.57619	26.8370981318563	0.293396	81.583	-0.7	0.4838642	10	0	0	1	-1.562	157	0.506708	35	1	0.787	-2.349	0	0	27.622	80.29	0
-0.8	0.28462	13.6355091013897	0.147347647058824	15.893	-0.435294117647059	0.544360529411765	17	0	1	0	-1.272	225	0.561167	27	0	2.425	-3.697	0	0	2.109	79.45	0
-3.5	0.06522	0	0.268263333333333	53.308	0.253333333333333	0.450191	15	0	0	1	-1.074	97	0.455459	-77	0	2.215	-3.289	0	0	4.111	76.06	1
3.8	0.50575	26.9418318811307	0.272061818181818	76.5997272727273	0.754545454545455	0.439958636363636	11	0	0	1	-1.41	129	0.478896	189	0	0.52	-1.93	1	2	16.294	60.52	0
2.5	0.08511	11.0010000000001	0.107261111111111	78.9306666666667	-0.427777777777778	0.449573222222222	18	0	0	0	-1.072	82	0.550539	-56	1	3.121	-4.193	0	0	1.288	73.55	1
1.8	0.41026	0	0.528171	31.1568	-1.19	0.4112775	10	1	1	0	-2.022	85	0.37159	29	2	1.694	-3.716	1	0	3.278	93.7	0
-0.7	0.03472	0.590999999999992	0.144206470588235	13.5960588235294	-0.605882352941177	0.504020411764706	17	0	0	1	-1.089	51	0.606611	8	1	3.308	-4.397	0	1	0.812	44.92	1
-0.4	0	0	0	10	-2.5	0.5803732	5	1	1	0	-0.861	34	0.628685	-20	1	2.581	-3.442	0	0	?	?	1
-4.5	0.13386	0	0.151705333333333	63.3710666666667	1.58666666666667	0.486855933333333	15	1	1	0	-1.101	32	0.516214	60	1	2.985	-4.086	0	1	?	?	1
3.8	0	2.122	0.17959052631579	29.4444736842105	1.49473684210526	0.503943894736842	19	0	0	1	-2.006	51	0.530778	11	1	2.003	-4.009	1	2	2.36	73.43	1
1.8	0	7.69900000000001	0.0210368	17.68784	0.256	0.588179	25	3	1	1	-1.392	72	0.588183	-44	1	0.694	-2.086	1	0	9.73	26.15	1
-3.2	0.92929	0	0.718874	0	-2.72	0.3763552	5	0	0	0	-1.573	306	0.366025	-710	0	0.914	-2.487	0	0	31.537	83.79	0
4.03333333333333	0	14.2192941768883	0.173372857142857	42.1942380952381	0.366666666666667	0.435114761904762	21	1	0	0	-1.81	132	0.40668	21	0	1.991	-3.801	1	0	4.29	78.35	1
-3.5	0.54595	0	0.487817272727273	16.8820909090909	-1.01818181818182	0.503661909090909	11	2	2	0	-1.755	30	0.439287	-201	0	1.194	-2.949	0	0	5.334	44.16	1
-3.2	0.45455	0	0.271321111111111	102.731444444444	-0.5	0.241413111111111	9	0	0	0	-2.12	53	0.291831	65	0	1.635	-3.755	0	0	2.057	81.17	1
-0.8	0.1028	17.4847787772362	0.218072307692308	67.5903846153846	0.438461538461538	0.298670846153846	13	1	0	1	-1.251	48	0.145327	1	1	1.749	-3	1	2	2.139	62	1
1.17142857142857	1.04651	14.4445778740392	0.428601111111111	41.2735555555556	-0.788888888888889	0.190766888888889	9	0	1	0	-1.583	21	0.167724	15	0	0.381	-1.964	0	1	20.096	92.69	0
-4.5	0.58566	0	0.657824285714286	22.8051428571429	-1.28571428571429	0.458832428571429	7	1	1	1	-2.205	101	0.39095	-6	0	3.229	-5.434	0	1	0.556	83.82	1
-0.8	0.10638	2.28749999999997	0.0702113636363636	34.7815909090909	-1.62272727272727	0.311208545454545	22	1	1	0	-1.153	224	0.061431	-74	1	2.281	-3.434	0	0	2.142	48.76	1
-3.5	0.32143	0	0.347333529411765	0.02	-1.35294117647059	0.482796764705882	17	1	1	0	-1.362	27	0.520427	1	0	1.843	-3.205	0	0	2.709	61.54	1
2.8	0.13772	22.0381497452839	0.156482	61.32245	-0.385	0.4175783	20	1	1	1	-1.4	94	0.457391	-4	0	0.49	-1.89	0	0	24.278	64.65	1
-0.253333333333333	0.36047	28.7884243506927	0.163836470588235	58.4457647058824	1.39411764705882	0.352484117647059	17	0	1	1	-0.861	95	0.326604	-16	0	2.849	-3.71	0	0	?	?	1
3.8	0.04023	18.4582175645881	0.0949026315789474	56.3961578947368	1.61578947368421	0.664691631578947	19	1	1	1	-1.611	12	0.540477	?	?	0.878	-2.489	?	?	?	?	0
-3.5	0.23789	0	0.258461538461538	64.7196923076923	-0.461538461538462	0.233780846153846	13	1	0	0	-1.005	23	0.225128	220	0	1.858	-2.863	0	1	?	?	1
1.9	0	32.3801114846753	0.1107005	141.6725	0.725	0.4267173	20	0	0	1	-1.896	209	0.427909	42	1	1.475	-3.371	0	2	4.218	84.49	0
3.8	0.03279	0	0.15268	27.3071176470588	1.11176470588235	0.322436411764706	17	2	2	1	-1.733	85	0.405472	19	1	2.384	-4.117	0	0	1.665	60.19	1
2.5	0.75758	54.721280931794	0.441970625	39.1416875	-0.14375	0.405009	16	1	0	0	-1.111	199	0.465366	9	1	2.907	-4.018	0	0	?	?	1
2	0.67429	16.6095253594637	0.563574	81.8223	-1.77635683940025e-16	0.4930518	10	1	0	1	-2.086	63	0.462592	-45	1	0.28	-2.366	0	2	20.471	93.08	0
-4.5	0.76062	0	0.571377142857143	0	-1.6	0.430245571428571	7	1	0	1	-1.059	317	0.418655	29	1	2.765	-3.824	0	1	2.045	42.73	1
-0.716666666666667	0.52	5.63051178106101	0.239993636363636	24.705	-0.436363636363636	0.411951818181818	11	1	1	1	-1.667	255	0.383204	35	1	2.883	-4.55	0	1	1.606	80.47	1
1.8	0.67925	42.2982391445053	0.370272727272727	29.0921818181818	0.572727272727273	0.647723727272727	11	1	1	0	-1.242	105	0.660505	-51	0	1.685	-2.927	1	0	0.567	17.52	1
3.8	0.2139	0	0.256561666666667	21.0592222222222	-0.433333333333333	0.4378735	18	0	0	1	-2.239	62	0.466077	68	0	-0.395	-1.844	0	0	36.113	93.69	0
-3.48823529411765	0.83744	29.6598668159418	0.399365	79.50025	-2.2625	0.427552	8	0	1	1	-2.113	222	0.321605	?	?	0.324	-2.437	?	?	25.662	92.31	0
-3.5	0.97661	1.60150000000006	0.553301666666667	42.2038333333333	-1.8	0.413984666666667	6	0	0	1	-1.862	47	0.389488	?	?	0.528	-2.39	?	?	20.618	93.75	0
4.5	0.01176	29.7505	0.141612105263158	33.1180526315789	0.11578947368421	0.361189473684211	19	2	0	0	-0.973	63	0.376115	-31	1	2.387	-3.36	0	0	?	?	1
4.5	0.00571	15.6942675098864	0.0497226315789474	21.731	0.847368421052632	0.379381210526316	19	2	0	1	-1.106	155	0.321088	15	1	2.962	-4.068	1	0	0.818	49.65	1
4.5	0.45946	31.326788995363	0.2554475	0	1.25	0.7633434	20	1	1	1	-1.518	184	0.802807	33	0	-0.232	-1.286	0	0	20.308	75.43	0
-3.9	0.59048	0.454966665445576	0.375132	1	0.05	0.7240246	10	0	0	0	-1.818	69	0.727962	?	1	1.311	-3.129	1	1	1.082	18.18	1
-3.5	0.81871	6.12753755166682	0.40808125	30.720875	-3.3375	0.323697625	8	0	0	1	-2.777	135	0.290622	32	2	-0.815	-1.962	1	0	23.309	92.59	0
-0.4	0	0	0	10	-0.95	0.575942666666667	6	1	1	0	-0.921	28	0.637191	-2	1	1.667	-2.588	1	0	?	?	1
-1.3	0.14346	0	0.194255625	98.889375	-0.79375	0.65213925	16	1	1	0	-0.99	38	0.722033	31	0	2.804	-3.794	1	2	?	?	1
-0.4	0.5625	22.381	0.362816666666667	20	-0.716666666666667	0.168801666666667	12	2	1	0	-3.238	112	0.156823	13	0	-1.246	-1.992	1	0	20.722	94.22	0
-3.5	0.05488	11.5357864273863	0.094842	14.67515	0.62	0.5599843	20	1	1	1	-0.848	161	0.666508	-7	0	2.284	-3.132	0	0	?	?	1
3.8	0.06915	7.84550000000002	0.234979333333333	64.4546666666667	1.66	0.5041836	15	1	1	1	-1.306	294	0.525927	22	1	2.856	-4.162	1	2	1.671	62	1
1.9	0	5.42098503800021	0.298311764705882	17.7645882352941	-0.0529411764705882	0.587494588235294	17	1	1	1	-1.528	62	0.655614	50	1	1.799	-3.327	1	0	2.544	55.79	1
-0.4	0.30108	1.88100000000002	0.57221	22.455	-1.72857142857143	0.405856285714286	7	0	0	0	-0.763	48	0.452187	-195	0	3.026	-3.789	0	1	?	?	1
2.90588235294118	0.10714	15.8896318190469	0.119605789473684	64.2661052631579	1.01052631578947	0.766859157894737	19	1	1	1	-2.279	28	0.745571	90	0	-0.848	-1.431	1	0	35.261	93.9	0
-1.19444444444444	0.79126	18.8579624208626	0.328429166666667	17.0660833333333	-0.591666666666667	0.496023666666667	12	0	1	1	-2.442	357	0.39309	69	1	-0.596	-1.846	1	0	29.56	93.13	0
-3.5	0.76804	26.8659179479782	0.211176363636364	90.7007272727273	-1.34545454545455	0.470721545454545	11	0	0	0	-2.175	266	0.394953	67	1	0.282	-2.457	0	2	33.146	96.34	0
4.2	0	0	0.1813175	81.83005	1.125	0.41027245	20	1	1	0	-2.169	376	0.424803	-31	0	2.579	-4.748	0	1	1.148	57.85	1
-1.3	0.60591	0	0.343149090909091	43.9770909090909	-0.427272727272727	0.301991727272727	11	0	0	0	-2.423	51	0.322707	-47	1	-0.136	-2.287	1	0	20.541	93.4	0
-1.3	0.04292	6.57754449286019	0.11941	25.7961052631579	-0.331578947368421	0.50406852631579	19	2	1	0	-1.06	153	0.614442	-42	0	1.792	-2.852	0	0	11.923	33.68	1
-4.5	0.31276	0	0.162422727272727	20.8745454545455	-0.363636363636364	0.551202363636364	11	1	1	0	-2.183	83	0.520021	-56	2	-0.451	-1.732	1	0	26.84	90.35	0
-3.5	0.26923	10.7775	0.125608461538462	20.8052307692308	-0.0846153846153846	0.378708538461538	13	0	0	1	-1.2	65	0.407611	67	0	1.77	-2.97	0	1	1.801	39.5	1
-0.8	0.30172	19.6702020042726	0.394989090909091	26.7367272727273	0.0545454545454545	0.674014727272727	11	1	1	1	-1.032	77	0.628377	-793	1	2.066	-3.098	0	0	?	?	1
1.8	0.23894	0	0.235595384615385	22.0629230769231	0.8	0.405998923076923	13	0	0	0	-1.82	53	0.394678	-50	1	0.767	-2.587	0	0	18.567	87.16	1
4.2	0.04861	18.6163764704329	0.142646666666667	50.1049333333333	0.54	0.472391466666667	15	0	0	1	-1.512	93	0.462501	?	?	0.098	-1.61	?	?	24.581	90.53	0
-0.4	0.02198	0	0.127844	43.7821333333333	-0.58	0.5771192	15	1	0	1	-0.826	464	0.59868	-68	0	4.314	-5.14	1	0	0.393	55.73	1
-0.4	0	0	0	10	-0.86	0.5826144	5	1	1	0	-0.921	26	0.641973	53	1	1.667	-2.588	1	0	?	?	1
-0.8	0	10.778518389216	0.0695804761904762	35.9365714285714	-0.361904761904762	0.51553280952381	21	1	0	1	-1.468	132	0.538748	-37	1	1.91	-3.378	0	0	3.85	87.63	1
-1.06666666666667	0.83007	8.67203337683203	0.463538	45.4072	-1.13	0.2359855	10	1	0	0	-2.275	138	0.200623	112	0	0.528	-2.803	1	0	14.027	86.6	0
3.8	1.15789	13.2109952726763	0.60345	0	0.255555555555556	0.287594222222222	9	1	1	1	-1.252	93	0.280878	38	0	2.264	-3.516	0	0	2.284	64.65	1
3.36666666666667	0.24859	25.5648242230521	0.227751538461538	76.0556923076923	2.34615384615385	0.429187384615385	13	0	1	0	-2.502	396	0.39739	-58	0	-0.311	-2.191	0	2	17.73	88.82	0
-3.5	0.93939	33.1107597956044	0.415642857142857	28.362	-1.92857142857143	0.356398714285714	7	0	2	1	-1.158	28	0.343022	-106	0	1.626	-2.784	0	0	?	?	1
4.2	0.17007	18.1079382223689	0.0824866666666667	51.87675	1.525	0.762375791666667	24	2	1	1	-1.465	28	0.780484	-39	0	2.247	-3.712	0	1	?	?	1
-4.5	0.40143	0	0.345254545454545	0	-1.14545454545455	0.378475909090909	11	0	0	0	-1.663	40	0.377409	154	0	3.458	-5.121	0	1	0.356	53.65	1
-0.8	0	7.219	0.035135	16.31025	0.63	0.51548455	20	1	0	1	-1.291	53	0.51372	56	1	3.418	-4.709	1	0	0.351	47.18	1
-3.5	0.52222	0	0.197864166666667	20.2555833333333	-0.0166666666666667	0.33505925	12	1	1	0	-1.525	55	0.33956	22	2	1.659	-3.184	1	0	10.481	86.78	1
-3.5	0	51.3568333647043	0.160942	146.53675	-0.765	0.6103035	20	0	0	0	-0.731	264	0.625351	-104	0	2.346	-3.077	0	0	?	?	1
1.8	0.5045	13.8414614112817	0.325071538461538	26.2589230769231	-0.346153846153846	0.449257769230769	13	0	1	0	-2.951	94	0.381383	48	1	-0.72	-2.231	0	0	26.149	90.27	0
1.8	0.36607	0.228999999999973	0.55781	22.8268888888889	-1.18888888888889	0.384644444444444	9	0	1	0	-0.915	294	0.332698	230	0	2.353	-3.268	0	0	0.94	14.01	1
-1.6	0.95238	0	0.586301428571429	36.46	-1.4	0.542073857142857	7	1	1	0	-1.035	35	0.548262	-64	1	3.422	-4.457	1	0	?	?	1
1.8	0.02105	22.8480673046005	0.247654285714286	67.323	0.6	0.242623904761905	21	0	0	1	-1.742	47	0.20002	-131	1	2.084	-3.826	1	0	2.387	70.16	1
-3.9	0.30415	0	0.335539	45.3389	-0.79	0.3759615	10	0	0	1	-2.089	464	0.317255	6	0	0.485	-2.574	1	0	17.172	87.07	0
-0.525	0.98387	6.39827052315703	0.730495	39.5671666666667	-1.83333333333333	0.543269666666667	6	1	2	1	-0.954	231	0.59891	37	0	2.981	-3.935	0	0	0.903	52.85	1
4.5	0.15686	22.9014407767314	0.158620526315789	56.2998421052632	1.33684210526316	0.747185210526316	19	1	1	1	-1.805	13	0.747872	-45	0	-0.168	-1.637	0	2	18.925	70.29	0
-0.4	0.03409	19.8222039306094	0.201440588235294	63.0734705882353	0.470588235294118	0.418664117647059	17	1	0	1	-0.763	54	0.474557	36	1	2.561	-3.324	0	0	?	?	1
-1.6	0.02632	0	0.0833677777777778	68.9766111111111	0.605555555555556	0.501019888888889	18	1	0	0	-0.906	31	0.596846	-54	0	2.371	-3.277	1	0	?	?	1
-0.556862745098039	0.10638	19.3144973019668	0.109751428571429	68.9386190476191	0.733333333333333	0.716925	21	0	1	1	-1.675	14	0.643919	-30	0	0.781	-2.456	0	0	?	?	0
-1	0.84264	22.2252139289479	0.543411111111111	10	-2.35555555555556	0.280602	9	1	0	0	-2.891	95	0.27753	-61	0	-0.701	-2.19	1	0	32.584	89.42	0
-1.6	0.66154	0	0.634255	38.789625	-0.7625	0.256181875	8	0	0	1	-1.292	66	0.242637	-32	1	1.862	-3.154	0	1	6.855	42.07	0
3.8	0.84024	40.374140580443	0.519824285714286	188.849428571429	0.4	0.427006285714286	7	0	0	0	-2.586	364	0.37696	-28	0	-0.602	-1.984	1	1	34.741	92.51	0
0.55	0.17687	20.261	0.044398125	32.7794375	0.8375	0.6472400625	16	0	0	0	-1.013	74	0.5126185	1	0	2.001	-3.014	0	0	?	?	1
-0.8	0.51724	6.56091908195794	0.266414615384615	11.5594615384615	0.269230769230769	0.421897307692308	13	1	0	1	-2.164	70	0.391417	-11	1	0.532	-2.696	0	1	14.908	65.17	1
-3.14722222222222	0.63584	17.1055450971604	0.273206666666667	19.6504166666667	-0.966666666666667	0.546859583333333	12	3	3	1	-0.939	98	0.644706	-57	0	2.243	-3.182	1	0	?	?	1
4.5	0.16185	9.59250000000002	0.264415384615385	115.933461538462	-0.2	0.317407461538462	13	0	0	0	-2.386	138	0.313505	?	?	0.225	-2.611	?	?	27.513	94.44	0
-3.9	0.49309	2.31300000000007	0.23436	34.5033076923077	-0.261538461538461	0.510839538461539	13	0	0	1	-1.083	46	0.532888	-49	1	1.767	-2.85	0	0	?	?	0
3.8	0.07692	22.8475865733168	0.168157894736842	31.8511578947368	1.04210526315789	0.422238421052632	19	0	1	1	-1.319	89	0.421432	15	0	1.901	-3.22	1	0	5.431	57.65	1
-3.9	0.74528	0.650000000000098	0.28152375	48.024375	-1.525	0.519141125	8	2	2	0	-1.166	45	0.496032	79	0	1.601	-2.767	0	2	?	?	1
-3.5	0.48837	27.2245950285608	0.0734647368421053	124.264526315789	0.489473684210526	0.607114157894737	19	1	3	1	-0.902	374	0.619482	19	1	1.479	-2.381	0	0	13.297	60.46	1
-3.5	0.72683	19.5783148511235	0.301185	15.320375	-0.125	0.29715875	8	0	0	1	-1.936	62	0.274133	154	0	0.043	-1.979	0	0	16.601	87.93	1
3.8	0.26344	1.29649999999996	0.225930714285714	32.3906428571429	-0.421428571428571	0.389109571428571	14	1	1	1	-1.543	81	0.435404	206	1	1.605	-3.148	0	0	13.428	89.14	1
3.8	0.53448	36.2731604756036	0.46605	114.459555555556	-0.788888888888889	0.355798333333333	9	1	2	0	-0.773	275	0.391577	49	1	3.351	-4.124	1	0	?	?	1
-0.7	0.47917	0	0.315297692307692	47.1933846153846	0.738461538461538	0.445476692307692	13	1	1	1	-2.564	133	0.12416	48	0	-0.005	-2.559	0	0	27.111	93.6	0
-0.422222222222222	0.03614	13.2262173142756	0.13483	14.113	1.35454545454545	0.565678	22	0	0	1	-1.409	260	0.597425	101	1	2.369	-3.778	1	0	4.713	75.82	0
-3.5	0.20859	1.32499999999992	0.139204375	35.504125	-0.9375	0.6499770625	16	0	0	1	-1.424	53	0.654864	10	2	1.916	-3.34	1	0	1.869	54.58	1
0.34	0.08696	4.90810545933969	0.106228125	34.828875	-0.96875	0.70014025	16	0	1	1	-1.713	285	0.737529	-33	1	1.209	-2.922	0	0	3.774	35.79	1
4.2	0.03145	4.67742694224078	0.0531003846153846	15.7366153846154	-0.126923076923077	0.580037346153846	26	1	1	1	-1.152	50	0.561685	-459	0	2.54	-3.692	1	1	0.48	10.09	1
4.2	0.01481	0	0.0206945	24.201	2.335	0.31364945	20	0	0	0	-1.039	50	0.209779	27	1	2.482	-3.521	1	0	?	?	1
4.2	0	20.4226684577275	0.122764444444444	13.2922777777778	0.2	0.401567277777778	18	2	1	1	-1.201	29	0.430861	-70	0	2.606	-3.807	0	0	?	?	1
-0.7	0.30147	0	0.336555833333333	0	-0.45	0.282279083333333	12	0	0	1	-1.633	68	0.237885	123	1	2.121	-3.754	0	0	2.648	87.98	1
2.5	0.01724	0	0.351419444444444	28.9511666666667	0.411111111111111	0.442806	18	1	1	1	-1.6	44	0.528996	-997	1	2.244	-3.844	0	0	?	?	1
4.5	0.44604	9.68400000000001	0.242582307692308	20.7528461538462	-0.276923076923077	0.482196538461538	13	2	0	0	-1.74	70	0.463213	24	0	0.193	-1.933	0	0	25.24	93.75	0
2.5	0.05128	0	0.276924375	11.5425625	0.575	0.2600544375	16	0	0	0	-1.25	41	0.27889	69	1	2.762	-4.012	0	0	0.365	17.92	1
4.2	0.0339	46.2886863642234	0.125326315789474	49.5552631578947	0.647368421052631	0.575509368421052	19	2	2	1	-0.75	99	0.634934	-7	0	3.15	-3.9	1	1	?	?	1
-0.9	0.22881	14.1638310024748	0.177051538461538	52.6223846153846	-0.269230769230769	0.458238769230769	13	2	2	1	-1.189	43	0.58837	56	0	2.149	-3.338	1	2	1.26	61.77	1
-3.5	0.90533	84.4129786181456	0.72696625	0	0.575	0.251821875	8	0	0	0	-0.924	68	0.198281	-4	0	3.319	-4.243	1	0	?	?	1
-4.5	0.27755	0	0.277453846153846	21.9445384615385	0.5	0.370066769230769	13	0	0	0	-1.904	32	0.266913	-2	1	0.328	-2.232	0	0	25.421	91.75	0
2.5	0.92308	34.8043120543473	0.360181818181818	117.365272727273	-0.918181818181818	0.543439727272727	11	0	2	1	-1.073	146	0.579734	-377	1	2.869	-3.942	1	0	?	?	1
1.8	0.02632	12.16	0.112772105263158	77.8701578947368	0.0789473684210525	0.456679473684211	19	0	0	0	-1.009	85	0.471562	-40	1	2.268	-3.277	0	0	2.817	91.97	1
-4.5	0.26667	7.75802146168725	0.112368461538462	20.9436923076923	0.0923076923076923	0.481343538461538	13	1	1	1	-1.101	62	0.544928	41	1	2.204	-3.305	0	1	?	?	1
2.8	0.35096	31.3794345274452	0.2093885	38.91145	-0.345	0.4616844	20	1	1	1	-1.4	96	0.431638	42	0	0.49	-1.89	0	0	34.544	91.99	0
-3.9	0.32719	0	0.577695	52.4485	-1.675	0.352073875	8	2	1	0	-1.342	333	0.342507	50	1	2.488	-3.83	1	1	1.352	50	1
-0.4	0.81522	0	0.768175	0	-2.01666666666667	0.358984166666667	6	0	0	0	-1.342	16	0.328509	-77	1	0.593	-1.935	1	0	26.544	91.64	0
-0.8	0.92683	10.8253175473055	0.6014225	25	-1.7875	0.419731875	8	0	0	0	-1.784	323	0.391492	-300	1	0.234	-2.018	0	0	28.292	89.33	0
1.8	0	0	0.192768333333333	31.3136111111111	0.755555555555556	0.464939722222222	18	0	0	1	-1.149	50	0.457677	53	1	2.549	-3.698	1	0	1.22	43.04	1
-0.4	0	0	0	10	-1.72	0.5759012	5	1	1	0	-1.806	25	0.475429	-49	0	0.445	-2.251	0	1	19.529	91.6	1
4.4	0.00658	3.38007820422349	0.0712758823529412	25.0803529411765	0.917647058823529	0.478091117647059	17	1	0	1	-1.146	195	0.442493	-37	0	2.581	-3.727	1	0	2.555	72.31	1
4.48627450980392	0.0814	20.5180541811972	0.0708905263157895	37.5356842105263	0.9	0.661667157894737	19	1	2	1	-1.63	25	0.666297	-18	0	0.455	-2.085	0	2	?	?	0
-3.5	0.00513	0	0.15200619047619	35.2044761904762	-0.20952380952381	0.526985238095238	21	1	0	0	-0.862	102	0.67549	-30	0	2.173	-3.035	1	0	?	?	1
-4.5	0.62771	13.6544909896891	0.256980833333333	28.8465833333333	-0.558333333333333	0.366166333333333	12	0	0	1	-2.257	63	0.365206	-5	0	2.648	-4.905	0	1	1.566	86.09	0
3.3	0.0198	3.49206037855877	0.023715	20.0254444444445	0.894444444444444	0.630806666666667	18	1	1	1	-1.019	107	0.614485	-20	1	3.119	-4.138	0	2	0.901	64.08	1
4.2	0.03759	9.62244814929145	0.0130063636363636	8.99518181818182	0.681818181818182	0.678605590909091	22	1	0	1	-1.129	380	0.704422	-20	1	1.436	-2.565	0	2	14.403	75	0
1.92857142857143	0.57627	37.9746522919418	0.486590833333333	41.487	-1.01666666666667	0.527622333333333	12	0	1	0	-2.437	106	0.662221	38	1	0.27	-2.707	0	0	17.86	85.89	1
-3.5	0.42857	13.0630434007121	0.402328461538462	101.166230769231	1.71538461538462	0.534911923076923	13	0	0	1	-0.895	152	0.543972	-730	0	2.203	-3.098	0	1	?	?	1
-0.961290322580646	0.79602	9.74863205343032	0.298890909090909	12.6416363636364	-0.0363636363636364	0.366531818181818	11	2	3	1	-1.316	145	0.386578	-20	0	2.045	-3.361	1	0	1.634	65.31	1
3.24	0.0087	18.7197139337117	0.07718	58.2707	1.135	0.51986055	20	0	0	0	-2.347	342	0.491702	58	0	-0.743	-1.604	0	0	24.368	90.51	0
-0.8	0.06716	0	0.109624	28.9253333333333	-0.633333333333333	0.265345466666667	15	1	1	0	-1.068	48	0.260786	14	1	2.855	-3.923	0	0	?	?	1
-4.5	0.15854	4.98700000000003	0.169427857142857	62.4028571428572	-0.2	0.382544285714286	14	1	0	1	-1.392	330	0.438459	-36	1	1.726	-3.118	0	1	9.356	75.07	1
-0.7	0.5	6.62884100652925	0.2769725	34.4555	-1.10833333333333	0.531427833333333	12	1	0	1	-2.667	122	0.539379	33	1	2.183	-4.85	0	1	1.931	77.53	0
-3.5	0.59113	20.1573868401195	0.329814444444444	87.7034444444444	-0.855555555555556	0.408133111111111	9	0	0	0	-1.514	26	0.400314	59	2	0.174	-1.688	1	2	34.314	86.49	0
3.8	0.01198	0	0.174505625	27.103625	0.2	0.282740875	16	1	0	1	-1.966	87	0.335315	-67	0	0.262	-2.228	1	0	6.62	93.25	1
-3.025	0.90533	85.5961984217173	0.72696625	0	0.575	0.251821875	8	0	0	0	-1.059	77	0.198281	-28	0	1.92	-2.979	1	0	5.405	93.92	1
-3.5	0.94762	12.2451949453653	0.378661428571429	43.1535714285714	-2.11428571428571	0.501146285714286	7	2	2	1	-2.369	86	0.376867	-24	2	0.168	-2.537	1	0	34.06	85.85	0
1.8	0.44776	0	0.24571875	0	1.2125	0.3068784375	16	0	0	0	-1.637	69	0.321838	70	0	2.176	-3.813	1	0	1.53	57.64	1
-4.5	0.67797	1.48899999999997	0.443418181818182	26.3546363636364	-1.00909090909091	0.735655363636364	11	2	1	0	-1.788	52	0.656445	104	1	0.014	-1.802	0	0	26.83	88.43	0
2.5	0.2381	0	0.236741428571429	11.7072857142857	0.419047619047619	0.30531919047619	21	0	0	0	-1.073	47	0.390069	69	1	2.964	-4.037	0	0	?	?	1
-3.9	0.42708	17.7498276895386	0.154102352941176	101.708647058824	1.32352941176471	0.453673352941176	17	1	2	1	-1.166	29	0.523741	62	0	1.601	-2.767	0	2	?	?	1
1.8	0.00909	0	0.231653333333333	31.8222222222222	0.766666666666666	0.340102777777778	18	0	0	0	-1.132	65	0.232702	-53	1	2.22	-3.352	1	0	2.681	51.93	1
-0.4	0.34444	2.83879802420359	0.335483636363636	0	-0.0272727272727273	0.321286181818182	11	1	0	0	-0.921	44	0.340578	-40	1	2.479	-3.4	0	0	?	?	1
2.8	0.27374	1.44899999999996	0.273390714285714	31.1118571428571	0.135714285714286	0.680328928571429	14	1	1	1	-0.982	158	0.745183	-2	0	1.943	-2.925	0	0	4.386	64.08	1
-0.7	0.17763	2.2785	0.264254285714286	19.9592142857143	-0.128571428571428	0.560699214285714	14	0	0	1	-1.067	35	0.563341	-34	1	2.31	-3.377	0	0	?	?	1
3.8	0.12717	4.47101015354512	0.157115882352941	18.0594705882353	1.31176470588235	0.483865352941176	17	1	2	1	-0.948	128	0.541582	-88	1	3.263	-4.211	0	0	0.8	53.97	1
[truncated: 29 more rows]
