# Supplementary material for: Impact of structural prior knowledge in SNV prediction: Towards causal variant finding in rare disease
Source: PLoS One. 2018 Sep 28;13(9):e0204101. doi: 10.1371/journal.pone.0204101 (PMC6161878; doi:10.1371/journal.pone.0204101)
Supplement: S4 File — List of ClinVarRVRD test set features and metadata. (CSV) [file pone.0204101.s007.csv]

KDmean	RSAmax	Bstddev	nRSA	nB	nKD	nSC	nNum	nBinding	Binding	Mapreg	PSIC	Nobs	SeqCons	MinDJxn	CodPos	dScore	Score2	Transv	CpG	IdPmax	IdQmin	Label1
2.8	0.02424	0	0.13226875	32.0754375	1.575	0.2295278125	16	0	0	0	-1.116	99	0.119616	52	2	1.656	-2.772	1	0	9.492	56.64	1
-1.6	0.01379	10.779	0.139523333333333	81.0025	1.35	0.490562722222222	18	0	0	0	-0.75	85	0.51818	141	1	2.81	-3.56	0	0	?	?	1
-3.2	0.06742	8.32600000000016	0.0867725	82.79855	-0.00500000000000005	0.5329544	20	1	0	0	-0.911	84	0.678569	91	0	2.329	-3.24	0	0	?	?	1
-0.4	0.63265	9.95250000000005	0.44406375	86.061375	-0.7125	0.397057375	8	1	0	0	-2.178	81	0.316981	112	1	1.478	-3.656	0	0	6.254	75.05	0
1.8	0.13793	8.71599999999995	0.217349230769231	83.5998461538462	-0.876923076923077	0.499588230769231	13	1	0	0	-2.213	84	0.456423	100	0	1.644	-3.857	1	0	2.142	85.97	1
-4.5	0.71373	23.8171160876873	0.321667	97.921	-0.41	0.4899116	20	1	1	1	-1.281	28	0.385195	-3185	0	3.818	-5.099	0	1	?	?	1
-1.3	0.46948	25.0374048738348	0.315949	102.4737	-0.41	0.5824523	10	0	1	1	-1.181	25	0.610368	49	0	2.376	-3.557	0	0	?	?	1
-1.3	0.58659	7.92730434065547	0.444378	41.9476	-0.31	0.4418783	10	0	0	1	-0.885	102	0.40799	-1412	0	3.062	-3.947	1	0	0.732	46.29	1
-3.83333333333333	0.31737	8.02750375099396	0.227116470588235	29.7765294117647	1.13529411764706	0.524408823529412	17	1	1	1	-2.109	190	0.469665	210	0	0.793	-2.902	0	0	13.35	69.41	1
-0.4	0.12766	7.52184874585733	0.222689444444444	44.4908333333333	-0.227777777777778	0.549310611111111	18	0	0	0	-0.71	194	0.581498	51	0	3.207	-3.917	0	1	2.127	48	1
-0.4	0.01099	8.56836191397683	0.115364	38.51505	0.305	0.62624465	20	1	0	1	-1.036	195	0.657505	17	0	2.894	-3.93	0	1	2.441	61.65	1
-1.3	0.1814	10.7907823846199	0.273791666666667	38.8923888888889	0.316666666666667	0.551777944444444	18	0	0	1	-1.49	178	0.599829	18	0	0.551	-2.041	0	0	23.325	65.88	1
-0.4	0.06098	0	0.138920526315789	10.0112631578947	-0.205263157894737	0.487191315789474	19	1	0	0	-0.829	62	0.460605	1	0	2.236	-3.065	0	1	4.192	49.76	1
-4.5	0.35821	0	0.294542857142857	12.3289285714286	0.0142857142857143	0.452150142857143	14	0	0	1	-1.25	62	0.445322	41	0	1.142	-2.392	0	1	44.472	89.56	1
-0.4	0.40244	0	0.596104	14.5276	0.13	0.2463289	10	0	0	1	-0.705	60	0.267721	26	0	3.137	-3.842	0	1	?	?	1
-0.4	0.09211	44.5320541267748	0.245264444444444	47.0747222222222	0.577777777777778	0.619405611111111	18	1	0	0	-0.676	90	0.733873	106	0	2.423	-3.099	0	1	?	?	1
-1.6	0.49645	8.31514750320158	0.511624444444444	61.9566666666667	1.72222222222222	0.469459777777778	9	2	2	1	-1.007	66	0.429935	73	1	1.466	-2.473	0	1	21.019	72.33	1
1.8	0.01667	16.6963258389596	0.0565516666666667	19.021	1.92222222222222	0.483291055555556	18	0	0	1	-1.271	92	0.526538	29	1	2.122	-3.393	1	1	1.616	40.14	1
-0.8	0.53175	11.7213345686831	0.191440666666667	35.4234666666667	-0.76	0.60151	15	0	2	1	-1.068	100	0.734	34	1	2.011	-3.079	0	0	?	?	1
-0.8	0.53175	11.7213345686831	0.191440666666667	35.4234666666667	-0.76	0.60151	15	0	2	1	-1.068	100	0.734	33	2	2.496	-3.564	1	0	?	?	1
-0.4	0.19565	10.6676217410193	0.129095555555556	29.0315555555556	-0.427777777777778	0.559990777777778	18	0	1	1	-0.915	100	0.712439	28	1	2.403	-3.318	0	0	0.606	12.36	1
1.8	0	12.9726794666475	0.0330663157894737	25.0574736842105	1.46315789473684	0.603053736842105	19	0	0	1	-0.949	99	0.672206	5	0	2.103	-3.052	0	0	?	?	1
-3.5	0	0	0.192234705882353	32.4245294117647	0.088235294117647	0.581918294117647	17	1	0	0	-1.079	88	0.717023	55	2	1.97	-3.049	1	0	?	?	1
-0.4	0.19565	10.6676217410193	0.129095555555556	29.0315555555556	-0.427777777777778	0.559990777777778	18	0	1	1	-0.915	100	0.712439	29	0	1.25	-2.165	0	0	2.719	12.36	1
4.2	0.77632	17.061746518129	0.121502222222222	27.1788888888889	1.27222222222222	0.529139388888889	18	1	1	1	-1.248	95	0.489495	27	0	2.408	-3.656	1	1	3.518	78.45	1
-0.8	0.43443	15.6624301162983	0.22483	19.8521538461538	0.246153846153846	0.613104538461538	13	3	1	1	-1.656	95	0.556282	110	1	2.52	-4.176	0	0	1.139	83.58	1
-0.8	0.23485	0	0.188097692307692	43.1728461538462	1.48461538461538	0.560454307692308	13	1	1	0	-1.827	87	0.422989	111	0	2.041	-3.868	0	0	2.515	92.23	1
4.5	0	0	0.158736470588235	54.1581764705882	0.588235294117647	0.499352647058824	17	0	0	0	-1.79	88	0.51427	18	0	-0.111	-1.679	0	0	19.228	77.23	1
-0.8	0.40152	0	0.129918333333333	40.1438333333333	0.4	0.62800375	12	1	1	0	-1.267	87	0.726653	122	1	1.954	-3.221	0	0	2.17	82.64	1
1.8	0.06195	14.0908885815534	0.0635252941176471	18.267	1.31764705882353	0.583349411764706	17	1	1	1	-1.09	91	0.660343	85	1	2.2	-3.29	1	0	1.545	31.22	1
-4.5	0.03433	0	0.155292916666667	30.7957916666667	-0.754166666666667	0.640426	24	1	1	0	-1.281	31	0.638932	104	1	1.945	-3.226	0	1	?	?	1
-4.5	0.37273	18.4287629445567	0.336265	33.383125	-0.16875	0.5899040625	16	1	1	1	-1.281	54	0.607411	59	0	3.583	-4.864	0	1	?	?	1
-4.5	0.54701	12.5941083966097	0.291704444444444	24.59	0.0222222222222222	0.452220444444444	9	0	0	1	-0.871	530	0.43951	-1468	1	2.756	-3.627	0	1	1.989	49.7	1
-4.5	0.54701	12.5941083966097	0.291704444444444	24.59	0.0222222222222222	0.452220444444444	9	0	0	1	-0.871	530	0.43951	-1467	0	4.597	-5.468	0	1	0.288	49.7	1
-3.5	0.45813	7.14217351414628	0.0751944444444444	37.0215	0.477777777777778	0.350912666666667	18	1	1	1	-1.307	173	0.322213	106	1	1.3	-2.607	0	0	11.177	45.36	1
1.9	0.39535	8.89090101670741	0.108351111111111	13.3931666666667	0.283333333333333	0.472571055555556	18	2	1	1	-1.509	61	0.551643	49	1	1.783	-3.292	0	2	0.452	13.46	1
3.8	0.36757	22.2719732121167	0.183735714285714	41.974	-0.6	0.417555357142857	14	1	1	0	-1.268	177	0.482332	72	0	1.254	-2.522	1	0	3.655	13.58	1
-0.8	0.02273	0	0.233004666666667	42.3945333333333	-0.1	0.489427266666667	15	1	0	0	-1.29	140	0.538392	77	1	2.904	-4.194	0	0	1.908	91.67	1
-3.2	0.16477	0	0.220746153846154	86.5816153846154	-0.438461538461538	0.293653769230769	13	0	0	0	-2.585	139	0.301039	53	1	1.487	-4.072	1	0	1.481	60.19	1
-3.5	0.43137	23.228	0.365525555555556	32.4982222222222	0	0.250715222222222	9	0	0	1	-1.86	88	0.314816	164	1	0.859	-2.719	0	0	34.328	70.5	0
-3.5	0.42697	0	0.171369285714286	56.8559285714286	-0.878571428571429	0.409844785714286	14	1	1	0	-1.026	141	0.269498	60	0	3.476	-4.502	1	0	1.466	45.77	0
-1.6	0.01653	0	0.1041825	28.325375	1.31875	0.2859788125	16	1	0	1	-0.726	80	0.270233	48	0	2.66	-3.386	0	0	?	?	1
1.8	0.02198	0	0.0649211764705882	22.7119411764706	0.276470588235294	0.324254882352941	17	1	1	1	-1.172	82	0.311165	63	0	2.079	-3.251	0	1	6.54	79.63	1
-0.4	0.2	0	0.224235	47.6957142857143	-0.807142857142857	0.495452214285714	14	1	1	0	-0.585	141	0.565956	8	1	3.122	-3.707	0	0	?	?	1
3.3	0.07778	18.4975	0.164825	29.042875	0.59375	0.350416875	16	1	1	1	-0.904	88	0.3504525	32	1	4	-4.904	1	0	1.146	74.87	1
3.8	0.00617	17.0937119007072	0.0660231578947368	17.307	2.49473684210526	0.520888736842105	19	2	0	1	-1.039	94	0.582128	185	1	2.883	-3.922	0	0	?	?	1
-0.4	0.02532	0	0.225554615384615	38.7763076923077	-0.130769230769231	0.623089307692308	13	1	1	0	-0.809	88	0.688291	91	1	2.477	-3.286	0	0	?	?	1
-3.5	0.34463	3.00850000000001	0.448895384615385	20.5867692307692	-0.238461538461538	0.576900384615385	13	1	1	1	-1.501	28	0.562602	116	2	1.661	-3.162	1	0	3.57	78.3	1
1.9	0.46237	6.533	0.407114166666667	50.414	-0.683333333333333	0.34419475	12	0	0	0	-2.092	54	0.330847	-412	2	-0.088	-2.004	1	0	21.764	80.15	1
4.2	0.01449	10.9420000000001	0.179021111111111	81.6685555555555	0.272222222222222	0.357204444444444	18	0	0	0	-1.052	76	0.317758	63	0	1.006	-2.058	0	0	13.431	55.35	0
3.8	0	0	0.18763	83.5128947368421	-0.921052631578947	0.300627263157895	19	0	0	0	-1.039	155	0.295004	1987	0	0.936	-1.975	1	0	20.489	76.1	0
3.8	0.02994	0.281000000000088	0.151462	30.98755	-0.645	0.26778065	20	0	0	1	-1.333	61	0.268986	172	0	0.592	-1.925	1	0	9.843	60.77	0
-1.6	0.68276	24.6286282805111	0.248251111111111	101.973	-0.0555555555555555	0.559001111111111	9	1	1	1	-1.528	26	0.51186	99	1	1.671	-3.199	0	1	3.668	57.75	1
-0.4	0.5914	0	0.5596475	22.859	-0.8625	0.4788205	8	2	1	0	-0.676	36	0.485904	2257	0	3.196	-3.872	0	1	?	?	0
-0.8	0.52941	42.0773721692155	0.462407777777778	17.0418888888889	0.355555555555555	0.529987555555556	9	1	1	0	-1.347	35	0.5237	74	1	1.056	-2.403	0	0	11.432	64.01	0
-4.3	0.34634	33.9039868878115	0.18861625	49.61575	0.1	0.417912	16	0	0	1	-1.322	34	0.441074	145	2	2.131	-3.453	1	0	2.494	65.07	0
-3.5	0.62189	4.38650000000003	0.412397	104.1456	-0.69	0.4995626	10	0	0	0	-1.128	32	0.490975	66	1	1.132	-2.26	1	2	6.703	23.14	0
4.2	0.53788	29.6904446394609	0.177817142857143	47.4853571428571	0.221428571428571	0.495139714285714	14	0	1	0	-1.598	36	0.494274	80	1	1.88	-3.478	0	0	9.228	69.95	0
-0.8	0.53175	11.7213345686831	0.191440666666667	35.4234666666667	-0.76	0.60151	15	0	2	1	-1.068	100	0.734	35	0	2.496	-3.564	1	2	?	?	1
-3.5	0.30233	40.8342090850307	0.369960833333333	217.887416666667	-1.8	0.313802583333333	12	0	0	0	-1.57	109	0.366154	93	0	2.013	-3.583	0	1	2.319	80.15	1
4.5	0.23377	0	0.459787272727273	90.3839090909091	-1.02727272727273	0.487404272727273	11	0	0	0	-1.446	34	0.534461	124	0	2.23	-3.676	1	0	3.029	63.6	0
4.2	0.12057	0	0.250652307692308	84.7492307692308	-1.21538461538462	0.375778307692308	13	1	1	0	-1.178	172	0.425348	1647	1	1.839	-3.017	0	2	1.783	39.04	0
-1.6	0.44755	0	0.320002	80.7086	-0.3	0.2691769	10	0	0	0	-1.782	164	0.209391	1306	0	0.133	-1.915	1	0	17.55	67.87	0
-1.6	0.35374	0	0.292477142857143	80.4122142857143	-0.478571428571429	0.278894	14	0	0	0	-2.299	98	0.161156	222	0	0.4	-2.699	0	0	11.594	76.1	0
-3.5	0.84337	0	0.364502222222222	52.0837777777778	-1.67777777777778	0.462594222222222	9	1	0	0	-1.997	56	0.430763	193	1	1.63	-3.627	0	0	4.891	79.63	0
-1.6	0.35075	0	0.261380833333333	30.813	0.308333333333333	0.29009075	12	1	0	1	-1.315	88	0.316868	155	1	1.385	-2.7	0	1	16.64	52.65	0
-1.6	0.68456	0	0.332031111111111	30.3251111111111	-0.955555555555555	0.175343666666667	9	1	0	1	-1.71	88	0.198382	89	1	2.25	-3.96	1	2	4.126	59.92	0
4.5	0.08176	0	0.139472222222222	28.5799444444444	1.35	0.287811222222222	18	1	0	1	-2.319	80	0.259895	27	0	0.35	-2.669	0	0	11.538	90.87	0
4.2	0	0	0.19292	29.2684210526316	0.547368421052632	0.282141263157895	19	0	0	1	-1.481	86	0.262092	-1510	0	2.661	-4.142	0	0	3.402	74.87	0
4.2	0.29221	0	0.195106666666667	62.4069166666667	0.283333333333333	0.310571083333333	12	1	0	0	-2.11	140	0.275963	41	0	1.374	-3.484	0	1	5.013	67.2	0
3.8	0.07407	7.04249999999997	0.132024375	89.775625	-0.41875	0.4023016875	16	0	0	0	-1.158	85	0.458814	109	0	1.592	-2.75	0	0	33.139	90.69	0
4.5	0.3007	9.58799999999995	0.296154615384615	86.1743846153846	0.4	0.336279846153846	13	0	0	0	-1.617	84	0.295653	30	1	1.846	-3.463	0	0	3.565	71.41	0
-3.5	0.56897	9.92450000000007	0.334924166666667	85.3638333333333	0.316666666666667	0.309504333333333	12	0	0	0	-2.282	85	0.211768	12	1	0.222	-2.504	0	0	16.176	73.55	0
-3.5	0.01676	11.0309999999999	0.1270355	80.76705	-0.91	0.40444495	20	0	0	0	-1.486	85	0.312652	219	1	0.475	-1.961	0	0	14.363	91.97	0
1.8	0.42708	9.90499999999999	0.415508181818182	81.4318181818182	0.318181818181818	0.227330090909091	11	1	1	0	-1.088	27	0.123531	208	0	1.885	-2.973	0	0	?	?	0
1.8	0.0303	7.96799999999991	0.0841717647058823	84.7852941176471	0.941176470588235	0.381731647058824	17	0	0	0	-1.393	79	0.421719	128	1	0.789	-2.182	0	1	11.271	73.55	0
1.8	0	0	0.230551176470588	46.7517647058824	-0.264705882352941	0.532702294117647	17	0	0	0	-0.962	91	0.568764	24	1	2.18	-3.142	0	0	1.524	36.98	1
4.2	0.13333	0	0.182056875	96.313	0.7875	0.3363650625	16	0	0	0	-1.52	139	0.414976	62	1	1.624	-3.144	0	2	4.077	91.27	0
-0.4	0.03614	0	0.0875866666666667	21.2442	0.313333333333333	0.660617533333334	15	2	0	0	-0.809	74	0.658293	96	0	2.941	-3.75	0	1	?	?	1
4.2	0.50355	24.1833522063733	0.325965384615385	95.4368461538462	1.20769230769231	0.489874461538461	13	1	1	1	-1.332	28	0.502717	-3183	1	1.465	-2.797	0	0	3.372	71.83	1
1.75	0.20122	14.87	0.241584615384615	25.1515384615385	-1.23076923076923	0.500506538461538	13	1	1	1	-1.724	32	0.470929	-3992	1	1.893	-3.617	1	0	1.252	85.55	0
-4.5	0.67234	5.1434954736541	0.380703333333333	26.2331111111111	0.233333333333333	0.492993222222222	9	1	1	0	-1.217	505	0.48499	89	1	1.952	-3.169	0	1	5.185	50.15	1
-1.3	0.0202	18.0326030913044	0.09934	15.9277368421053	0.515789473684211	0.50840147368421	19	0	0	1	-1.231	90	0.606189	62	0	2.558	-3.789	1	0	0.194	12.09	1
1.9	0.97414	0	0.7184075	0	-0.2	0.56270725	4	0	0	0	-1.68	69	0.583467	53	0	1.388	-3.068	0	2	2.401	78.38	1
-0.4	0.02469	0	0.240195625	46.646875	0.83125	0.6361015	16	1	0	0	-0.809	87	0.720035	143	1	2.673	-3.482	0	0	?	?	1
-4.24	0.29825	48.728110081964	0.1970575	41.005625	-1.53125	0.4553411875	16	0	1	0	-1.411	198	0.555856	41	0	3.933	-5.344	0	1	0.129	23.48	1
-0.7	0.54676	0	0.580952	0	-0.3	0.577646	10	0	0	0	-1.067	30	0.712625	-6348	0	1.603	-2.67	0	2	?	?	0
-3.2	0.66851	0	0.336576666666667	81.9074444444445	-3.13333333333333	0.288183444444444	9	0	0	0	-2.671	93	0.252436	2029	0	0.554	-3.225	0	0	8.798	87.06	0
4.2	0.08065	0	0.256824285714286	82.1188571428571	-0.0785714285714287	0.2669825	14	0	0	0	-1.072	156	0.270162	1980	1	2.727	-3.799	1	0	1.191	66.32	1
3.8	0	0	0.07592	81.6099545454545	0.709090909090909	0.398836818181818	22	1	1	0	-1.263	172	0.400956	1869	1	2.762	-4.025	0	2	1.505	92.13	1
3.8	0.08466	0	0.286432	81.1166	1.84	0.349538733333333	15	1	1	0	-1.313	172	0.349322	1827	1	2.922	-4.235	0	2	0.528	35.59	1
-4.5	0.74249	0	0.232198181818182	80.4619090909091	0.0181818181818181	0.280443181818182	11	2	2	0	-1.481	164	0.207199	1770	1	1.603	-3.084	0	1	8.643	35.59	0
-0.8	0.40769	0	0.465651111111111	84.7852222222222	-0.922222222222222	0.168561111111111	9	1	0	0	-1.705	151	0.144223	1665	1	3.156	-4.861	1	0	1.241	67.87	0
-1.3	0	0	0.0785666666666667	82.138	-0.488888888888889	0.196246777777778	18	0	0	0	-1.368	162	0.272186	1506	1	0.433	-1.801	1	0	15.05	39.04	0
-0.4	0	0	0.092705	81.864	0.88125	0.2541243125	16	0	0	0	-0.965	167	0.285953	1477	0	2.977	-3.942	0	0	1.012	31.99	0
-0.4	0	0	0.0334377777777778	81.1948333333333	1.27777777777778	0.305868222222222	18	0	0	0	-1.554	164	0.299646	1116	1	2.086	-3.64	0	0	3.028	66.32	1
2.8	0.09605	0	0.116096470588235	81.608294117647	1.52352941176471	0.250163117647059	17	0	0	0	-1.25	163	0.292585	1056	1	2.465	-3.715	0	0	1.168	36.62	1
-4.5	0.07634	0	0.140512222222222	81.2695555555555	-1.08888888888889	0.364466166666667	18	0	0	0	-0.863	97	0.512982	859	0	4.459	-5.322	0	1	?	?	1
1.8	0.59615	0	0.325623333333333	0	-1.425	0.101008166666667	12	0	0	1	-2.01	20	0.094789	20	0	0.37	-2.38	0	0	22.349	92.13	0
-3.9	0.11163	0	0.227609444444444	78.7394444444444	0.00555555555555559	0.226840333333333	18	1	0	0	-1.241	98	0.205679	612	1	3.283	-4.524	1	0	1.274	35.59	0
4.5	0.008	0	0.0778542857142857	81.2113333333333	2.22380952380952	0.254085380952381	21	0	0	0	-1.901	102	0.282729	13	0	1.091	-2.992	1	0	25.565	86.47	0
-4.5	0.24803	0	0.133756	78.5614	0.693333333333333	0.351033466666667	15	0	0	0	-1.727	102	0.284054	213	0	1.629	-3.356	0	1	12.509	38.82	1
-1.6	0.15328	0	0.152707	84.99875	-0.185	0.27574175	20	0	0	0	-1.459	102	0.22053	179	1	2.531	-3.99	1	2	2.444	90.88	0
-3.5	0.6	0	0.226155384615385	79.4798461538461	0.346153846153846	0.319428846153846	13	0	0	0	-1.744	98	0.408153	69	1	1.257	-3.001	1	0	8.77	66.32	0
-3.5	0.01622	0	0.340955882352941	84.7563529411765	-0.205882352941176	0.531041470588235	17	1	1	0	-0.796	100	0.591304	70	0	2.211	-3.007	0	0	?	?	1
-4.5	0.50207	0	0.532112142857143	82.9445714285714	-0.0142857142857144	0.348550785714286	14	1	1	0	-1.378	102	0.353709	91	1	0.344	-1.722	0	0	10.757	39.04	0
-0.8	0.37795	0	0.616431	95.5851	-0.84	0.1789629	10	1	1	0	-2.006	82	0.17108	16	1	0.882	-2.888	0	0	13.115	86.47	0
-4.5	0.71667	0	0.667563333333333	97.0113333333333	0.0999999999999999	0.1587535	6	1	1	0	-1.87	80	0.169687	1	1	1.88	-3.75	0	1	3.226	60.59	1
1.9	0.03185	0	0.08095	42.1903529411765	1.47647058823529	0.569803941176471	17	2	0	0	-1.734	135	0.61389	13	1	2.226	-3.96	1	0	2.54	67.33	1
-3.5	0.89349	4.42199999999999	0.183616666666667	41.3778333333333	0.183333333333333	0.581603666666667	12	2	2	0	-0.765	135	0.3583855	5	0	3.268	-4.033	1	0	?	?	1
-3.5	0.89349	4.42199999999999	0.183616666666667	41.3778333333333	0.183333333333333	0.581603666666667	12	2	2	0	-0.765	135	0.3583855	4	1	2.199	-2.964	0	0	?	?	1
-3.5	0.89349	4.42199999999999	0.183616666666667	41.3778333333333	0.183333333333333	0.581603666666667	12	2	2	0	-0.765	135	0.3583855	3	2	2.495	-3.26	1	0	?	?	1
1.8	0.80198	0	0.435022222222222	86.047	-1.51111111111111	0.466351777777778	9	0	0	0	-2.142	77	0.404866	89	0	0.572	-2.714	0	0	16.524	88.49	0
-3.5	0.31068	0	0.143183333333333	43.0226666666667	0.06	0.451544266666667	15	1	1	0	-1.794	140	0.338278	65	1	2.148	-3.942	1	0	1.521	57.28	1
4.2	0	0	0.0845272222222222	43.8622222222222	2.22777777777778	0.437254111111111	18	1	0	0	-1.107	140	0.439555	62	1	2.755	-3.862	1	0	1.206	67.2	1
4.35	0.30201	14.945	0.175798666666667	34.4096666666667	1.04666666666667	0.295713933333333	15	1	0	1	-1.279	88	0.304201	42	1	1.811	-3.09	0	0	3.514	74.87	1
3.8	0	0	0.0752747368421053	26.6635263157895	0.631578947368421	0.288483473684211	19	1	0	1	-1.191	85	0.187588	4	1	3.019	-4.21	0	0	0.892	60.19	1
-0.8	0	0	0.0611788235294118	22.9518235294118	0.276470588235294	0.304461	17	1	0	1	-1.655	85	0.190476	1	1	2.112	-3.767	1	0	7.819	64.15	1
3.8	0.11392	0	0.146242307692308	25.7183076923077	1.39230769230769	0.311681692307692	13	0	0	1	-1.623	83	0.354168	11	1	1.354	-2.977	0	0	16.491	74.87	1
3.8	0.16043	34.046	0.148368333333333	29.5631666666667	1.47777777777778	0.287770222222222	18	1	0	1	-1.186	88	0.4157515	152	1	2.962	-4.148	0	0	0.888	59.92	1
1.8	0	0	0.255895882352941	30.0587647058823	0.664705882352941	0.272769352941176	17	1	1	1	-1.006	89	0.292957	131	1	2.64	-3.646	1	0	2.035	49.47	1
-3.5	0.74528	0	0.502881666666667	31.2553333333333	-2.08333333333333	0.197814833333333	6	0	0	1	-1.404	90	0.206277	98	1	1.904	-3.308	0	0	4.488	88.62	0
4.15	0.30811	27.282	0.31923	31.9276428571429	-0.235714285714286	0.199325857142857	14	1	0	1	-1.28	90	0.2673045	77	1	3.671	-4.951	1	0	0.573	41.53	0
1.8	0.03478	0	0.303550588235294	31.6585882352941	0.535294117647059	0.233028647058824	17	1	1	1	-1.299	90	0.169597	74	1	2.496	-3.795	1	0	2.935	60.19	1
-3.5	0.0618	0	0.171652	42.22835	-0.44	0.5043529	20	1	1	0	-0.694	141	0.615336	21	0	2.571	-3.265	0	0	?	?	1
-3.5	0.0618	0	0.171652	42.22835	-0.44	0.5043529	20	1	1	0	-0.694	141	0.615336	19	2	2.113	-2.807	1	0	?	?	1
-3.5	0.31313	0	0.251747647058824	43.6669411764706	-1.21176470588235	0.496762588235294	17	1	0	0	-0.99	141	0.602174	17	1	2.121	-3.111	0	0	2.745	52.51	1
-1.6	0.01653	0	0.1041825	28.325375	1.31875	0.2859788125	16	1	0	1	-0.726	80	0.270233	47	1	2.857	-3.583	0	0	?	?	1
-0.4	0.04167	0	0.202462222222222	44.2700555555556	-1.32222222222222	0.507142222222222	18	1	0	0	-0.585	141	0.614997	14	1	2.926	-3.511	0	0	?	?	1
-1.6	0.11511	0	0.149442352941176	27.3165294117647	2.26470588235294	0.313577588235294	17	1	0	1	-0.726	80	0.346596	29	1	2.857	-3.583	0	0	?	?	1
-0.7	0.55634	0	0.222467777777778	34.1156666666667	1.35555555555556	0.233602444444444	9	0	0	1	-1.303	80	0.235626	6	0	0.978	-2.281	1	0	20.221	45.77	1
-3.5	0.52284	0	0.250715	33.1911	-0.29	0.2475019	10	0	0	1	-1.165	82	0.21023	2	1	2.023	-3.188	1	2	2.296	45.77	1
2.5	0	0	0.0592525	23.7431	0.85	0.34265115	20	1	1	1	-1.968	82	0.273884	66	0	2.176	-4.144	0	2	1.948	79.63	1
4.5	0.18617	0	0.219531875	49.61075	-0.4125	0.43935725	16	1	1	0	-0.907	141	0.499142	5	1	3.291	-4.198	1	0	0.405	24.6	1
-4.5	0.21514	0	0.173642857142857	27.6988571428571	-0.964285714285714	0.2216025	14	1	1	1	-1.936	80	0.249604	45	0	3.479	-5.415	0	1	0.396	60.19	1
-3.5	0.6257	29.329	0.310504444444444	33.0938888888889	-1.96666666666667	0.218653111111111	9	2	1	1	-2.516	80	0.2332055	38	1	0.582	-3.098	0	2	23.482	68.25	0
3.8	0.48649	0	0.517681428571429	30.1745714285714	-0.428571428571429	0.355914285714286	7	1	1	1	-0.773	86	0.41796	-1610	1	3.332	-4.105	0	0	?	?	1
2.5	0	0	0.183673181818182	51.2045454545455	0.55	0.465601909090909	22	1	0	0	-0.973	139	0.500571	78	0	3.159	-4.132	0	2	1.293	40.87	1
2.5	0	0	0.183673181818182	51.2045454545455	0.55	0.465601909090909	22	1	0	0	-0.973	139	0.500571	77	1	3.262	-4.235	0	0	0.716	40.87	1
2.8	0.56566	0	0.403925	53.6311	-1.04	0.634951	10	1	0	0	-1.107	139	0.623973	69	0	2.421	-3.528	1	0	1.872	44.31	1
-0.7	0.43125	0	0.504258888888889	52.6682222222222	-0.0222222222222221	0.596689111111111	9	1	1	0	-0.742	139	0.678219	63	0	2.153	-2.895	0	0	?	?	1
-0.7	0.43125	0	0.504258888888889	52.6682222222222	-0.0222222222222221	0.596689111111111	9	1	1	0	-0.742	139	0.678219	62	1	2.861	-3.603	0	0	?	?	1
-3.9	0.31507	0	0.53399	49.891	-1.6875	0.6037345	8	2	1	0	-0.751	139	0.597581	57	0	2.281	-3.032	0	0	?	?	1
4.5	0	0	0.067793	47.37875	1.905	0.59487525	20	1	0	0	-1.089	142	0.649995	61	1	3.089	-4.178	1	0	1.62	74.74	1
1.8	0	0	0.151076470588235	52.282	0.0823529411764705	0.515466882352941	17	1	1	0	-0.994	143	0.478739	49	1	2.355	-3.349	0	0	1.794	43.52	1
-4.5	0.48571	0	0.260252	55.3254	-0.46	0.368619333333333	15	0	0	0	-1.49	143	0.255307	1	1	-0.066	-1.424	0	0	16.676	60.19	1
1.8	0.0381	0	0.247794117647059	55.6258823529412	-0.0647058823529412	0.286606411764706	17	1	0	0	-1.043	143	0.228155	72	0	2.826	-3.869	1	0	1.333	60.19	1
3.8	0.02027	0	0.138916818181818	55.9748636363636	0.695454545454545	0.511932409090909	22	1	0	0	-0.888	138	0.669189	82	1	3.113	-4.001	1	2	1.269	69.31	1
1.8	0.86813	0	0.422118	79.3053	-0.75	0.5116166	10	0	0	0	-2.113	139	0.397712	67	1	0.533	-2.646	0	0	15.623	93.25	0
-4.5	0.31716	7.0805	0.130717777777778	59.9308888888889	1.85555555555556	0.419294555555556	18	0	0	0	-1.589	141	0.2780725	2	0	1.941	-3.53	0	2	2.507	69.31	1
-4.5	0.31716	7.0805	0.130717777777778	59.9308888888889	1.85555555555556	0.419294555555556	18	0	0	0	-1.589	141	0.2780725	1	1	0.011	-1.6	0	0	15.869	69.31	1
4.2	0	0	0.127617222222222	57.2912222222222	0.477777777777778	0.385271722222222	18	1	0	0	-1.623	142	0.432057	35	1	2.066	-3.689	1	0	1.902	93.25	1
-4.5	0.25551	0	0.31553	70.0658571428572	0.0357142857142856	0.294896285714286	14	0	0	0	-1.377	140	0.378599	29	0	3.732	-5.109	0	1	0.839	52.51	0
-0.4	0	0	0.217287333333333	61.3226666666667	1.04	0.564144266666667	15	0	0	0	-0.744	134	0.628101	52	1	1.595	-2.339	1	2	11.303	39.02	0
-0.4	0.04545	0	0.183487333333333	68.5044666666667	0.993333333333333	0.311010466666667	15	1	0	0	-1.245	136	0.209126	60	1	2.518	-3.763	0	0	4.302	89.42	1
-0.8	0	0	0.173754117647059	78.9911764705882	0.68235294117647	0.334323705882353	17	0	0	0	-1.301	138	0.445318	52	0	2.514	-3.815	0	0	2.114	79.63	1
4.5	0	0	0.1608545	55.12525	0.36	0.60092295	20	1	0	0	-1.045	135	0.572584	44	0	2.741	-3.786	1	0	1.439	64.15	1
3.8	0.03788	0	0.142985	71.62925	1.875	0.4411484375	16	0	0	0	-1.14	138	0.482973	13	0	1.572	-2.712	0	0	17.08	64.15	0
3.8	0.03788	0	0.142985	71.62925	1.875	0.4411484375	16	0	0	0	-1.14	138	0.482973	12	1	1.942	-3.082	1	2	22.026	64.15	1
-4.5	0.40996	0	0.252505454545455	62.7568181818182	-0.736363636363636	0.514591363636364	11	1	1	0	-0.931	138	0.423551	91	1	3.38	-4.311	0	1	1.229	38.36	0
-3.5	0.43137	0	0.311555	88.4657	0.81	0.4061445	10	0	0	0	-1.471	137	0.403868	82	1	1.927	-3.398	0	0	3.017	64.15	0
-1.6	0	0	0.0734926315789474	52.5173157894737	0.984210526315789	0.506233	19	0	0	0	-0.775	135	0.600261	34	1	2.804	-3.579	0	0	1.607	24.6	1
1.8	0.74257	0	0.378553333333333	103.12225	-0.383333333333333	0.3331015	12	0	0	0	-1.671	137	0.306897	43	1	1.274	-2.945	0	0	17.272	67.2	1
1.8	0.74038	0	0.373646	97.8368	-0.0299999999999999	0.3341112	10	0	0	0	-1.732	137	0.218481	40	1	0.912	-2.644	1	0	19.963	60.19	0
1.8	0.05085	0	0.119327368421053	50.5426842105263	-0.373684210526316	0.498274736842105	19	0	0	0	-1.308	135	0.454818	32	0	0.569	-1.877	1	0	11.549	64.15	1
1.8	0.05085	0	0.119327368421053	50.5426842105263	-0.373684210526316	0.498274736842105	19	0	0	0	-1.308	135	0.454818	31	1	1.905	-3.213	1	0	3.518	64.15	1
-4.5	0.14346	0	0.218570714285714	102.589428571429	0.121428571428571	0.314472571428571	14	0	0	0	-2.163	139	0.26663	65	1	1.144	-3.307	0	1	5.858	70.5	0
-0.4	0	11.0125000000001	0.135151578947368	78.0781052631579	-0.973684210526316	0.480713684210526	19	0	0	0	-0.737	82	0.559239	64	1	2.766	-3.503	0	0	6.743	73.55	1
3.8	0.18889	10.3975000000001	0.189779285714286	78.3355	-1.33571428571429	0.493584285714286	14	0	0	0	-0.931	83	0.534278	55	1	3.096	-4.027	0	0	1.083	39.94	1
-1.6	0	9.07350000000011	0.07874625	80.6091875	0.24375	0.547145875	16	0	0	0	-0.75	84	0.647774	32	0	2.305	-3.055	1	0	?	?	1
3.8	0.01075	11.7604999999999	0.170892941176471	82.9021176470588	1.77058823529412	0.277731235294118	17	0	0	0	-1.231	85	0.275931	68	1	2.968	-4.199	0	0	0.919	61.99	1
1.9	0.18824	9.60949999999996	0.234937142857143	85.8392142857143	0.564285714285714	0.330609071428571	14	0	0	0	-1.357	86	0.375528	29	1	1.287	-2.644	1	0	25.334	91.43	1
-0.4	0.76744	9.0835	0.350788333333333	84.47	-0.433333333333333	0.261852416666667	12	1	0	0	-1.559	85	0.059668	1	0	2.298	-3.857	1	2	6.645	71.41	1
-0.8	0.59701	13.744	0.360571	77.8126	-0.81	0.306929	10	0	0	0	-1.754	84	0.256516	1	1	0.659	-2.413	1	2	12.427	73.55	1
-0.7	0.41985	11.7300000000001	0.318250909090909	78.2516363636364	-2.38181818181818	0.293282090909091	11	0	0	0	-2.258	84	0.263585	70	0	-0.251	-2.007	0	0	26.268	90.69	0
-0.4	0.76136	10.7065	0.291279090909091	82.4701818181818	0.136363636363636	0.342668090909091	11	0	0	0	-0.933	85	0.359624	1	0	2.963	-3.896	1	2	1.662	41.97	1
-3.5	0.01714	12.1889999999999	0.0928430434782609	78.9682608695652	0.526086956521739	0.441019826086957	23	0	0	0	-0.887	84	0.5895	198	1	2.301	-3.188	0	0	3.282	91.97	1
-3.5	0.43231	9.98250000000007	0.275115	85.7943	-1.26	0.2574782	10	0	0	0	-2.686	84	0.140295	120	1	0.15	-2.836	0	2	32.083	93.25	0
-1.6	0.38346	8.86649999999998	0.313039	84.0842	-0.65	0.5042841	10	1	0	0	-1.332	84	0.50089	51	1	3.382	-4.714	1	0	0.783	52.46	1
1.9	0.48031	8.0914999999999	0.4340275	81.3865	0.85	0.231401625	8	1	1	0	-1.71	26	0.139191	211	0	0.484	-2.194	1	0	?	?	1
-0.4	0.35294	9.65399999999996	0.21986	82.8213529411765	-0.217647058823529	0.601729764705882	17	2	1	0	-0.64	83	0.537677	1	0	3.27	-3.91	1	2	?	?	1
-0.4	0.24419	10.8725000000001	0.256884375	81.278	0.43125	0.592290375	16	2	1	0	-0.64	83	0.744186	191	0	3.27	-3.91	1	2	?	?	1
-0.4	0.24419	10.8725000000001	0.256884375	81.278	0.43125	0.592290375	16	2	1	0	-0.64	83	0.744186	190	1	2.806	-3.446	0	0	?	?	1
-0.4	0	8.62999999999998	0.0238164705882353	82.2187647058824	1.82352941176471	0.546394411764706	17	0	0	0	-0.857	85	0.524029	164	0	3.023	-3.88	0	0	1.457	34.05	1
3.8	0	9.02700000000001	0.00436166666666667	81.1086111111111	2.68888888888889	0.578442166666667	18	0	0	0	-0.961	85	0.58007	151	1	3.134	-4.095	0	0	0.641	34.05	1
1.9	0	9.22350000000003	0.0096885	80.3457	2.195	0.59310995	20	0	0	0	-1.219	85	0.668668	148	1	2.554	-3.773	1	0	1.218	49.79	1
-0.4	0.03448	11.0315	0.0566088888888889	79.3839444444445	1.45555555555556	0.567854277777778	18	0	0	0	-0.64	85	0.716231	137	0	3.27	-3.91	1	2	?	?	1
-1.6	0	12.0405	0.105845909090909	81.9132272727273	0.85	0.523032181818182	22	0	0	0	-0.75	85	0.670206	124	1	2.81	-3.56	0	0	?	?	1
2.5	0.01786	12.2219999999999	0.215963529411765	82.251294117647	0.435294117647059	0.480821764705882	17	0	0	0	-1.15	85	0.609157	122	0	2.888	-4.038	0	2	1.564	49.46	1
2.5	0.01786	12.2219999999999	0.215963529411765	82.251294117647	0.435294117647059	0.480821764705882	17	0	0	0	-1.15	85	0.609157	121	1	2.945	-4.095	1	0	1.09	49.46	1
-3.5	0.22967	11.7575	0.19149875	83.3794375	-0.34375	0.6773533125	16	3	1	0	-0.985	83	0.694631	214	0	1.387	-2.372	0	0	13.231	52.57	1
-0.4	0.07407	11.969	0.298453684210526	82.0116315789474	-0.257894736842105	0.645314157894737	19	1	1	0	-0.64	83	0.665792	208	0	3.27	-3.91	0	0	?	?	1
-0.7	0.55782	11.161	0.426008888888889	82.5287777777778	-0.7	0.208212	9	1	0	0	-1.987	40	0.167085	189	1	2.513	-4.5	0	1	2.726	85.97	0
1.9	0.25503	10.2455	0.342666428571429	82.1769285714286	0.9	0.503808357142857	14	2	1	0	-1.947	82	0.451399	22	0	1.126	-3.073	0	0	6.105	73.55	0
1.8	0.63866	10.967	0.508237142857143	77.3981428571429	1.05714285714286	0.528826857142857	7	1	1	0	-1.011	82	0.522945	135	0	2.214	-3.225	0	0	3.18	63.7	0
-3.2	0.87654	11.0725	0.57773875	78.0815	0.225	0.432975375	8	1	1	0	-2.172	82	0.39721	119	1	1.54	-3.712	0	2	6.829	65.31	0
3.8	0	10.242	0.18241	81.4204	0.415	0.34139595	20	0	0	0	-0.953	76	0.373922	90	0	1.312	-2.265	0	0	16.178	41.97	1
-4.5	0.36325	8.92449999999997	0.247436666666667	83.8305555555556	-0.0777777777777779	0.315425333333333	9	0	0	0	-1.451	76	0.274263	80	1	1.485	-2.936	0	1	14.631	51.5	0
-4.5	0.59671	8.98050000000005	0.528031111111111	84.5245555555556	-2.18888888888889	0.246269333333333	9	0	0	0	-2.287	76	0.22542	50	1	-0.47	-1.817	0	0	25.66	92.61	0
4.5	0.32955	11.9535	0.205292	81.175	0.686666666666667	0.3757468	15	0	0	0	-2.585	77	0.333199	211	2	1.922	-4.507	1	0	2.933	92.51	0
-0.4	0	9.6215	0.10253	80.4244090909091	0.731818181818182	0.336202772727273	22	0	0	0	-0.759	77	0.400142	162	0	3.129	-3.888	0	0	1.439	45.5	1
4.2	0.04032	9.48950000000002	0.0578090909090909	81.9689545454546	1.82727272727273	0.354271409090909	22	0	0	0	-1.612	77	0.365327	158	1	2.416	-4.028	1	0	1.86	63.7	1
-0.4	0	9.29600000000011	0.0370109090909091	83.1154090909091	2.08181818181818	0.361883318181818	22	0	0	0	-1.657	77	0.397599	156	0	2.225	-3.882	0	0	2.015	63.7	1
-1.3	0.17826	9.37600000000008	0.127879	83.646	1.61	0.34132745	20	0	0	0	-1.856	77	0.420365	153	0	1.013	-2.869	1	0	36.274	91.43	1
-3.5	0.14535	8.69399999999999	0.199493076923077	84.4751538461539	0.115384615384615	0.312694769230769	13	0	0	0	-1.071	77	0.415856	147	0	3.295	-4.366	1	0	1.458	45.5	0
4.5	0.37908	8.49400000000003	0.256288181818182	85.0096363636364	-2.05454545454545	0.349129636363636	11	0	0	0	-2.481	77	0.316429	141	0	0.02	-2.501	0	2	11.934	93.25	0
-3.5	0	9.81400000000001	0.0924894736842105	80.9424210526316	0.331578947368421	0.37297047368421	19	0	0	0	-0.824	77	0.528882	53	1	2.511	-3.335	0	0	?	?	0
2.5	0	9.54049999999985	0.0927982352941176	82.4750588235294	1.55294117647059	0.351551117647059	17	0	0	0	-1.152	77	0.462038	51	0	3.034	-4.186	0	2	1.072	49.46	1
-3.5	0.79695	35.813	0.238370769230769	79.5463076923077	-0.661538461538462	0.306589615384615	13	0	0	0	-2.136	79	0.286296	1	2	2.506	-4.642	1	2	1.471	72.06	1
3.8	0.01685	10.5335	0.101342941176471	82.1641764705882	1.24705882352941	0.527869294117647	17	0	0	0	-0.8	79	0.573499	14	1	3.282	-4.082	0	0	?	?	1
3.8	0.00546	11.4945	0.0778577777777778	78.7752777777778	1.75555555555556	0.509538388888889	18	0	0	0	-0.884	81	0.529781	88	1	3.251	-4.135	0	2	0.377	34.05	1
-3.5	0.15084	11.5835	0.126251875	77.76575	0.45	0.495440625	16	0	0	0	-1.333	82	0.548411	86	0	0.292	-1.625	0	0	18.689	73.55	0
2.5	0.08511	11.0010000000001	0.107261111111111	78.9306666666667	-0.427777777777778	0.449573222222222	18	0	0	0	-1.072	82	0.550539	80	0	2.998	-4.07	0	2	2.326	73.55	1
-3.5	0.38323	5.3553030000386	0.212201538461538	38.4281538461538	0.00769230769230773	0.268558692307692	13	0	0	0	-1.211	84	0.255645	71	2	0.586	-1.797	1	0	21.228	71.46	0
4.26666666666667	0.04848	7.49578636635277	0.172755	38.0965625	0.7875	0.5372388125	16	0	0	1	-1.758	181	0.507922	54	1	1.884	-3.642	0	0	3.312	87.06	1
-4.5	0.18943	9.72787834011097	0.227254761904762	46.6536666666667	-0.338095238095238	0.567274857142857	21	0	0	1	-1.598	196	0.58647	93	0	3.486	-5.084	0	1	1.032	60.47	1
4.2	0.00606	0	0.1227568	16.6402	-0.168	0.48215464	25	0	0	1	-1.398	66	0.557941	52	0	2.664	-4.062	0	1	2.456	81.55	1
-4.5	0.28685	0	0.165331764705882	17.6729411764706	-0.752941176470588	0.440296235294118	17	0	0	1	-1.25	64	0.496008	45	1	1.126	-2.376	0	1	29.56	83.5	1
-4.5	0.49383	0	0.227019	31.2899	-1.49	0.2940803	10	0	0	1	-0.922	108	0.262705	149	2	2.422	-3.344	1	0	?	?	1
-3.05384615384615	0.43644	14.1459110570206	0.2611125	24.94325	-2.00833333333333	0.603042333333333	12	0	0	1	-1.443	115	0.666734	2	0	2.212	-3.655	1	2	2.46	59.96	1
-1.6	0.65584	43.9137374709403	0.192662727272727	83.6695454545455	0.818181818181818	0.449237090909091	11	0	0	0	-2.489	518	0.285158	75	0	0.637	-3.126	0	0	18.469	83.98	0
1.8	0.59615	0	0.325623333333333	0	-1.425	0.101008166666667	12	0	0	1	-2.01	20	0.094789	19	1	1.255	-3.265	0	1	8.604	92.13	0
-3.5	0.89691	0	0.768871666666667	44.546	-1.4	0.626677	6	0	0	0	-1.968	38	0.637907	159	2	2.487	-4.455	1	0	1.615	67.2	0
-4.5	0.46009	16.2516375021103	0.286176428571429	50.5905	-1.22857142857143	0.396640214285714	14	0	0	0	-1.101	133	0.424299	21	1	2.204	-3.305	0	1	?	?	1
-0.4	0.04396	0	0.351676	0	1.06666666666667	0.256439133333333	15	0	0	0	-1.826	66	0.236983	187	0	1.879	-3.705	1	2	3.807	86.09	0
-3.5	0.23837	0	0.448458181818182	0	-1.65454545454545	0.245232909090909	11	0	0	0	-1.741	66	0.233488	58	0	0.343	-2.084	0	1	28.715	90.66	0
-4.5	0.18792	0	0.211786875	47.215375	-0.975	0.480932	16	1	0	0	-1.986	91	0.501737	96	1	0.612	-2.598	0	1	8.853	82.52	0
-1.6	0.29412	28.9069966194269	0.354105	0	0.17	0.8425792	10	0	0	1	-1.737	32	0.857438	-833	1	2.092	-3.829	1	2	0.286	8.63	1
-0.4	0.64286	0.162844165453424	0.487878888888889	1.43788888888889	0.0111111111111111	0.276605222222222	9	0	0	0	-0.857	256	0.232256	70	1	2.056	-2.913	1	0	2.249	53.24	1
-4.5	0.71121	0	0.346135	32.384875	-2.775	0.485709875	8	0	0	0	-1.101	135	0.429599	57	0	4.077	-5.178	0	1	?	?	1
-0.8	0.03968	25.9893282816354	0.21842	121.4294375	-0.29375	0.6145203125	16	0	0	1	-1.398	28	0.66821	147	1	0.609	-2.007	0	1	20.98	55.87	1
2.5	0	0	0.0363988888888889	31.3274444444444	2.23333333333333	0.592608611111111	18	0	0	0	-1.293	31	0.636845	87	0	2.642	-3.935	0	2	?	?	1
-3.9	0.71859	42.4696344698186	0.3950325	45.2516666666667	-0.891666666666667	0.347231666666667	12	1	1	1	-1.342	180	0.377164	11	2	2.387	-3.729	1	0	2.935	65.7	1
-1.6	0.72535	27.3803112826991	0.4466175	29.89225	0.75	0.318467375	8	0	0	1	-1.672	183	0.26477	84	1	2.274	-3.946	1	2	4.747	75.32	1
-4.5	0.6214	0	0.281225555555556	33.8073333333333	-0.888888888888889	0.555164555555556	9	1	1	0	-2.737	266	0.528461	194	1	0.216	-2.953	0	1	32.983	93.16	0
-4.14	0.9625	53.876832538671	0.375505454545455	90.0858181818182	-0.563636363636364	0.222313272727273	11	0	1	0	-1.735	600	0.191869	-2434	1	1.017	-2.752	0	1	7.437	47.38	1
-0.7	0.02069	0	0.109346363636364	56.3873636363636	0.0772727272727272	0.352315045454545	22	1	0	0	-1.189	628	0.422246	440	1	1.608	-2.797	1	0	9.439	79.65	1
3.8	0	0	0.0900835714285714	70.2592142857143	1.56428571428571	0.521719071428571	14	0	0	0	-0.945	73	0.544918	9	0	1.526	-2.471	0	0	7.808	20.26	0
3.8	0	0	0.0172025	81.36985	1.255	0.5149881	20	1	0	0	-1.202	101	0.483631	15	1	2.936	-4.138	0	0	0.508	32.5	1
2.5	0.78082	0	0.424269166666667	0	0.358333333333333	0.520625166666667	12	1	0	0	-2.067	49	0.564506	8	1	0.442	-2.509	1	0	6.68	77.61	0
-0.7	0.66667	10.4002141115246	0.349791111111111	13.2852222222222	1.24444444444444	0.63124	9	1	2	1	-1.202	66	0.65156	-3391	1	3.325	-4.527	0	1	0.734	61.9	0
-3.5	0.32184	39.3058084511692	0.269801538461539	21.9102307692308	-1.00769230769231	0.484636461538462	13	0	0	1	-0.81	32	0.452148	338	1	2.262	-3.072	0	0	?	?	0
-4.5	0.22581	25.8057749393856	0.109868235294118	30.3608235294118	0.494117647058823	0.490566705882353	17	0	1	1	-1.302	33	0.513304	37	0	1.535	-2.837	0	1	20.347	42.1	0
4.2	0.11429	34.594715110195	0.13916	28.726125	0.8	0.487296125	16	0	0	1	-1.245	34	0.483943	22	0	0.299	-1.544	0	1	17.382	64.01	0
4.2	0.06494	31.4523888476253	0.0918555555555556	30.4822222222222	1.03888888888889	0.446191333333333	18	0	0	1	-1.584	34	0.551731	150	0	-0.12	-1.464	0	0	24.857	91.54	0
-3.5	1.16292	9.57788375307934	0.916826666666667	108.489333333333	-1.96666666666667	0.399535	3	0	0	0	-1.289	68	0.410548	697	2	0.531	-1.82	1	0	9.162	23.09	0
-3.5	0.75	3.26099999999973	0.245561666666667	65.7615	-1.53333333333333	0.563267416666667	12	0	0	0	-1.838	158	0.491457	115	1	0.369	-2.207	1	0	19.608	89.16	0
-1.3	0.06341	0	0.191184444444444	0	1.43333333333333	0.634945388888889	18	0	0	1	-1.368	31	0.585034	113	1	3.359	-4.727	0	0	0.643	59.3	0
4.2	1.02222	0	0.885634	0	0.24	0.643659	5	0	0	1	-1.323	34	0.585689	51	1	0.962	-2.285	1	0	38.946	76.39	0
-3.5	0.73034	46.9448150537061	0.396386	92.5377	-1.63	0.236606	10	0	1	0	-1.411	110	0.218999	11	2	1.518	-2.929	1	1	3.364	91.18	0
-0.8	0.33871	12.0875	0.426898333333333	23.0128333333333	-0.733333333333333	0.675143333333333	12	1	1	0	-1.597	32	0.678365	-326	1	1.56	-3.157	0	1	5.49	92.22	0
2.8	0.55782	3.04055915910258	0.277840833333333	108.6905	1.65833333333333	0.64061275	12	1	1	1	-1.697	121	0.659638	-3449	2	-0.04	-1.657	1	1	24.591	93.81	0
-4.5	0.55709	0	0.427732857142857	0	-0.8	0.732108428571429	7	0	0	0	-1.748	30	0.715289	296	1	0.223	-1.971	0	1	18.082	84.52	0
0.0666666666666666	0.39665	13.3224845614055	0.293934285714286	15.0615	0.0142857142857143	0.282942428571429	14	1	0	0	-1.24	93	0.199383	-696	1	3.543	-4.783	0	0	0.193	22.02	0
-0.8	0.78169	0	0.6682125	0	0.0875	0.28426575	8	0	0	0	-1.628	26	0.282792	121	0	0.303	-1.931	0	1	21.107	88.58	0
2.8	0.96491	0	0.566828571428571	29.8624285714286	0.371428571428571	0.508750714285714	7	2	2	0	-0.928	36	0.561023	2272	0	2.314	-3.242	1	0	?	?	0
-4.5	0.1588	20.8932391031698	0.266449285714286	89.7090714285714	-1.36428571428571	0.537419785714286	14	0	1	1	-0.953	31	0.557641	108	1	3.216	-4.169	0	1	?	?	0
4.2	0.00943	19.3024927117947	0.253905	42.28925	-0.0375	0.507505125	16	0	1	1	-1.23	33	0.530012	49	0	1.266	-2.496	0	1	14.904	92.01	0
-3.5	0.54658	16.6883487566094	0.420006666666667	103.578444444444	-0.511111111111111	0.529011111111111	9	0	0	0	-1.487	33	0.541961	140	1	0.899	-2.386	0	0	35.592	69.81	0
-1.6	0.92935	49.2974471805113	0.798216	0	-0.92	0.2039642	5	0	0	0	-1.603	27	0.217807	-1948	1	2.128	-3.731	1	2	2.824	70.7	0
-2.6	0.92025	30.2609633943725	0.350246363636364	52.66	0.463636363636364	0.505932818181818	11	1	1	0	-1.822	33	0.543327	155	0	0.686	-2.508	1	0	9.989	56.2	0
-4.5	0.28358	0	0.622784285714286	123.630857142857	-1.55714285714286	0.483911285714286	7	0	0	0	-1.29	33	0.464763	93	0	1.554	-2.844	0	1	33.737	69.81	0
1.9	0	7.99891293786224	0.0454577777777778	32.4022777777778	2.43888888888889	0.488951722222222	18	0	0	0	-2.54	52	0.447572	116	1	0.694	-3.234	0	2	4.64	92.95	0
-3.5	0.54595	0	0.487817272727273	16.8820909090909	-1.01818181818182	0.503661909090909	11	2	2	0	-1.755	30	0.439287	399	0	1.194	-2.949	0	0	5.334	44.16	0
4.2	0.92929	22.9080162437131	0.436118571428571	17.7841428571429	-1.12857142857143	0.266902857142857	7	0	0	1	-2.449	154	0.217728	20	0	0.734	-3.183	0	1	14.413	88.98	0
-3.2	0.22105	28.4190929404081	0.334900625	0	-0.5	0.6346643125	16	0	0	0	-1.433	44	0.693977	89	2	1.977	-3.41	1	0	?	?	0
-3.5	0.745	0	0.74686875	552.777625	0.6875	0.500449	8	1	1	0	-1.354	138	0.543222	52	1	1.838	-3.192	0	0	3.435	73.04	0
-0.7	0.62745	0	0.253587692307692	1	0.646153846153846	0.101962923076923	13	0	0	1	-1.923	28	0.094223	79	1	0.557	-2.48	0	0	22.18	93.78	0
4.2	1.06107	0	0.7290425	0	1.15	0.44962575	4	0	0	0	-1.553	40	0.422417	-1229	0	0.298	-1.851	0	0	19.301	71.08	0
3.8	0.92063	14.7247916114287	0.308403076923077	24.9260769230769	0.638461538461538	0.762175461538461	13	0	0	0	-2.475	26	0.766754	156	0	-0.368	-2.107	0	2	23.645	87.83	0
-1.3	0.2684	66.6447310947385	0.247285714285714	209.543428571429	-0.392857142857143	0.639504785714286	14	0	0	0	-3.011	338	0.656969	148	0	-1.652	-1.359	0	0	28.238	88.97	0
-3.5	0.59064	0	0.651846666666667	0	-1.41111111111111	0.646359444444444	9	1	1	0	-1.272	64	0.643816	54	2	0.511	-1.783	1	0	25.473	85.75	0
-0.775	0.38994	10.237014469561	0.318414	87.4757	0.78	0.270715	10	0	0	1	-1.607	25	0.20472	109	1	1.432	-3.039	0	1	5.947	91.05	0
-3.5	0.13904	11.3295	0.304046	86.6200666666667	-1.01333333333333	0.557256866666667	15	0	0	0	-1.119	153	0.559326	32	1	2.014	-3.133	0	2	?	?	0
-4.5	0.62162	0	0.516324444444444	0	-0.111111111111111	0.270849444444444	9	0	0	0	-2.191	29	0.360857	197	0	0.531	-2.722	0	1	37.224	88.45	0
-0.8	0.86325	11.1465	0.712344444444444	21.8476666666667	-0.177777777777778	0.646013	9	1	1	0	-1.841	28	0.637166	79	1	1.404	-3.245	0	1	5.905	90.42	0
-4.5	0.03929	0	0.16268	0	-0.95625	0.63154375	16	0	0	1	-1.011	231	0.722433	-107	1	1.677	-2.688	0	1	20.428	57.7	0
-4.5	0.00844	0	0.120702631578947	43.8971052631579	0.268421052631579	0.459792894736842	19	0	0	0	-2.692	52	0.479162	-3112	0	2.625	-5.317	0	1	0.582	87.72	0
-0.7	0.8366	33.1792734857169	0.439614285714286	93.5394285714286	-0.914285714285714	0.609088714285714	7	0	0	0	-1.554	312	0.646999	79	1	1.757	-3.311	0	0	10.068	77	0
-3.5	0.50481	0	0.5880175	23.6345	-0.6875	0.523787875	8	2	1	0	-1.53	36	0.535435	2233	0	0.995	-2.525	0	0	5.882	65.07	0
